# Supplementary material for: Malignant DFFB isoform switching promotes leukemia survival in relapse pediatric T‐cell acute lymphoblastic leukemia
Source: EJHaem. 2022 Dec 30;4(1):115–24. doi: 10.1002/jha2.634 (PMC9928657; doi:10.1002/jha2.634)
Supplement: Supplementary file 5 — Supporting Information [file JHA2-4-115-s004.xlsx]

## Sheet: Blad1
Case ID	Race	Ethnicity	Age at Diagnosis in Days	Age in days	First Event	Event Free Survival Time in Days	Vital Status	Overall Survival Time in Days	Year of Diagnosis	Year of Last Follow Up	Protocol	WBC at Diagnosis	CNS Status at Diagnosis	CNS Site of Relapse	Testes Site of Relapse	Other Site of Relapse	MLL Status	File ID	Data Category	Data Type	Project ID	Gender	Sample ID	Sample Type
TARGET-10-PATYCH	White	Not Hispanic or Latino	1432	3.92329	None	1854	Alive	1854	2011	2016	AALL0434	15.8	CNS 1	No	No	No	Negative	6730921a-e26e-4691-a600-659323c0a748	Transcriptome Profiling	Gene Expression Quantification	TARGET-ALL-P2	Male	TARGET-10-PATYCH-09A	Primary Blood Derived Cancer - Bone Marrow
TARGET-10-PATRUN	White	Not Hispanic or Latino	1763	4.83014	None	101	Alive	101	2010	2010	AALL0434	18.1	CNS 1	No	No	No	Negative	3fc343a9-0305-4adb-9e4f-43848fa8bb64	Transcriptome Profiling	Gene Expression Quantification	TARGET-ALL-P2	Male	TARGET-10-PATRUN-09A	Primary Blood Derived Cancer - Bone Marrow
TARGET-10-PATBTX	White	Hispanic or Latino	1152	3.15616	None	2185	Alive	2185	2009	2015	AALL0434	25.4	CNS 1	No	No	No	Negative	9dacf16c-4d81-47a7-abde-655c7f79eeca	Transcriptome Profiling	Gene Expression Quantification	TARGET-ALL-P2	Male	TARGET-10-PATBTX-09A	Primary Blood Derived Cancer - Bone Marrow
TARGET-10-PARASZ	White	Not Hispanic or Latino	1610	4.41096	None	3087	Alive	3087	2007	2015	AALL0434	27	CNS 2a	No	No	No	Negative	303e3f5a-7203-4e5c-8bba-03f8c4cdab9e	Transcriptome Profiling	Gene Expression Quantification	TARGET-ALL-P2	Female	TARGET-10-PARASZ-09A	Primary Blood Derived Cancer - Bone Marrow
TARGET-10-PASRCV	White	Not Hispanic or Latino	1241	3.4	None	2451	Alive	2451	2009	2015	AALL0434	321.53	CNS 1	No	No	No	Negative	678b4da7-421e-4b6f-a1d0-a8a771ce92ed	Transcriptome Profiling	Gene Expression Quantification	TARGET-ALL-P2	Female	TARGET-10-PASRCV-09A	Primary Blood Derived Cancer - Bone Marrow
TARGET-10-PASLBB	White	Not Hispanic or Latino	2874	7.87397	None	2478	Alive	2478	2009	2015	AALL0434	321.6	CNS 1	No	No	No	Negative	cfd8cec4-4be3-4980-916f-4e11876d1102	Transcriptome Profiling	Gene Expression Quantification	TARGET-ALL-P2	Male	TARGET-10-PASLBB-09A	Primary Blood Derived Cancer - Bone Marrow
TARGET-10-PASLAB	White	Not Hispanic or Latino	1757	4.8137	None	2517	Alive	2517	2009	2015	AALL0434	335.5	CNS 1	No	No	No	Negative	f4d9e5c4-6918-4c5a-865d-53e3e6288535	Transcriptome Profiling	Gene Expression Quantification	TARGET-ALL-P2	Female	TARGET-10-PASLAB-09A	Primary Blood Derived Cancer - Bone Marrow
TARGET-10-PATITB	Black or African American	Not Hispanic or Latino	5514	15.1068	None	2191	Alive	2191	2010	2016	AALL0434	343.9	CNS 2b	No	No	No	Negative	a5865b8f-5eb2-4eb0-9a16-30539222613b	Transcriptome Profiling	Gene Expression Quantification	TARGET-ALL-P2	Male	TARGET-10-PATITB-09A	Primary Blood Derived Cancer - Bone Marrow
TARGET-10-PATBGC	Black or African American	Not Hispanic or Latino	3946	10.811	None	1841	Alive	1841	2009	2014	AALL0434	353.4	CNS 1	No	No	No	Negative	a6c42a0c-2e59-4d7c-8f9b-9fb74acfb304	Transcriptome Profiling	Gene Expression Quantification	TARGET-ALL-P2	Female	TARGET-10-PATBGC-09A	Primary Blood Derived Cancer - Bone Marrow
TARGET-10-PASUSV	White	Not Hispanic or Latino	3127	8.56712	None	2552	Alive	2552	2009	2016	AALL0434	373.4	CNS 1	No	No	No	Negative	d744a23d-b5f8-4459-b854-d62bb03b5341	Transcriptome Profiling	Gene Expression Quantification	TARGET-ALL-P2	Male	TARGET-10-PASUSV-09A	Primary Blood Derived Cancer - Bone Marrow
TARGET-10-PATRNA	White	Not Hispanic or Latino	803	2.2	None	2079	Alive	2079	2010	2016	AALL0434	397	CNS 2a	No	No	No	Negative	95577a9b-1bee-459d-9d12-f25a2be558d7	Transcriptome Profiling	Gene Expression Quantification	TARGET-ALL-P2	Male	TARGET-10-PATRNA-09A	Primary Blood Derived Cancer - Bone Marrow
TARGET-10-PARAYM	White	Hispanic or Latino	5569	15.2575	None	3399	Alive	3399	2007	2016	AALL0434	400	CNS 2a	No	No	No	Negative	45ebf263-b68c-4d62-b0d2-236b0829fe10	Transcriptome Profiling	Gene Expression Quantification	TARGET-ALL-P2	Male	TARGET-10-PARAYM-09A	Primary Blood Derived Cancer - Bone Marrow
TARGET-10-PATXNK	White	Not Hispanic or Latino	3428	9.39178	None	1865	Alive	1865	2010	2016	AALL0434	402.59	CNS 1	No	No	No	Negative	fe494b52-7412-4d36-aa46-670aeba4aeda	Transcriptome Profiling	Gene Expression Quantification	TARGET-ALL-P2	Male	TARGET-10-PATXNK-09A	Primary Blood Derived Cancer - Bone Marrow
TARGET-10-PASXSI	Unknown	Hispanic or Latino	3272	8.96438	None	2420	Alive	2420	2009	2016	AALL0434	403.8	CNS 3b	No	No	No	Negative	346e599e-b9c8-4ca0-9182-81baa11d7432	Transcriptome Profiling	Gene Expression Quantification	TARGET-ALL-P2	Male	TARGET-10-PASXSI-09A	Primary Blood Derived Cancer - Bone Marrow
TARGET-10-PASMHF	White	Hispanic or Latino	4410	12.0822	None	2531	Alive	2531	2009	2016	AALL0434	411	CNS 3a	No	No	No	Negative	9f906ce3-9d76-4d23-b347-360f60ec41cc	Transcriptome Profiling	Gene Expression Quantification	TARGET-ALL-P2	Female	TARGET-10-PASMHF-09A	Primary Blood Derived Cancer - Bone Marrow
TARGET-10-PASSHC	White	Not Hispanic or Latino	5570	15.2603	None	2483	Alive	2483	2009	2016	AALL0434	425.9	CNS 2b	No	No	No	Negative	b42fa83e-adcc-4a5c-a1fb-cf7ec266ddf9	Transcriptome Profiling	Gene Expression Quantification	TARGET-ALL-P2	Male	TARGET-10-PASSHC-09A	Primary Blood Derived Cancer - Bone Marrow
TARGET-10-PATRAB	White	Not Hispanic or Latino	1707	4.67671	None	2146	Alive	2146	2010	2016	AALL0434	427.9	CNS 2a	No	No	No	Negative	03b4070f-75ff-40a6-becb-5a62a7382e63	Transcriptome Profiling	Gene Expression Quantification	TARGET-ALL-P2	Female	TARGET-10-PATRAB-09A	Primary Blood Derived Cancer - Bone Marrow
TARGET-10-PASJYI	White	Not Hispanic or Latino	5228	14.3233	None	2439	Alive	2439	2009	2015	AALL0434	435.32	CNS 1	No	No	No	Negative	db11b0ae-fc31-405e-adcf-74a35f9570e2	Transcriptome Profiling	Gene Expression Quantification	TARGET-ALL-P2	Male	TARGET-10-PASJYI-09A	Primary Blood Derived Cancer - Bone Marrow
TARGET-10-PARMKK	Black or African American	Not Hispanic or Latino	1222	3.34795	None	3003	Alive	3003	2007	2015	AALL0434	477.8	CNS 2a	No	No	No	Negative	9e61a966-9eb7-43b1-9fd4-e0f1593c5ead	Transcriptome Profiling	Gene Expression Quantification	TARGET-ALL-P2	Male	TARGET-10-PARMKK-09A	Primary Blood Derived Cancer - Bone Marrow
TARGET-10-PASFLK	White	Hispanic or Latino	4390	12.0274	None	2675	Alive	2675	2008	2016	AALL0434	519	CNS 1	No	No	No	Negative	b9f34256-0ece-4400-9643-3b00479c56a0	Transcriptome Profiling	Gene Expression Quantification	TARGET-ALL-P2	Male	TARGET-10-PASFLK-09A	Primary Blood Derived Cancer - Bone Marrow
TARGET-10-PATEYS	Black or African American	Not Hispanic or Latino	1912	5.23836	None	1932	Alive	1932	2010	2015	AALL0434	536.7	CNS 3b	No	No	No	Negative	06b6ecf9-c842-45c6-a55d-edf0e6f16348	Transcriptome Profiling	Gene Expression Quantification	TARGET-ALL-P2	Male	TARGET-10-PATEYS-09A	Primary Blood Derived Cancer - Bone Marrow
TARGET-10-PATPDA	White	Not Hispanic or Latino	747	2.04658	None	1815	Alive	1815	2010	2015	AALL0434	605	CNS 2c	No	No	No	Negative	dda4ec1a-2eb2-4a7d-93c2-db049f25e98c	Transcriptome Profiling	Gene Expression Quantification	TARGET-ALL-P2	Male	TARGET-10-PATPDA-09A	Primary Blood Derived Cancer - Bone Marrow
TARGET-10-PATNAM	Unknown	Hispanic or Latino	814	2.23014	None	2156	Alive	2156	2010	2016	AALL0434	607.4	CNS 1	No	No	No	Negative	a66b1bef-aa4d-427c-91fe-01995c51e5ff	Transcriptome Profiling	Gene Expression Quantification	TARGET-ALL-P2	Female	TARGET-10-PATNAM-09A	Primary Blood Derived Cancer - Bone Marrow
TARGET-10-PAUCDC	White	Not Hispanic or Latino	6151	16.8521	None	1867	Alive	1867	2011	2016	AALL0434	628.8	CNS 1	No	No	No	Negative	af06de32-bd5c-483f-893f-13bfc54b15c9	Transcriptome Profiling	Gene Expression Quantification	TARGET-ALL-P2	Male	TARGET-10-PAUCDC-09A	Primary Blood Derived Cancer - Bone Marrow
TARGET-10-PARLST	White	Not Hispanic or Latino	3448	9.44658	None	3058	Alive	3058	2007	2016	AALL0434	689.1	CNS 2a	No	No	No	Negative	8cc02233-4935-4d52-aa6c-1c58ae5b2823	Transcriptome Profiling	Gene Expression Quantification	TARGET-ALL-P2	Male	TARGET-10-PARLST-09A	Primary Blood Derived Cancer - Bone Marrow
TARGET-10-PASINX	White	Not Hispanic or Latino	4148	11.3644	None	2516	Alive	2516	2008	2015	AALL0434	729	CNS 1	No	No	No	Negative	02aab03f-3aa5-41dc-a507-2b84522d09f7	Transcriptome Profiling	Gene Expression Quantification	TARGET-ALL-P2	Male	TARGET-10-PASINX-09A	Primary Blood Derived Cancer - Bone Marrow
TARGET-10-PATZYC	White	Not Hispanic or Latino	1350	3.69863	None	1882	Alive	1882	2011	2016	AALL0434	745.36	CNS 1	No	No	No	Negative	e8be6562-e342-49a9-bbf9-820e71e196a2	Transcriptome Profiling	Gene Expression Quantification	TARGET-ALL-P2	Male	TARGET-10-PATZYC-09A	Primary Blood Derived Cancer - Bone Marrow
TARGET-10-PATWHB	White	Not Hispanic or Latino	3904	10.6959	None	1914	Alive	1914	2010	2016	AALL0434	751.8	CNS 3c	No	No	No	Negative	8db2ac87-0906-46ef-a011-2a4dc6c94f46	Transcriptome Profiling	Gene Expression Quantification	TARGET-ALL-P2	Female	TARGET-10-PATWHB-09A	Primary Blood Derived Cancer - Bone Marrow
TARGET-10-PAUAFN	Unknown	Unknown	1437	3.93699	None	1854	Alive	1854	2011	2016	AALL0434	769.32	CNS 2a	No	No	No	Negative	d4e90a90-84c8-4535-b7b1-9d7d4fe4224b	Transcriptome Profiling	Gene Expression Quantification	TARGET-ALL-P2	Male	TARGET-10-PAUAFN-09A	Primary Blood Derived Cancer - Bone Marrow
TARGET-10-PATEVL	Black or African American	Not Hispanic or Latino	1228	3.36438	None	2339	Alive	2339	2010	2016	AALL0434	911.8	CNS 2b	No	No	No	Negative	9c9f4de4-91c7-41c5-b790-7b5281c86fda	Transcriptome Profiling	Gene Expression Quantification	TARGET-ALL-P2	Male	TARGET-10-PATEVL-09A	Primary Blood Derived Cancer - Bone Marrow
TARGET-10-PATJZK	White	Not Hispanic or Latino	6843	18.7479	Relapse	469	Alive	1335	2010	2013	AALL0434	9.7	CNS 1	Yes	No	No	Negative	4e9200b5-e47d-48b9-b0eb-f24f3d944171	Transcriptome Profiling	Gene Expression Quantification	TARGET-ALL-P2	Male	TARGET-10-PATJZK-09A	Primary Blood Derived Cancer - Bone Marrow
TARGET-10-PATDFE	White	Hispanic or Latino	1835	5.0274	Relapse	1166	Alive	2365	2009	2016	AALL0434	13.2	CNS 1	Yes	No	No	Negative	f1eaa0f1-fa45-4110-880d-c8e975d1d4ce	Transcriptome Profiling	Gene Expression Quantification	TARGET-ALL-P2	Female	TARGET-10-PATDFE-09A	Primary Blood Derived Cancer - Bone Marrow
TARGET-10-PATEFF	White	Not Hispanic or Latino	2366	6.48219	Relapse	124	Alive	2114	2009	2015	AALL0434	35.3	CNS 3c	Yes	No	No	Negative	e8c076bc-5268-46cc-a167-838ecd2f2815	Transcriptome Profiling	Gene Expression Quantification	TARGET-ALL-P2	Male	TARGET-10-PATEFF-09A	Primary Blood Derived Cancer - Bone Marrow
TARGET-10-PATENL	White	Not Hispanic or Latino	1345	3.68493	Relapse	425	Dead	605	2010	2011	AALL0434	41	CNS 1	No	No	No	Negative	1ead0880-2b05-43ff-9ad1-96f5c9934cdd	Transcriptome Profiling	Gene Expression Quantification	TARGET-ALL-P2	Male	TARGET-10-PATENL-09A	Primary Blood Derived Cancer - Bone Marrow
TARGET-10-PATRGV	White	Not Hispanic or Latino	577	1.58082	Relapse	128	Dead	1679	2010	2015	AALL0434	59.2	CNS 3a	Yes	No	No	Negative	02ead309-ab2a-456e-a241-a6248ddcbae8	Transcriptome Profiling	Gene Expression Quantification	TARGET-ALL-P2	Female	TARGET-10-PATRGV-09A	Primary Blood Derived Cancer - Bone Marrow
TARGET-10-PASILW	White	Not Hispanic or Latino	4535	12.4247	Relapse	149	Dead	1664	2008	2013	AALL0434	141.51	CNS 2a	Yes	No	No	Negative	66d41092-0dab-4cf7-a6de-699189c7a7c6	Transcriptome Profiling	Gene Expression Quantification	TARGET-ALL-P2	Female	TARGET-10-PASILW-09A	Primary Blood Derived Cancer - Bone Marrow
TARGET-10-PATSIY	White	Hispanic or Latino	3404	9.32603	Relapse	1721	Alive	2090	2010	2016	AALL0434	145	CNS 1	No	No	No	Negative	9b7a2bf4-2492-4e01-8154-dd2c771a0cb2	Transcriptome Profiling	Gene Expression Quantification	TARGET-ALL-P2	Male	TARGET-10-PATSIY-09A	Primary Blood Derived Cancer - Bone Marrow
TARGET-10-PARGFL	White	Not Hispanic or Latino	1499	4.10685	Relapse	1079	Dead	1893	2007	2012	AALL0434	148.6	CNS 3a	No	No	No	Negative	ca4956f6-f18f-4346-991b-f97e629ce9ac	Transcriptome Profiling	Gene Expression Quantification	TARGET-ALL-P2	Male	TARGET-10-PARGFL-09A	Primary Blood Derived Cancer - Bone Marrow
TARGET-10-PATKVD	White	Not Hispanic or Latino	904	2.47671	Relapse	191	Alive	2151	2010	2016	AALL0434	180.57	CNS 1	Yes	No	No	Negative	8607eb33-c137-476c-906c-58132c0b0a10	Transcriptome Profiling	Gene Expression Quantification	TARGET-ALL-P2	Male	TARGET-10-PATKVD-09A	Primary Blood Derived Cancer - Bone Marrow
TARGET-10-PARNXJ	Unknown	Hispanic or Latino	1760	4.82192	Relapse	110	Alive	2840	2007	2015	AALL0434	181.6	CNS 1	Yes	No	Yes	Negative	9427ba13-5942-447c-849f-217bcd9401e2	Transcriptome Profiling	Gene Expression Quantification	TARGET-ALL-P2	Male	TARGET-10-PARNXJ-09A	Primary Blood Derived Cancer - Bone Marrow
TARGET-10-PARIZN	White	Not Hispanic or Latino	3724	10.2027	Relapse	537	Dead	673	2007	2009	AALL0434	202	CNS 3b	Yes	No	No	Negative	201000f2-93c1-4f98-9003-aa17dd5e3bf0	Transcriptome Profiling	Gene Expression Quantification	TARGET-ALL-P2	Male	TARGET-10-PARIZN-09A	Primary Blood Derived Cancer - Bone Marrow
TARGET-10-PARXVS	White	Not Hispanic or Latino	4292	11.7589	Relapse	2055	Dead	2291	2008	2014	AALL0434	273	CNS 1	Yes	No	No	Negative	8b346e0d-ea8b-4a8d-acb5-9cf1d8a4750e	Transcriptome Profiling	Gene Expression Quantification	TARGET-ALL-P2	Male	TARGET-10-PARXVS-09A	Primary Blood Derived Cancer - Bone Marrow
TARGET-10-PASPPN	Unknown	Unknown	4593	12.5836	Relapse	188	Dead	252	2009	2009	AALL0434	300.8	CNS 2a	No	No	No	Negative	81663040-f52f-42c3-9ea9-68507265c90d	Transcriptome Profiling	Gene Expression Quantification	TARGET-ALL-P2	Male	TARGET-10-PASPPN-09A	Primary Blood Derived Cancer - Bone Marrow
TARGET-10-PATEIT	White	Not Hispanic or Latino	3485	9.54795	Relapse	440	Dead	605	2010	2011	AALL0434	472	CNS 2a	Yes	No	No	Negative	ab1bd2cb-e44a-45f2-a698-2a9a2e87eea6	Transcriptome Profiling	Gene Expression Quantification	TARGET-ALL-P2	Female	TARGET-10-PATEIT-09A	Primary Blood Derived Cancer - Bone Marrow
TARGET-10-PARSJG	White	Not Hispanic or Latino	4371	11.9753	Relapse	1300	Alive	2737	2007	2015	AALL0434	523.6	CNS 1	No	No	Yes	Negative	f15eac5c-2718-4f30-8f63-a534270552a2	Transcriptome Profiling	Gene Expression Quantification	TARGET-ALL-P2	Male	TARGET-10-PARSJG-09A	Primary Blood Derived Cancer - Bone Marrow
TARGET-10-PATBYK	Black or African American	Not Hispanic or Latino	6000	16.4384	Relapse	387	Dead	743	2009	2011	AALL0434	554	CNS 1	Yes	No	No	Negative	0937ccec-c821-439a-a014-5c8f42bc76a6	Transcriptome Profiling	Gene Expression Quantification	TARGET-ALL-P2	Female	TARGET-10-PATBYK-09A	Primary Blood Derived Cancer - Bone Marrow
TARGET-10-PATCDM	White	Not Hispanic or Latino	1192	3.26575	Relapse	357	Dead	949	2009	2012	AALL0434	748	CNS 3b	Yes	No	No	Negative	ab1d590f-42d8-479a-a8d6-9e80c4abd181	Transcriptome Profiling	Gene Expression Quantification	TARGET-ALL-P2	Male	TARGET-10-PATCDM-09A	Primary Blood Derived Cancer - Bone Marrow
TARGET-10-PAUBTC	Unknown	Not Hispanic or Latino	667	1.8274	Relapse	119	Alive	1833	2011	2016	AALL0434	888	CNS 3a	Yes	No	No	Negative	9d807f1d-bf02-40b0-b6a8-5ea3cef4e14c	Transcriptome Profiling	Gene Expression Quantification	TARGET-ALL-P2	Female	TARGET-10-PAUBTC-09A	Primary Blood Derived Cancer - Bone Marrow
