# Supplementary material for: Malignant DFFB isoform switching promotes leukemia survival in relapse pediatric T‐cell acute lymphoblastic leukemia
Source: EJHaem. 2022 Dec 30;4(1):115–24. doi: 10.1002/jha2.634 (PMC9928657; doi:10.1002/jha2.634)
Supplement: Supplementary file 6 — Supporting Information [file JHA2-4-115-s006.xlsx]

## Sheet: Blad1
Gene	Primer Set	FW 5´-3´	REV 5’-3´	Reference
HPRT	Total (qRT-PCR)	CGTCTTGCTCGAGATGTGATG	TTTATAGCCCCCCTTGAGCAC
DFFB-201	Isoform-specific (qRT-PCR)	CTTTGGAGGATGTGTCTTCTGCTG	AGGGGTAGGAGCTCACCTCC
DFFB-204	Isoform-specific (qRT-PCR)	CAGGGCTATGTGAGCGACATCA	ATGTCAAAGGGACCCTGGCAG
BCL2-L	Isoform-specific (qRT-PCR)	ATGTGTGTGGAGAGCGTCAA	TTCAGAGACAGCCAGGAGAAA
BCL2-S	Isoform-specific (qRT-PCR)	ATGTGTGTGGAGAGCGTCAA	CTCAGCCCAGACTCACATCA
MCL-L	Isoform-specific (qRT-PCR)	AGACCTTACGACGGGTTGG	AATCCTGCCCCAGTTTGTTA
MCL-S	Isoform-specific (qRT-PCR)	GAGGAGGACGAGTTGTACCG	ACTCCACAAACCCATCCTTG
BCLX-L	Isoform-specific (qRT-PCR)	CATGGCAGCAGTAAAGCAAG	GAAGGAGAAAAAGGCCACAA
BCLX-S	Isoform-specific (qRT-PCR)	GCAGTAAAGCAAGCGCTGAG	GTTCCACAAAAGTATCCTGTTCAAAG
SOX2	Total (qRT-PCR)	GGGAAATGGGAGGGGTGCAAAAGAGG	TTGCGTGAGTGTGGATGGGATTGG
MS4A1	Total (qRT-PCR)	CTGGTCCAAAACCACTCTTCAGG	GGCAATGTGGAAGAGCCCATTC
CXCL8	Total (qRT-PCR)	GAGAGTGATTGAGAGTGGACCAC	CACAACCCTCTGCACCCAGTTT
