# Supplementary material for: Malignant DFFB isoform switching promotes leukemia survival in relapse pediatric T‐cell acute lymphoblastic leukemia
Source: EJHaem. 2022 Dec 30;4(1):115–24. doi: 10.1002/jha2.634 (PMC9928657; doi:10.1002/jha2.634)
Supplement: Supplementary file 7 — Supporting Information [file JHA2-4-115-s002.xlsx]

## Sheet: Blad1
	Table S3 Significantly Differentially Expressed genes (p<0.05) in primary versus relapse human T-ALL																	File ID	f0893597-6e42-4114-95a6-d767f679bdeb	b11ca02a-699f-476f-a688-b3b9eb28451e	2b90105d-7887-409c-8829-672521657bff	13807b86-15f9-4902-a359-c1f695e405f4	6c08d47a-b1f3-4052-bcb3-865c989c054d	58e42e95-9d3a-4c63-861a-e6dbea76a68e	a02c1785-7bf1-43f2-8b4d-d586d2d5c0cd	f09d9859-8798-4679-9a98-a13939dea028	889aebf0-e212-4681-a6fd-7f1d48f62d41	cafbb85e-2b4f-44e4-baad-fc4fb6c51d24	dc43d140-28d1-4731-bda8-ce2cb262ae21	f17e74d6-6a20-4e21-ab4b-9aa847d1e22e	a7ef1ffb-cd0d-436e-878c-602bfbabc273	396dfc61-f0b9-4024-9661-876fdc51596a	0913cea6-8f90-4fff-b044-259ca3005056	bfd818ae-45f2-4e25-9a3e-929bbf0dbf46	339688a1-d0bb-4e67-9ce9-1568d7f2a466	0c60d428-3d5a-478b-a66a-5dca4d3067a8	0ecd4204-916a-4e1e-8b70-682c02523a47	15f2fbc1-6250-479f-a588-78aeba60267d	e76dfd7b-2460-4268-acca-0f8fdc62def4	37f67687-fccb-4cc9-a029-48f6ee7944bb	8d272dcf-703a-4eab-a902-574c77fa6a46	7d3fe921-b3f5-4505-8354-e8a0d72976a3	29ba2b76-fe2f-4abb-9a26-00cb2dc9735f	91651778-9b92-41bf-8778-2443409ddaf8	77a5bcc1-89c7-47d7-8912-3da61012df40	7cb86fef-55eb-41c4-ac46-44549c6668ff	f1624516-e3c5-4505-b13c-e3231c5cb7c6	5bd3e763-347b-4526-8ec7-19aac4b5b817
																		File Name	0005499d-48e3-4ce7-9003-0885d9006d62.rna_seq.genomic.gdc_realn.bam	01d7848b-f641-40f6-b119-28ff29784dc9.rna_seq.genomic.gdc_realn.bam	1406d754-2ed1-4ff5-9f82-d426c1b2e55d.rna_seq.genomic.gdc_realn.bam	19535222-518c-458d-9fc3-25b19b187c95.rna_seq.genomic.gdc_realn.bam	1edcccc8-508e-4ac7-b6dc-e9ac0f397578.rna_seq.genomic.gdc_realn.bam	2c5d8718-006f-4622-ae5e-685d226e2e3e.rna_seq.genomic.gdc_realn.bam	325bee4c-d6c8-41f0-9bed-9d590f8b8fca.rna_seq.genomic.gdc_realn.bam	440446d1-26d6-4ec5-871a-db7c6783ca17.rna_seq.genomic.gdc_realn.bam	5777ac0e-f159-4d4d-8244-3bf19c5df354.rna_seq.genomic.gdc_realn.bam	58ee3efe-0f7b-4d83-9f8e-23915e57e923.rna_seq.genomic.gdc_realn.bam	5cc09e65-63bc-4f0f-b3fd-401973312e95.rna_seq.genomic.gdc_realn.bam	61c6e132-9fd7-4aa3-b8ff-d3f3626da2d8.rna_seq.genomic.gdc_realn.bam	6ac2bcad-5f1c-4bd6-80a9-b7bed0d981cc.rna_seq.genomic.gdc_realn.bam	6cbe3797-2ea0-418f-a71d-13c45b518f2b.rna_seq.genomic.gdc_realn.bam	6e51a268-1dc0-4e23-8646-8ebf9bab0d6c.rna_seq.genomic.gdc_realn.bam	7ec842d7-cc67-41b3-a3a0-362c1940ebd3.rna_seq.genomic.gdc_realn.bam	903220e7-0db8-44ae-bb41-cf017f66db9f.rna_seq.genomic.gdc_realn.bam	96b75d77-439d-4c72-87d5-58b708823d91.rna_seq.genomic.gdc_realn.bam	9a733573-34e8-4287-95a5-11ada9a0c20c.rna_seq.genomic.gdc_realn.bam	9ec8b9dc-969d-4e95-9781-d68d30ac3b06.rna_seq.genomic.gdc_realn.bam	b17d2b00-fedd-4f5d-ab3b-eef6013a862e.rna_seq.genomic.gdc_realn.bam	bce6d0d0-7a49-42de-b91e-98850ff85e46.rna_seq.genomic.gdc_realn.bam	bfbd8f5c-a12b-4ae8-a198-250186876fa9.rna_seq.genomic.gdc_realn.bam	d2297c5c-2db3-429a-82ae-8d449aa57dc4.rna_seq.genomic.gdc_realn.bam	d9b4c783-6a22-41d5-b437-38e1a570cc69.rna_seq.genomic.gdc_realn.bam	da8a877c-90ca-4a9f-9bd1-bc0814922c3c.rna_seq.genomic.gdc_realn.bam	dba3d2bf-20e7-4f97-a211-6476079e4ef2.rna_seq.genomic.gdc_realn.bam	f2a5ccd6-38d5-4fdb-aed6-c7442f7b17b1.rna_seq.genomic.gdc_realn.bam	fa32daf5-42b1-43a0-80df-d0ffb85ac551.rna_seq.genomic.gdc_realn.bam	fd72b9f8-3577-4850-b665-f0684a7b2c04.rna_seq.genomic.gdc_realn.bam
																		Data Category	Sequencing Reads	Sequencing Reads	Sequencing Reads	Sequencing Reads	Sequencing Reads	Sequencing Reads	Sequencing Reads	Sequencing Reads	Sequencing Reads	Sequencing Reads	Sequencing Reads	Sequencing Reads	Sequencing Reads	Sequencing Reads	Sequencing Reads	Sequencing Reads	Sequencing Reads	Sequencing Reads	Sequencing Reads	Sequencing Reads	Sequencing Reads	Sequencing Reads	Sequencing Reads	Sequencing Reads	Sequencing Reads	Sequencing Reads	Sequencing Reads	Sequencing Reads	Sequencing Reads	Sequencing Reads
																		Data Type	Aligned Reads	Aligned Reads	Aligned Reads	Aligned Reads	Aligned Reads	Aligned Reads	Aligned Reads	Aligned Reads	Aligned Reads	Aligned Reads	Aligned Reads	Aligned Reads	Aligned Reads	Aligned Reads	Aligned Reads	Aligned Reads	Aligned Reads	Aligned Reads	Aligned Reads	Aligned Reads	Aligned Reads	Aligned Reads	Aligned Reads	Aligned Reads	Aligned Reads	Aligned Reads	Aligned Reads	Aligned Reads	Aligned Reads	Aligned Reads
																		Project ID	TARGET-ALL-P2	TARGET-ALL-P2	TARGET-ALL-P2	TARGET-ALL-P2	TARGET-ALL-P2	TARGET-ALL-P2	TARGET-ALL-P2	TARGET-ALL-P2	TARGET-ALL-P2	TARGET-ALL-P2	TARGET-ALL-P2	TARGET-ALL-P2	TARGET-ALL-P2	TARGET-ALL-P2	TARGET-ALL-P2	TARGET-ALL-P2	TARGET-ALL-P2	TARGET-ALL-P2	TARGET-ALL-P2	TARGET-ALL-P2	TARGET-ALL-P2	TARGET-ALL-P2	TARGET-ALL-P2	TARGET-ALL-P2	TARGET-ALL-P2	TARGET-ALL-P2	TARGET-ALL-P2	TARGET-ALL-P2	TARGET-ALL-P2	TARGET-ALL-P2
																		Case ID	TARGET-10-PATBGC	TARGET-10-PATPDA	TARGET-10-PARLST	TARGET-10-PATITB	TARGET-10-PATEYS	TARGET-10-PARMKK	TARGET-10-PATWHB	TARGET-10-PASLAB	TARGET-10-PASJYI	TARGET-10-PASFLK	TARGET-10-PATRUN	TARGET-10-PAUAFN	TARGET-10-PASSHC	TARGET-10-PATZYC	TARGET-10-PAUCDC	TARGET-10-PARASZ	TARGET-10-PATRNA	TARGET-10-PASRCV	TARGET-10-PASUSV	TARGET-10-PATYCH	TARGET-10-PASMHF	TARGET-10-PARAYM	TARGET-10-PATEVL	TARGET-10-PASINX	TARGET-10-PASXSI	TARGET-10-PATNAM	TARGET-10-PATRAB	TARGET-10-PATBTX	TARGET-10-PATXNK	TARGET-10-PASLBB
																		Sample ID	TARGET-10-PATBGC-09A	TARGET-10-PATPDA-09A	TARGET-10-PARLST-09A	TARGET-10-PATITB-09A	TARGET-10-PATEYS-09A	TARGET-10-PARMKK-09A	TARGET-10-PATWHB-09A	TARGET-10-PASLAB-09A	TARGET-10-PASJYI-09A	TARGET-10-PASFLK-09A	TARGET-10-PATRUN-09A	TARGET-10-PAUAFN-09A	TARGET-10-PASSHC-09A	TARGET-10-PATZYC-09A	TARGET-10-PAUCDC-09A	TARGET-10-PARASZ-09A	TARGET-10-PATRNA-09A	TARGET-10-PASRCV-09A	TARGET-10-PASUSV-09A	TARGET-10-PATYCH-09A	TARGET-10-PASMHF-09A	TARGET-10-PARAYM-09A	TARGET-10-PATEVL-09A	TARGET-10-PASINX-09A	TARGET-10-PASXSI-09A	TARGET-10-PATNAM-09A	TARGET-10-PATRAB-09A	TARGET-10-PATBTX-09A	TARGET-10-PATXNK-09A	TARGET-10-PASLBB-09A
																		Sample Type	Primary Blood Derived Cancer - Bone Marrow	Primary Blood Derived Cancer - Bone Marrow	Primary Blood Derived Cancer - Bone Marrow	Primary Blood Derived Cancer - Bone Marrow	Primary Blood Derived Cancer - Bone Marrow	Primary Blood Derived Cancer - Bone Marrow	Primary Blood Derived Cancer - Bone Marrow	Primary Blood Derived Cancer - Bone Marrow	Primary Blood Derived Cancer - Bone Marrow	Primary Blood Derived Cancer - Bone Marrow	Primary Blood Derived Cancer - Bone Marrow	Primary Blood Derived Cancer - Bone Marrow	Primary Blood Derived Cancer - Bone Marrow	Primary Blood Derived Cancer - Bone Marrow	Primary Blood Derived Cancer - Bone Marrow	Primary Blood Derived Cancer - Bone Marrow	Primary Blood Derived Cancer - Bone Marrow	Primary Blood Derived Cancer - Bone Marrow	Primary Blood Derived Cancer - Bone Marrow	Primary Blood Derived Cancer - Bone Marrow	Primary Blood Derived Cancer - Bone Marrow	Primary Blood Derived Cancer - Bone Marrow	Primary Blood Derived Cancer - Bone Marrow	Primary Blood Derived Cancer - Bone Marrow	Primary Blood Derived Cancer - Bone Marrow	Primary Blood Derived Cancer - Bone Marrow	Primary Blood Derived Cancer - Bone Marrow	Primary Blood Derived Cancer - Bone Marrow	Primary Blood Derived Cancer - Bone Marrow	Primary Blood Derived Cancer - Bone Marrow
																		Sample_Type	None	None	None	None	None	None	None	None	None	None	None	None	None	None	None	None	None	None	None	None	None	None	None	None	None	None	None	None	None	None
																		Type	None	None	None	None	None	None	None	None	None	None	None	None	None	None	None	None	None	None	None	None	None	None	None	None	None	None	None	None	None	None
																		SeqMonk_ID	0005499d-48e3-4ce7-9003-0885d9006d62.None	01d7848b-f641-40f6-b119-28ff29784dc9.None	1406d754-2ed1-4ff5-9f82-d426c1b2e55d.None	19535222-518c-458d-9fc3-25b19b187c95.None	1edcccc8-508e-4ac7-b6dc-e9ac0f397578.None	2c5d8718-006f-4622-ae5e-685d226e2e3e.None	325bee4c-d6c8-41f0-9bed-9d590f8b8fca.None	440446d1-26d6-4ec5-871a-db7c6783ca17.None	5777ac0e-f159-4d4d-8244-3bf19c5df354.None	58ee3efe-0f7b-4d83-9f8e-23915e57e923.None	5cc09e65-63bc-4f0f-b3fd-401973312e95.None	61c6e132-9fd7-4aa3-b8ff-d3f3626da2d8.None	6ac2bcad-5f1c-4bd6-80a9-b7bed0d981cc.None	6cbe3797-2ea0-418f-a71d-13c45b518f2b.None	6e51a268-1dc0-4e23-8646-8ebf9bab0d6c.None	7ec842d7-cc67-41b3-a3a0-362c1940ebd3.None	903220e7-0db8-44ae-bb41-cf017f66db9f.None	96b75d77-439d-4c72-87d5-58b708823d91.None	9a733573-34e8-4287-95a5-11ada9a0c20c.None	9ec8b9dc-969d-4e95-9781-d68d30ac3b06.None	b17d2b00-fedd-4f5d-ab3b-eef6013a862e.None	bce6d0d0-7a49-42de-b91e-98850ff85e46.None	bfbd8f5c-a12b-4ae8-a198-250186876fa9.None	d2297c5c-2db3-429a-82ae-8d449aa57dc4.None	d9b4c783-6a22-41d5-b437-38e1a570cc69.None	da8a877c-90ca-4a9f-9bd1-bc0814922c3c.None	dba3d2bf-20e7-4f97-a211-6476079e4ef2.None	f2a5ccd6-38d5-4fdb-aed6-c7442f7b17b1.None	fa32daf5-42b1-43a0-80df-d0ffb85ac551.None	fd72b9f8-3577-4850-b665-f0684a7b2c04.None
Probe	Description	End	Feature	Feature Strand	ID	Chromosome	Probe Strand	Start	Type	Num. matches	t-statistic	p-value	q-value	Difference	Fold change	R-statistic	Correlation (%)	SampleID	0005499d-48e3-4ce7-9003-0885d9006d62	01d7848b-f641-40f6-b119-28ff29784dc9	1406d754-2ed1-4ff5-9f82-d426c1b2e55d	19535222-518c-458d-9fc3-25b19b187c95	1edcccc8-508e-4ac7-b6dc-e9ac0f397578	2c5d8718-006f-4622-ae5e-685d226e2e3e	325bee4c-d6c8-41f0-9bed-9d590f8b8fca	440446d1-26d6-4ec5-871a-db7c6783ca17	5777ac0e-f159-4d4d-8244-3bf19c5df354	58ee3efe-0f7b-4d83-9f8e-23915e57e923	5cc09e65-63bc-4f0f-b3fd-401973312e95	61c6e132-9fd7-4aa3-b8ff-d3f3626da2d8	6ac2bcad-5f1c-4bd6-80a9-b7bed0d981cc	6cbe3797-2ea0-418f-a71d-13c45b518f2b	6e51a268-1dc0-4e23-8646-8ebf9bab0d6c	7ec842d7-cc67-41b3-a3a0-362c1940ebd3	903220e7-0db8-44ae-bb41-cf017f66db9f	96b75d77-439d-4c72-87d5-58b708823d91	9a733573-34e8-4287-95a5-11ada9a0c20c	9ec8b9dc-969d-4e95-9781-d68d30ac3b06	b17d2b00-fedd-4f5d-ab3b-eef6013a862e	bce6d0d0-7a49-42de-b91e-98850ff85e46	bfbd8f5c-a12b-4ae8-a198-250186876fa9	d2297c5c-2db3-429a-82ae-8d449aa57dc4	d9b4c783-6a22-41d5-b437-38e1a570cc69	da8a877c-90ca-4a9f-9bd1-bc0814922c3c	dba3d2bf-20e7-4f97-a211-6476079e4ef2	f2a5ccd6-38d5-4fdb-aed6-c7442f7b17b1	fa32daf5-42b1-43a0-80df-d0ffb85ac551	fd72b9f8-3577-4850-b665-f0684a7b2c04
ZNF131	zinc finger protein 131 [Source:HGNC Symbol;Acc:HGNC:12915]	43192021	ZNF131	+	ENSG00000172262	5	+	43065176	gene	1	-2.245265318129323	0.029599978917458643	0.9119198914021875	-0.24920392036437988	0.8413605502372595	-0.314273064439183	N/A		5.20356	5.77489	4.88874	5.52	5.32326	6.36533	4.88023	5.62754	5.34996	5.81974	6.02649	5.92799	6.05703	6.06483	5.67445	5.71625	5.83557	5.77064	5.95145	5.97541	5.20601	5.3538	5.6691	5.32595	6.2418	5.89512	6.00077	5.4865	5.6847	4.92006
AC013394.1	novel protein	92949230	AC013394.1	+	ENSG00000279765	15	+	92883413	gene	1	-2.0443056981354877	0.04667170174555524	0.9119198914021875	-0.2686102092266083	0.8301188387738669	-0.2885918313190452	N/A		6.28427	6.50715	6.88453	6.6444	6.09234	6.95737	5.5565	6.77315	7.07272	6.61333	6.40984	6.69352	6.44182	6.92357	6.11482	6.70349	6.12011	5.78346	6.43321	6.35114	6.1055	5.96254	7.08927	6.37955	6.65895	6.35903	6.72818	6.74191	6.68452	6.35263
SLU7	SLU7 homolog, splicing factor [Source:HGNC Symbol;Acc:HGNC:16939]	160421711	SLU7	-	ENSG00000164609	5	-	160401641	gene	1	-2.060298955293491	0.04505222812168603	0.9119198914021875	-0.2702869772911072	0.8291545960497496	-0.2906595146514526	N/A		4.3248	5.19011	4.65457	5.31542	4.51262	4.72753	4.06299	5.09711	4.53169	5.51542	5.52098	4.74515	5.51031	5.3511	4.9263	4.61516	4.85913	4.55815	5.50151	5.43112	4.59934	4.41375	4.48567	4.94035	5.00661	4.78986	4.94411	5.75062	5.30133	4.18426
AC015971.1	novel transcript	86618766	AC015971.1	+	ENSG00000228363	2	+	86562070	gene	1	-2.4209487394844267	0.019484060658149924	0.9119198914021875	-0.2768593430519104	0.8253858763841087	-0.3361748197569926	N/A		3.45502	3.29986	4.22208	4.2821	2.96384	3.07279	3.63722	3.75129	3.3214	4.25061	4.11976	3.7807	4.44336	3.72606	3.42018	3.96408	3.71076	3.04817	3.78281	3.54379	3.62486	3.37465	3.28103	3.41952	4.2524	3.2825	3.50432	3.64596	3.56801	3.83101
AC006059.1	novel transcript	42654388	AC006059.1	-	ENSG00000230084	3	-	42601963	gene	1	-2.045795042661686	0.04651878322132945	0.9119198914021875	-0.2914397120475769	0.817086254763399	-0.2887845518820663	N/A		4.70722	5.02945	5.03099	3.50327	4.22764	4.67043	4.88628	5.08162	4.45216	4.57904	5.1917	4.62622	5.0201	4.60238	4.31379	4.76794	4.4733	4.71008	4.60286	4.35259	4.5759	4.88056	4.52061	4.79951	4.70304	5.11498	4.57711	5.12771	4.36423	3.8967
THAP9-AS1	THAP9 antisense RNA 1 [Source:HGNC Symbol;Acc:HGNC:44172]	82900960	THAP9-AS1	-	ENSG00000251022	4	-	82893009	gene	1	-2.077186394488366	0.043395539374043196	0.9119198914021875	-0.3048805296421051	0.8095092496713505	-0.29283839049993277	N/A		5.23048	5.37515	5.02137	4.98734	4.69805	5.91866	4.72257	4.72239	5.40135	6.29026	5.26926	5.18973	5.53485	4.83292	5.23371	5.8303	4.75549	5.12653	5.53737	5.5618	4.63138	4.5171	4.76716	5.39625	5.59563	5.83087	5.82438	5.05163	5.45823	4.49633
C18orf25	chromosome 18 open reading frame 25 [Source:HGNC Symbol;Acc:HGNC:28172]	46266992	C18orf25	+	ENSG00000152242	18	+	46173553	gene	1	-2.135752159943388	0.03805513806255805	0.9119198914021875	-0.3102700412273407	0.8064907875062877	-0.3003593451307368	N/A		6.00441	5.33672	6.2695	6.07414	5.06726	5.37102	5.08289	5.94675	6.50181	6.02761	5.81229	6.77233	6.47163	6.947	5.69579	5.66677	5.9585	4.90546	6.00211	5.80471	5.11889	5.56999	5.716	5.7299	6.38956	5.27113	5.75862	5.69868	6.48615	6.33562
LINC01534	long intergenic non-protein coding RNA 1534 [Source:HGNC Symbol;Acc:HGNC:51281]	36687449	LINC01534	-	ENSG00000225975	19	-	36682636	gene	1	-2.591507030580955	0.012762763699756312	0.9119198914021875	-0.3110331594944	0.8060643043675508	-0.3569287597105821	N/A		1.82623	2.24412	2.01053	2.46922	2.12318	2.02195	2.21017	2.80741	2.40176	3.29599	2.45513	2.32042	2.36575	1.73955	2.11974	2.14753	2.11669	2.94864	2.52838	2.80198	2.08489	2.29684	2.62648	2.33336	3.09085	1.73259	2.08492	2.48997	2.44406	2.22802
PIGF	phosphatidylinositol glycan anchor biosynthesis class F [Source:HGNC Symbol;Acc:HGNC:8962]	46617119	PIGF	-	ENSG00000151665	2	-	46580937	gene	1	-2.241849027412867	0.029836208334890084	0.9119198914021875	-0.31842947006225586	0.8019424038195411	-0.3138420131066965	N/A		3.48785	2.20871	3.37843	3.26856	2.77426	2.46412	3.63543	2.31501	2.92801	3.82315	2.10721	2.70688	2.45909	2.53825	2.67636	3.06329	2.61693	3.3768	3.13832	3.23808	3.31067	2.75492	3.05987	3.14599	2.5571	3.28644	2.87	3.30917	2.49492	2.36222
LINC01004	long intergenic non-protein coding RNA 1004 [Source:HGNC Symbol;Acc:HGNC:48961]	105013044	LINC01004	-	ENSG00000228393	7	-	104950315	gene	1	-2.014113595263067	0.04986720474047004	0.9119198914021875	-0.3277704417705536	0.7967668658626171	-0.2846774419706467	N/A		1.04054	1.49985	1.15426	2.1256	1.43299	1.12189	1.32602	1.46212	1.19556	1.7132	1.18574	1.01723	0.891402	0.991355	0.757974	2.46687	1.27744	0.633881	1.49362	0.443218	1.22928	0.340782	1.0912	1.65677	1.02386	1.90635	1.61736	0.544419	2.51806	0.683318
AC073896.5	novel transcript, antisense to COQ10A	56270104	AC073896.5	-	ENSG00000258260	12	-	56267793	gene	1	-2.093647273397714	0.041832106365119665	0.9119198914021875	-0.3281102478504181	0.7965792209793296	-0.2949578488463565	N/A		-0.526832	0.353531	-1.24429	0.438757	-0.160851	0.199297	-1.05963	-1.29461	0.102451	0.653222	-0.40881	-0.382382	-0.108598	-0.616328	-0.52833	0.134547	-0.43038	0.401519	-0.485421	-0.686843	-0.490614	-0.420431	-0.908796	-0.296687	-0.76834	-0.233197	-0.0456089	-0.686906	-0.113553	-1.17798
AC005253.1	novel transcript, antisense to KXD1	18561560	AC005253.1	-	ENSG00000268030	19	-	18557775	gene	1	-2.4653784842535287	0.017478617639601023	0.9119198914021875	-0.34800711274147034	0.7856686431727963	-0.3416300567810621	N/A		1.97721	1.65916	1.56307	2.52	1.99115	2.9661	2.0947	1.33122	1.52349	1.8853	1.75469	2.2676	2.07953	1.67786	2.02701	2.73965	2.21732	1.88994	1.97401	1.72479	2.19011	1.49134	1.29088	2.16066	2.36996	2.39251	2.32362	1.39686	2.48489	1.36635
C22orf24	chromosome 22 open reading frame 24 [Source:HGNC Symbol;Acc:HGNC:23051]	31945518	C22orf24	-	ENSG00000128254	22	-	31926214	gene	1	-2.178948640811397	0.03449479662877133	0.9119198914021875	-0.3783385753631592	0.7693230421934298	-0.305871005284973	N/A		1.2387	1.20871	1.62421	2.80572	1.62342	1.21002	1.77407	1.48403	1.94599	2.05973	1.5323	1.66294	2.46256	2.01372	2.02701	2.24735	1.5535	1.67502	1.96896	0.573922	1.88681	1.10632	1.87256	3.36628	2.16413	1.29818	2.08991	0.570891	2.26418	2.53352
LINC01504	long intergenic non-protein coding RNA 1504 [Source:HGNC Symbol;Acc:HGNC:51185]	72356721	LINC01504	+	ENSG00000225434	9	+	72305367	gene	1	-2.01405895317174	0.049873155688460624	0.9119198914021875	-0.39457154273986816	0.7607152632940062	-0.28467034465928875	N/A		4.26451	5.19973	3.3425	4.79115	4.15706	5.44552	4.09991	4.10597	5.78271	5.17145	3.048	4.04602	4.40055	4.97649	4.13232	4.68803	4.38269	3.75531	4.28987	3.84851	4.90641	2.94248	2.0912	4.93122	4.43826	5.25213	4.19771	4.2304	4.4047	4.03926
AC084198.2	novel transcript	101700926	AC084198.2	+	ENSG00000286699	3	+	101686827	gene	1	-2.0859520946880568	0.042556750446331275	0.9119198914021875	-0.39705950021743774	0.759404524590197	-0.29396757802647394	N/A		1.04054	0.270115	1.09502	2.43435	1.22381	1.48194	2.5935	1.09533	0.180454	0.0952264	0.517189	0.933393	0.739399	0.824245	1.28404	1.91938	1.37239	1.79183	0.684504	1.10094	0.996832	1.37641	0.898559	1.48092	1.02386	1.67369	0.524707	0.557716	1.05863	0.99195
ZNF295-AS1	ZNF295 antisense RNA 1 [Source:HGNC Symbol;Acc:HGNC:23130]	42055130	ZNF295-AS1	+	ENSG00000237232	21	+	42009194	gene	1	-2.1907246476875835	0.03357663046179665	0.9119198914021875	-0.39864546060562134	0.7585701668707047	-0.30736827488732565	N/A		0.486224	-0.0778082	0.54421	2.23095	0.493652	0.718171	1.4456	1.11419	0.338519	1.38473	0.619759	1.20258	0.990938	0.98004	0.605971	1.94933	0.972584	0.833959	1.01381	-0.074913	0.881355	-0.280707	0.0912036	1.05695	1.69429	0.39616	1.38573	0.129382	1.61322	1.58756
TMEM9B-AS1	TMEM9B antisense RNA 1 [Source:HGNC Symbol;Acc:HGNC:19230]	8977527	TMEM9B-AS1	+	ENSG00000254860	11	+	8964510	gene	1	-2.407897352531779	0.02011141137874466	0.9119198914021875	-0.39930543303489685	0.7582232322176848	-0.3345658434018174	N/A		1.96793	1.71069	2.2466	2.63579	1.93601	2.25215	1.9918	1.97153	2.76795	1.53263	0.455128	2.59441	1.62631	2.20567	1.35252	2.76513	2.22242	2.44634	2.41405	2.25057	2.24635	1.83135	2.68366	2.47087	2.35792	2.56122	1.65819	1.02794	1.56325	1.94856
AC007216.4	novel transcript, antisense to GSPT1	11895611	AC007216.4	+	ENSG00000263307	16	+	11851649	gene	1	-2.242780116976156	0.02977166004651756	0.9119198914021875	-0.40420350432395935	0.7556533653487263	-0.31395951281630585	N/A		0.378309	1.00708	0.154264	0.914095	0.942243	1.93411	0.0085389	0.778143	-0.0318499	0.891086	-0.324746	0.366809	0.727903	0.945551	1.06831	1.2673	0.96041	-0.378091	0.368728	0.0115018	-0.0337565	-0.25868	0.178667	0.135424	0.828305	2.1111	1.47985	0.164571	1.59468	0.55899
HEXIM1	HEXIM P-TEFb complex subunit 1 [Source:HGNC Symbol;Acc:HGNC:24953]	45152101	HEXIM1	+	ENSG00000186834	17	+	45148502	gene	1	-2.2781510612828746	0.02740961823877222	0.9119198914021875	-0.4118482768535614	0.7516597842832942	-0.3184124725111101	N/A		5.52034	6.26958	5.51868	7.38384	5.94185	7.14636	5.12892	5.90911	6.72921	6.11605	5.40112	6.11594	5.92922	6.17902	5.73204	7.3354	5.67256	5.89524	6.01412	5.3042	5.60762	4.13987	6.02563	6.00419	6.11817	5.31514	6.13007	5.9294	6.74985	5.45429
AL080250.1	novel transcript	75317525	AL080250.1	+	ENSG00000225793	6	+	75285014	gene	1	-2.0555839467877846	0.045524505460449935	0.9119198914021875	-0.42477360367774963	0.744955625275215	-0.29005035785626	N/A		0.199603	-1.07781	-1.04075	1.27103	-0.59381	0.703064	1.1561	-0.424674	-0.435206	0.758191	-0.593235	-0.544654	0.137158	-0.799192	-1.63795	0.0449102	-0.140874	0.657533	-0.0159359	0.1702	-0.54833	-0.659218	-0.0759063	0.325946	-0.148612	-0.30246	0.0998215	-1.04054	0.504884	-0.955583
SCAT2	S-phase cancer associated transcript 2 [Source:HGNC Symbol;Acc:HGNC:53976]	54279063	SCAT2	+	ENSG00000257596	12	+	54262615	gene	1	-2.3360561373762616	0.02390166453210673	0.9119198914021875	-0.42480945587158203	0.7449371127269232	-0.32565696846449405	N/A		0.446696	1.07747	1.0151	1.88856	0.128656	0.861129	1.00854	0.386564	0.254454	0.770791	1.23274	0.692385	0.92199	-0.00864511	0.303942	1.54087	0.707123	0.854569	1.10876	0.607605	0.279904	0.451813	1.0454	0.412534	1.05402	1.21801	0.875781	0.0183505	1.55688	-0.329978
HYPK	huntingtin interacting protein K [Source:HGNC Symbol;Acc:HGNC:18418]	43803043	HYPK	+	ENSG00000242028	15	+	43796142	gene	1	-2.744500093788135	0.0086140262386035	0.9119198914021875	-0.4349457919597626	0.7397215485108597	-0.37510717937522203	N/A		3.96444	3.6787	4.09178	4.83191	3.54164	4.14164	3.37419	4.00728	4.96485	4.84416	4.10973	4.05029	4.73582	3.66555	3.89548	4.43016	3.90749	4.5296	5.17224	4.56538	4.43594	3.47007	4.78382	5.2363	5.08417	3.32522	4.38066	3.75964	4.05072	3.98794
AC092794.1	novel transcript, antisense to KRAS	25211233	AC092794.1	+	ENSG00000274987	12	+	25210652	gene	1	-2.0522815163471364	0.04585785285102182	0.9119198914021875	-0.4383910596370697	0.7379571436741196	-0.2896234893766557	N/A		-0.0793727	-0.567613	1.45951	-0.163908	-1.33078	-0.194367	-0.131186	-0.0865053	-0.582047	0.300341	-0.560813	-0.155612	0.530303	-0.516792	-1.18544	-0.88294	-1.4628	-0.197519	0.647029	-1.37037	0.158889	0.236084	-0.623394	0.249595	1.22284	0.0522053	0.624242	-0.303578	-0.739738	-0.107586
PGBD4	piggyBac transposable element derived 4 [Source:HGNC Symbol;Acc:HGNC:19401]	34108686	PGBD4	+	ENSG00000182405	15	+	34102083	gene	1	-2.9146311012540496	0.005483983256075769	0.9119198914021875	-0.44048142433166504	0.7368886693982414	-0.39482529604607347	N/A		2.66909	2.2615	1.91589	3.72326	2.72451	3.1528	3.09991	2.69603	2.77551	2.93653	1.58396	2.76693	2.8309	2.51099	2.88891	3.53594	2.54944	2.73739	3.07153	2.91391	2.7824	2.11055	3.07705	2.97633	2.52874	3.71225	2.76175	2.27335	3.63455	2.52984
AL360268.1	novel transcript	128094457	AL360268.1	-	ENSG00000230536	9	-	128090969	gene	1	-2.105140346950324	0.040769908293701626	0.9119198914021875	-0.44547513127326965	0.7343424314832185	-0.2964350913309614	N/A		-0.693482	-0.122202	0.0151013	0.556938	-0.0828484	-0.252082	-0.884546	1.00728	0.239955	0.74548	-0.560813	1.09645	-1.23788	1.01372	0.772329	-0.485605	0.267591	-1.37809	0.0809257	0.18515	0.436873	-0.748486	0.35799	1.16066	0.249148	-0.233197	-0.112723	-0.060721	0.690896	0.254984
AC092473.2	novel transcript	40622109	AC092473.2	-	ENSG00000287098	X	-	40620701	gene	1	-2.29590873895513	0.026287927850170076	0.9119198914021875	-0.44624337553977966	0.7339514935750493	-0.3206401425901858	N/A		-6.46019	-6.27421	-6.44068	-6.0708	-6.06774	-6.0188	-6.01383	-4.56763	-5.3894	-6.2267	-6.05267	-5.93697	-5.23788	-4.42368	-6.03789	-5.24049	-6.07424	-6.43699	-4.18586	-4.8298	-5.16304	-6.30307	-4.9088	-3.95204	-4.54093	-4.64823	-6.24201	-6.21047	-6.2633	-6.08487
AL031775.2	novel transcript, antisense to C6orf62	24707151	AL031775.2	+	ENSG00000272402	6	+	24706747	gene	1	-2.82367848566445	0.0069941414790874725	0.9119198914021875	-0.4554387629032135	0.7292883419175333	-0.38434950069337104	N/A		-1.354	0.027545	0.281176	0.366607	-0.961542	-0.40736	-0.884546	0.256797	0.729539	-0.192056	-0.00827213	-0.0789904	0.434544	-0.799192	-0.756599	0.329364	-0.194313	-0.82555	-0.185861	-0.770907	0.263225	-0.470184	-0.738871	0.656771	0.266426	-0.947795	-0.135807	-0.233188	-1.13402	-0.107586
DNAJB4	DnaJ heat shock protein family (Hsp40) member B4 [Source:HGNC Symbol;Acc:HGNC:14886]	78017964	DNAJB4	+	ENSG00000162616	1	+	77979175	gene	1	-2.2070375667897655	0.03234041311009386	0.9119198914021875	-0.4691743552684784	0.722377891527584	-0.30943862656275867	N/A		2.2464	4.27974	3.89371	5.89539	3.47443	3.72566	4.64795	3.78404	3.706	3.36409	3.53042	4.34612	4.89333	3.13601	3.35967	4.02395	4.59544	3.31307	3.8014	2.9925	3.47901	2.32263	2.98602	4.14705	3.39374	5.007	4.06228	3.39501	4.96251	3.45429
JMJD1C	jumonji domain containing 1C [Source:HGNC Symbol;Acc:HGNC:12313]	63521850	JMJD1C	-	ENSG00000171988	10	-	63167221	gene	1	-3.068314097338477	0.0036024006980357208	0.9119198914021875	-0.469641774892807	0.722143885794755	-0.4121809392273856	N/A		7.19712	7.15741	7.71905	8.15618	7.06708	7.86049	7.38224	7.64426	8.0417	8.08596	7.57133	7.73877	8.42412	7.74081	7.37209	7.83983	7.05487	8.97237	7.40531	7.76047	7.60897	7.24261	7.04758	7.83855	8.14038	8.51693	7.87181	7.41021	8.43062	8.19082
RGPD6	RANBP2 like and GRIP domain containing 6 [Source:HGNC Symbol;Acc:HGNC:32419]	110577185	RGPD6	-	ENSG00000183054	2	-	110513812	gene	1	-2.2904583987737754	0.026627770668745283	0.9119198914021875	-0.48413175344467163	0.7149271998098679	-0.3199569704297851	N/A		-1.84876	-2.1222	-2.20122	-0.670868	-2.59381	-0.544864	-0.399119	-0.943141	-1.21948	-1.75277	-2.24531	-0.182084	-0.482994	-1.20129	-1.88588	-0.685903	-2.01534	-0.76142	-1.6623	-0.437483	-1.07558	-1.65922	-2.32383	-1.02604	-0.540929	-1.84088	-1.09	-1.96254	-2.45595	-1.08487
AC110769.2	novel transcript	113889750	AC110769.2	-	ENSG00000270019	2	-	113888203	gene	1	-2.0899942212912346	0.04217475345191825	0.9119198914021875	-0.48686519265174866	0.7135739270430217	-0.29448786615058575	N/A		1.83136	1.52165	1.78814	3.94384	1.7496	2.35721	1.2341	0.858633	1.87269	2.30901	0.013423	1.33915	1.72212	1.15123	1.26386	3.39975	1.27744	1.75941	1.75078	0.340124	1.30457	0.603816	1.06848	2.10541	1.3819	2.38151	1.77418	0.789532	2.50819	0.722489
AC087286.4	novel transcript, sense intronic to AKAP13	85702771	AC087286.4	+	ENSG00000259453	15	+	85701109	gene	1	-2.031780032345178	0.04797515215244886	0.9119198914021875	-0.49508190155029297	0.7095213975486662	-0.28696962854089086	N/A		0.167542	-0.289312	1.66552	0.75363	-1.16085	-0.312203	0.672672	0.306837	1.85853	1.02333	-0.843213	1.36681	1.04752	1.71928	-0.36232	1.3064	0.805687	0.633881	0.171691	0.61866	0.406816	-0.495719	0.113571	1.83456	0.940198	0.351766	0.954391	0.129382	0.759068	1.04442
MXD1	MAX dimerization protein 1 [Source:HGNC Symbol;Acc:HGNC:6761]	69942945	MXD1	+	ENSG00000059728	2	+	69897688	gene	1	-2.7150986534678565	0.009299075894636072	0.9119198914021875	-0.4955773949623108	0.709277754364932	-0.37164633067458996	N/A		5.06739	4.55816	5.98015	5.88816	3.97605	5.39001	4.3349	4.60229	5.56225	6.30278	5.67865	5.51527	4.41138	5.25051	4.60196	5.01099	5.03487	3.659	4.80282	4.67799	4.35954	3.3587	4.00858	4.52045	5.17675	4.37136	5.4912	4.85764	5.40957	5.05724
AC017083.1	novel transcript	68253848	AC017083.1	+	ENSG00000273064	2	+	68252870	gene	1	-2.089224876433299	0.04224722789727915	0.9119198914021875	-0.495753675699234	0.7091910940775851	-0.29438885898192657	N/A		0.634323	0.199726	-0.28868	1.68854	0.476579	0.914568	0.893062	-0.397707	0.676687	1.53263	-1.73074	0.586591	0.101969	-0.253758	0.523509	0.978676	1.20705	-0.284982	0.528385	-0.392395	0.360522	-1.34888	0.483521	0.691818	0.862793	0.926674	1.22288	-0.210468	1.31413	-0.955583
OR2F1	olfactory receptor family 2 subfamily F member 1 (gene/pseudogene) [Source:HGNC Symbol;Acc:HGNC:8246]	143997312	OR2F1	+	ENSG00000213215	7	+	143954844	gene	1	-2.048906104391656	0.046200759392058664	0.9119198914021875	-0.499401718378067	0.7074000772128612	-0.28918700872660025	N/A		-6.30819	-5.1222	-5.28868	-6.0708	-3.10838	-5.86679	-6.16583	-5.15259	-6.5414	-6.2267	-6.20467	-5.93697	-6.23788	-6.16065	-6.03789	-3.24049	-5.92223	-5.28498	-6.33786	-6.56677	-6.31504	-4.71811	-6.0608	-3.95204	-6.27789	-4.2332	-6.24201	-6.36247	-3.94137	-6.23687
AC138150.1	novel transcript, antisense to HEXIM1 and HEXIM2	45161510	AC138150.1	-	ENSG00000224505	17	-	45150400	gene	1	-2.7638660573712066	0.008188577208543655	0.9119198914021875	-0.5103451013565063	0.7020544821146808	-0.3773782236633638	N/A		2.52786	3.14224	2.35878	3.9896	3.02384	4.10475	2.53307	3.03476	3.6454	3.25173	2.47872	3.27977	2.95934	2.82424	2.64939	4.24232	2.62466	2.84172	3.0856	2.03645	2.64432	1.54867	1.67617	3.01605	3.16413	2.51164	2.84958	2.87699	3.58219	1.54449
AC133644.3	novel transcript	87767359	AC133644.3	+	ENSG00000284879	2	+	87455476	gene	1	-2.3123144931105974	0.025288229964817253	0.9119198914021875	-0.5119664669036865	0.7012659249159493	-0.32269349953903714	N/A		1.50559	1.82031	2.23096	2.63195	0.669224	2.11049	3.06031	1.91887	2.85377	2.25173	3.00533	2.56685	3.20506	2.13601	1.62191	1.89906	1.62466	1.7037	2.58563	2.79469	0.605145	1.63944	3.52166	2.6269	2.06393	1.64945	2.67487	1.41889	1.71969	3.0026
SHBG	sex hormone binding globulin [Source:HGNC Symbol;Acc:HGNC:10839]	7633382	SHBG	+	ENSG00000129214	17	+	7613946	gene	1	-2.324012040672858	0.024596323557533228	0.9119198914021875	-0.5142568945884705	0.7001534759823081	-0.3241547983138936	N/A		-3.50084	-3.1222	-3.11875	-1.52648	-2.74581	-1.47447	-2.10694	-2.34524	-1.92997	-1.68238	-2.88274	-2.35201	-2.43053	-3.42368	-2.30092	-0.88294	-2.75231	-2.37809	-1.86393	-3.24484	-2.25615	-3.30307	-2.00191	-2.689	-1.48204	-1.64823	-2.50504	-2.88854	-2.01537	-3.27751
SYPL2	synaptophysin like 2 [Source:HGNC Symbol;Acc:HGNC:27638]	109482134	SYPL2	+	ENSG00000143028	1	+	109466546	gene	1	-2.123895503531737	0.039087207140085956	0.9119198914021875	-0.5147592425346375	0.6999097242377971	-0.29884118787479397	N/A		-6.46019	-6.1222	-3.96675	-6.0708	-4.33078	-5.86679	-3.42887	-4.56763	-6.3894	-6.2267	-6.20467	-4.35201	-4.65292	-6.00865	-6.03789	-6.24049	-5.92223	-5.28498	-3.6009	-6.41476	-6.31504	-6.45508	-4.32383	-4.689	-6.12589	-6.3852	-6.09	-4.62551	-4.67834	-6.23687
AL031727.2	novel transcript	19596832	AL031727.2	-	ENSG00000235185	1	-	19591802	gene	1	-2.510501534626492	0.015634978973136336	0.9119198914021875	-0.5268968939781189	0.694045959567963	-0.34713529864610304	N/A		-6.30819	-4.53724	-6.28868	-4.33383	-6.06774	-4.86679	-5.01383	-4.56763	-6.5414	-5.0747	-6.20467	-5.93697	-6.38988	-5.00865	-6.03789	-4.65553	-4.33727	-6.43699	-4.18586	-5.41476	-4.57808	-6.45508	-6.0608	-6.27397	-6.27789	-4.64823	-4.50504	-5.21047	-6.4153	-6.23687
AC009163.3	novel transcript	75460017	AC009163.3	-	ENSG00000261476	16	-	75458252	gene	1	-2.171824330326609	0.035060966326783696	0.9119198914021875	-0.5338736772537231	0.6906976990912378	-0.3049640753616059	N/A		-0.950639	-1.59864	-1.53379	-0.964599	-1.66781	-2.16635	-1.42887	-1.29461	-1.58205	1.23818	-1.00827	0.017225	-0.482994	-2.20129	-1.71596	-1.07057	-0.529916	-1.11506	0.206457	-1.12936	-1.51918	-0.236985	-1.05082	0.340743	0.0835618	-2.14573	-0.257113	-0.625506	-0.562861	-2.76294
GPR61	G protein-coupled receptor 61 [Source:HGNC Symbol;Acc:HGNC:13300]	109548406	GPR61	+	ENSG00000156097	1	+	109539872	gene	1	-2.2137374379815546	0.031844465978766286	0.9119198914021875	-0.5384870171546936	0.6884925663775898	-0.3102876685833454	N/A		0.634323	0.46276	0.618211	2.05848	0.254187	0.927624	0.780587	-0.130227	0.719122	0.783282	-1.35223	0.438068	0.503586	-0.227285	0.436046	2.06329	0.0777668	0.107336	1.11792	0.392592	1.02678	-1.09362	0.630362	1.10974	0.918503	1.56122	0.38573	-0.233188	1.12902	-0.914941
AL357054.2	novel transcript	796781	AL357054.2	+	ENSG00000271727	6	+	692530	gene	1	-2.1126137385577133	0.040091945358464165	0.9119198914021875	-0.539274275302887	0.6881169682728532	-0.2973945313773075	N/A		-3.72323	-2.80027	-2.82925	-2.21836	-2.74581	-1.16635	-2.10694	-2.69316	-4.06747	-3.75277	-4.4677	-2.35201	-3.23788	-2.42368	-2.56395	-1.99256	-2.92223	-3.96305	-3.18586	-3.60741	-3.84111	-2.05515	-2.44936	-3.10404	-2.80396	-3.06327	-2.00254	-2.40311	-2.56286	-3.27751
AC002128.1	novel transcript	35264804	AC002128.1	+	ENSG00000268947	19	+	35262846	gene	1	-2.1727472628754168	0.03498716178734055	0.9119198914021875	-0.5395258069038391	0.6879970066245106	-0.30508161220163227	N/A		-2.22073	-1.42176	-1.20122	0.0354012	-1.91574	-1.86679	-1.15585	-1.69316	-2.3894	0.0545844	-1.00827	-1.29312	-0.683292	-1.05445	-1.71596	-1.65553	-1.4628	-1.24059	-0.600898	-0.633403	-0.671187	-2.39618	-0.821334	-1.57353	-1.219	-3.2332	-1.28265	-1.45558	-1.94137	-3.4999
BNIPL	BCL2 interacting protein like [Source:HGNC Symbol;Acc:HGNC:16976]	151047720	BNIPL	+	ENSG00000163141	1	+	151036321	gene	1	-2.695095221178602	0.009793478577207377	0.9119198914021875	-0.5459169149398804	0.6849559355792454	-0.36928282334295304	N/A		0.291721	0.954613	0.744743	1.25113	0.014999	1.25215	0.378489	1.45474	0.505416	0.719717	-0.352226	0.870384	-0.215513	0.732822	0.959608	0.690245	0.267591	-0.76142	1.18046	-0.607408	1.37612	-0.445093	0.949185	1.95965	1.84565	0.0705838	0.11945	0.720269	0.35141	1.43083
ZNF597	zinc finger protein 597 [Source:HGNC Symbol;Acc:HGNC:26573]	3443504	ZNF597	-	ENSG00000167981	16	-	3432414	gene	1	-2.1212342601085554	0.03932220248292284	0.9119198914021875	-0.5475249290466309	0.6841929155450291	-0.2985001228137527	N/A		1.56217	1.20871	-0.098855	0.65106	0.991152	1.89476	1.64438	1.5956	0.96815	3.33044	1.33104	1.85093	2.42745	2.17623	1.12534	1.23524	2.75725	1.45648	1.34552	1.75516	1.47359	1.67421	1.35799	1.29589	1.15023	0.366716	1.13882	2.07955	1.72538	0.748024
AL022328.3	novel transcript, antisense to TRABD	50192402	AL022328.3	-	ENSG00000273188	22	-	50191724	gene	1	-2.0919872055269284	0.041987513751615274	0.9119198914021875	-0.5477495789527893	0.6840863844324221	-0.29474429965585874	N/A		1.70304	1.90017	1.20317	1.09243	-0.0088479	1.29308	0.412436	0.667584	2.47788	2.69679	0.702221	0.602187	-0.880329	1.71245	0.263865	2.68135	0.487158	-0.240588	0.289873	1.22909	-0.0132924	0.615789	-0.00190579	0.249595	1.34171	1.5677	1.47224	1.37449	-0.0344816	0.124588
AC004938.2	novel transcript	44583676	AC004938.2	+	ENSG00000287574	7	+	44582519	gene	1	-2.446055972687469	0.018326643122646324	0.9119198914021875	-0.5506054162979126	0.682733564166179	-0.33926177346794717	N/A		-0.500836	-1.26422	-0.266312	1.58105	0.459301	0.978698	0.073634	0.0173306	-0.963137	-0.241809	-0.219776	-0.293115	0.119671	0.16128	-0.331293	1.38886	0.381548	-0.452092	0.11792	-0.460567	0.328813	-1.21561	-1.38523	-0.144684	0.443964	0.612293	0.539354	-0.718615	1.37332	-1.32998
ZNF252P-AS1	ZNF252P antisense RNA 1 [Source:HGNC Symbol;Acc:HGNC:27821]	145006046	ZNF252P-AS1	+	ENSG00000255559	8	+	145002811	gene	1	-2.0445297290769324	0.04664867147647555	0.9119198914021875	-0.5580114722251892	0.679237740994865	-0.28862082307194714	N/A		-1.13827	-1.1222	-2.38179	0.681118	-2.00885	-0.618864	-1.8439	-2.45215	-1.86584	-0.865245	-2.35223	-1.07899	-1.59402	-3.42368	-1.63795	-1.03104	-1.60031	-1.82555	-0.726429	-1.60741	-1.11865	-2.30307	-1.66087	-0.750405	-1.42545	-0.985269	-0.257113	-1.96254	-0.739738	-4.08487
DYNLT1	dynein light chain Tctex-type 1 [Source:HGNC Symbol;Acc:HGNC:11697]	158644743	DYNLT1	-	ENSG00000146425	6	-	158636474	gene	1	-2.0363657327967353	0.04749433209932519	0.9119198914021875	-0.5584864020347595	0.6790141752724382	-0.2875638113810162	N/A		2.77129	2.01735	2.84575	3.46491	1.77076	2.53409	0.461905	2.1917	2.26523	5.03644	2.59479	2.66294	2.53691	2.15626	0.342936	3.07466	3.24518	1.92934	2.17169	3.34179	2.89224	2.07197	1.29088	2.08359	2.8571	2.81393	2.79264	2.79235	0.824163	2.02366
ADAMTS4	ADAM metallopeptidase with thrombospondin type 1 motif 4 [Source:HGNC Symbol;Acc:HGNC:220]	161199054	ADAMTS4	-	ENSG00000158859	1	-	161184302	gene	1	-2.2409146811591407	0.029901107272374418	0.9119198914021875	-0.5630330443382263	0.676877635744034	-0.31372408791939066	N/A		-3.13827	-2.80027	-2.58824	-1.06081	-3.33078	-1.69687	-1.8439	-0.795043	-1.99708	-3.75277	-1.80474	-1.93697	-1.71432	-2.20129	-1.79842	-4.24049	-2.22179	-1.82555	-1.79354	-2.71432	-1.57808	-3.49572	-1.44936	-1.57353	-1.73357	-1.53276	-2.63057	-3.40311	-2.01537	-3.27751
ANKRD34A	ankyrin repeat domain 34A [Source:HGNC Symbol;Acc:HGNC:27639]	145964575	ANKRD34A	-	ENSG00000272031	1	-	145959441	gene	1	-2.487868920756809	0.016536408814941523	0.9119198914021875	-0.5693499445915222	0.6739203778205537	-0.34437844522841776	N/A		-1.66434	-0.168006	0.137585	1.44753	-0.271882	0.399995	0.0946956	-0.760277	0.365486	0.510264	-1.35223	0.366809	-0.811616	0.258141	-0.157962	0.081436	0.845951	-0.307702	-0.0773364	-0.20531	0.0657792	-0.602635	-0.153909	0.4675	0.668524	0.548163	0.624242	-1.25627	0.111739	-0.836938
MATN1-AS1	MATN1 antisense RNA 1 [Source:HGNC Symbol;Acc:HGNC:40364]	30726827	MATN1-AS1	+	ENSG00000186056	1	+	30718504	gene	1	-2.151622704357773	0.03671117608355355	0.9119198914021875	-0.5719167590141296	0.6727224180505526	-0.30238788249895193	N/A		0.246397	0.760441	1.4795	1.61259	0.654117	1.15558	0.916909	-0.72633	2.6385	0.732656	-0.0526662	0.0630287	1.60761	0.957139	1.1028	1.39613	1.28722	-0.240588	1.24877	0.724788	2.08489	-0.748486	0.645792	1.25741	1.40549	1.83289	1.77418	-0.233188	1.87113	0.0236586
SOCS1	suppressor of cytokine signaling 1 [Source:HGNC Symbol;Acc:HGNC:19383]	11256200	SOCS1	-	ENSG00000185338	16	-	11254405	gene	1	-2.063209160427697	0.04476286247976216	0.9119198914021875	-0.5720210075378418	0.6726738091739501	-0.29103532312872477	N/A		0.800333	3.25934	2.43242	4.27103	1.94845	3.80032	2.14099	2.54785	2.83942	1.78328	0.829977	2.94567	1.56302	3.7971	1.70657	3.20866	3.87218	2.08134	2.20646	2.18515	2.40301	-0.445093	2.63036	2.96921	2.46657	3.32714	2.56463	2.03746	3.03362	2.00789
RHOA-IT1	RHOA intronic transcript 1 [Source:HGNC Symbol;Acc:HGNC:41308]	49367006	RHOA-IT1	-	ENSG00000235908	3	-	49365145	gene	1	-2.4566996708770636	0.0178550193806791	0.9119198914021875	-0.5732560753822327	0.6720981904512591	-0.3405671307793775	N/A		0.199603	-0.264221	0.665517	0.901384	0.351048	1.15558	-1.49027	1.87531	0.0700297	-0.216718	-0.593235	1.97592	0.961791	1.12064	0.772329	0.566863	-0.79295	0.222813	0.901602	-0.185944	1.63786	0.0188537	0.0912036	1.24173	2.35792	-0.947795	1.22288	-0.686906	0.56959	0.748024
AC100778.2	novel transcript, sense intronic to C18orf32	49486149	AC100778.2	-	ENSG00000263916	18	-	49484536	gene	1	-2.042783454183699	0.04682844951588389	0.9119198914021875	-0.5745895504951477	0.6714772607855232	-0.2883948173293113	N/A		-2.60775	-3.31485	-2.11875	-1.21836	-2.91574	-1.69687	-3.01383	-2.69316	-1.14147	-0.904774	-2.05267	-2.47754	-2.06796	-2.83872	-2.56395	-0.459132	-1.60031	-3.47763	-1.542	-2.41476	-2.57808	-2.98115	-2.73887	-1.22957	-1.48204	-3.06327	-2.18311	-2.40311	-2.94137	-2.91494
DDIT3	DNA damage inducible transcript 3 [Source:HGNC Symbol;Acc:HGNC:2726]	57521737	DDIT3	-	ENSG00000175197	12	-	57516588	gene	1	-2.3431691120616858	0.023499716518455806	0.9119198914021875	-0.5825496315956116	0.66778258186343	-0.3265429606372926	N/A		3.33747	4.77337	3.41695	5.3315	3.2058	5.01967	3.00298	3.97669	4.34107	4.76608	4.30928	4.13046	5.10419	4.0735	3.80062	4.50266	3.72162	3.54474	4.28886	2.90717	4.05371	1.37641	3.37661	3.82932	4.88394	4.75903	5.93894	3.09103	5.42888	3.91654
CXorf58	chromosome X open reading frame 58 [Source:HGNC Symbol;Acc:HGNC:26356]	23939509	CXorf58	+	ENSG00000165182	X	+	23907801	gene	1	-2.1557227638731367	0.03637083088785435	0.9119198914021875	-0.5866805911064148	0.6658732128806752	-0.30291127708543486	N/A		-2.50084	-2.80027	-3.96675	-1.74887	-2.00885	-3.28183	-0.554397	-2.98267	-1.53142	-2.61527	-2.59323	-3.35201	-2.53744	-1.20129	-3.30092	-2.78106	-1.83477	-3.70002	-2.72643	-2.41476	-2.57808	-3.98115	-3.32383	-3.689	-2.95597	-2.14573	-3.50504	-3.62551	-2.01537	-2.17798
AL161668.4	novel transcript	21029271	AL161668.4	+	ENSG00000258604	14	+	21024172	gene	1	-2.903400998077239	0.005652450838574791	0.9119198914021875	-0.5900903344154358	0.6643013104892906	-0.3935400191725011	N/A		-5.30819	-6.27421	-6.44068	-4.33383	-6.06774	-6.0188	-4.42887	-6.3046	-4.3894	-4.0747	-6.20467	-6.08897	-6.38988	-5.00865	-6.03789	-6.24049	-6.07424	-4.70002	-6.18586	-5.41476	-4.57808	-4.71811	-3.9088	-6.27397	-6.27789	-5.2332	-6.24201	-6.21047	-6.4153	-6.23687
AL445928.2	novel transcript, antisense to DBT	100253414	AL445928.2	+	ENSG00000285530	1	+	100220488	gene	1	-2.3124880338031923	0.02527783922673874	0.9119198914021875	-0.5927032828330994	0.6630992448640919	-0.3227151957559314	N/A		-1.60775	-1.36731	-1.38179	1.04699	-0.558186	-0.222936	-0.969435	-0.371235	-1.53142	-0.865245	-1.14578	-0.936971	-0.283685	-1.83872	-1.88588	-0.512572	-0.877839	-0.92743	-0.863933	-0.955331	-0.671187	-1.54819	-0.660869	-0.492607	-0.76834	-0.0433723	-0.282648	-2.30358	0.244494	-2.38443
LINC00900	long intergenic non-protein coding RNA 900 [Source:HGNC Symbol;Acc:HGNC:27444]	115760646	LINC00900	-	ENSG00000246100	11	-	115753889	gene	1	-2.3077680147632433	0.02556181361207413	0.9119198914021875	-0.595703661441803	0.661721627744333	-0.32212491346152006	N/A		-6.46019	-6.27421	-6.28868	-4.33383	-5.91574	-6.0188	-4.42887	-3.83067	-5.3894	-6.0747	-6.20467	-6.08897	-4.65292	-6.00865	-6.03789	-4.24049	-3.60031	-6.28498	-6.33786	-4.8298	-6.31504	-6.45508	-6.0608	-5.27397	-6.27789	-6.3852	-6.09	-2.51003	-5.2633	-5.08487
AC090617.1	novel transcript, sense intronic to SMG6	2216015	AC090617.1	-	ENSG00000236457	17	-	2215482	gene	1	-2.0963297032752886	0.04158205306222924	0.9119198914021875	-0.5966185331344604	0.6613021361278053	-0.2953028200913029	N/A		-2.60775	-3.80027	-2.70372	-1.33383	-3.33078	-2.40736	-2.5544	-3.15259	-2.3894	-2.0747	-3.73074	-2.76705	-6.23788	-3.00865	-2.71596	-2.24049	-2.22179	-2.37809	-2.72643	-3.24484	-3.35568	-2.84364	-2.44936	-2.36708	-2.31854	-3.64823	-1.28265	-2.21047	-2.94137	-2.27751
AC010519.1	novel transcript	47733098	AC010519.1	+	ENSG00000268746	19	+	47607524	gene	1	-2.0850090465411992	0.04264630578698828	0.9119198914021875	-0.6026374101638794	0.6585489521042469	-0.2938461546074388	N/A		-5.30819	-3.80027	-3.70372	-4.33383	-5.91574	-4.28183	-3.42887	-6.3046	-4.80444	-5.0747	-6.05267	-4.93697	-4.23788	-5.00865	-4.30092	-4.24049	-5.92223	-5.28498	-6.18586	-6.41476	-3.57808	-6.45508	-6.0608	-6.27397	-6.12589	-4.64823	-4.09	-6.21047	-3.45595	-5.08487
AC025171.3	novel transcript	43024678	AC025171.3	+	ENSG00000251131	5	+	43018429	gene	1	-2.325312780389778	0.024520441162708403	0.9119198914021875	-0.6060575246810913	0.6569896168590992	-0.3243171482636631	N/A		0.378309	3.26582	2.04224	4.15267	3.0701	3.54684	2.73436	2.60229	0.985637	2.87367	2.36096	2.43372	2.73366	3.08675	2.52351	3.02863	3.59149	4.87615	2.86942	2.35342	2.88135	0.954314	2.59105	2.67148	2.96422	3.59176	3.53388	2.59043	3.5197	1.22802
EZR-AS1	EZR antisense RNA 1 [Source:HGNC Symbol;Acc:HGNC:40609]	158822252	EZR-AS1	+	ENSG00000233893	6	+	158817979	gene	1	-2.2798573560384723	0.02730001506988775	0.9119198914021875	-0.6069425344467163	0.6565867154098852	-0.3186267542041679	N/A		0.81075	1.65916	1.51868	2.4166	2.16641	3.91293	0.135918	0.78992	0.877385	1.99139	1.27825	1.32982	2.29739	1.22017	1.29403	2.5343	1.20705	0.645755	1.69678	0.89812	1.26323	0.188779	0.220487	1.29589	2.57801	1.35926	3.12674	1.34412	2.62544	0.0850592
SAT1	spermidine/spermine N1-acetyltransferase 1 [Source:HGNC Symbol;Acc:HGNC:10540]	23786226	SAT1	+	ENSG00000130066	X	+	23783173	gene	1	-2.1382757428140287	0.037838585871591425	0.9119198914021875	-0.6082063913345337	0.6560117718196216	-0.30068217731399716	N/A		5.4923	7.5632	7.22505	6.98471	6.85493	8.07536	6.18554	5.55476	6.59252	8.52207	5.35035	5.8066	8.54783	6.55622	5.97869	8.13319	6.38212	5.58036	6.36489	6.77969	6.52083	4.57114	5.05699	6.72797	6.97985	7.26328	7.24832	7.89216	7.78808	4.82052
AP002986.1	novel transcript	130403657	AP002986.1	+	ENSG00000175773	11	+	130314993	gene	1	-2.20679350979628	0.03235860734866142	0.9119198914021875	-0.6082403659820557	0.6559963232974765	-0.30940768442010547	N/A		-1.91587	-2.31485	-2.58824	-0.49253	-1.74581	-1.54486	-1.10694	-2.98267	-2.14147	-3.0747	-1.88274	-1.23653	-1.84556	-2.20129	-1.36232	-1.91856	-2.01534	-2.82555	-2.18586	-1.95533	-1.4626	-2.84364	-2.32383	-2.46661	-1.54093	-1.10391	-2.09	-1.96254	-1.3091	-1.76294
TMEM275	transmembrane protein 275 [Source:HGNC Symbol;Acc:HGNC:53938]	46543969	TMEM275	-	ENSG00000282881	1	-	46532166	gene	1	-2.196555059935776	0.033130079201262944	0.9119198914021875	-0.6158997416496277	0.65252281855448	-0.3081087439638699	N/A		-6.46019	-6.1222	-4.70372	-4.9188	-2.91574	-6.0188	-6.16583	-6.3046	-2.21948	-6.2267	-6.20467	-6.08897	-4.23788	-6.16065	-5.88588	-6.3925	-6.07424	-6.43699	-6.33786	-6.41476	-6.16304	-6.45508	-6.0608	-5.27397	-6.27789	-6.3852	-3.50504	-4.62551	-3.67834	-6.08487
KCNIP4-IT1	KCNIP4 intronic transcript 1 [Source:HGNC Symbol;Acc:HGNC:29895]	21853188	KCNIP4-IT1	-	ENSG00000280650	4	-	21843341	gene	1	-2.3901290449565287	0.020994748866265404	0.9119198914021875	-0.6198749542236328	0.6507273271506554	-0.332370654231168	N/A		-6.46019	-6.1222	-6.28868	-4.33383	-4.33078	-5.86679	-6.16583	-4.56763	-6.5414	-6.2267	-5.05267	-6.08897	-4.65292	-4.42368	-5.88588	-1.65553	-6.07424	-4.70002	-6.33786	-4.8298	-6.16304	-4.30307	-5.9088	-6.42597	-6.27789	-6.3852	-6.24201	-5.21047	-6.4153	-6.23687
AC104170.1	novel transcript	51561629	AC104170.1	+	ENSG00000227070	1	+	51518309	gene	1	-2.1483982646881783	0.036980801249995934	0.9119198914021875	-0.6210441589355469	0.650200171225599	-0.3019760732300101	N/A		-1.06026	-2.95228	-1.64482	0.329132	-3.33078	-2.05944	-0.428866	-2.15259	-2.58205	-0.0303045	-2.73074	-2.35201	-1.48299	-2.10175	-1.97899	-1.1961	-2.33727	-2.47763	-1.86393	-2.24484	-1.84111	-2.71811	-0.323834	-1.46661	-2.31854	-2.77377	-1.69769	-3.04054	-1.35641	-1.91494
MAG	myelin associated glycoprotein [Source:HGNC Symbol;Acc:HGNC:6783]	35313807	MAG	+	ENSG00000105695	19	+	35292125	gene	1	-2.018434656595459	0.04939855052575547	0.9119198914021875	-0.6239343285560608	0.6488989206607515	-0.2852385444887271	N/A		-3.98626	-4.1222	-6.44068	-4.33383	-5.91574	-6.0188	-6.16583	-3.83067	-6.5414	-4.0747	-4.05267	-6.08897	-6.23788	-6.16065	-6.03789	-4.65553	-3.33727	-3.47763	-6.33786	-6.41476	-6.31504	-6.45508	-3.10144	-6.42597	-6.12589	-3.42584	-5.09	-3.62551	-6.2633	-6.08487
AC062029.1	novel transcript	88691464	AC062029.1	-	ENSG00000287686	2	-	88690177	gene	1	-2.1270009314295035	0.038814547139911296	0.9119198914021875	-0.6318771839141846	0.6453361801136783	-0.29923903489759585	N/A		-1.84876	-2.21531	-1.58824	0.604767	-0.961542	-0.111904	-1.20647	-1.83067	-1.17995	-1.55114	-2.05267	-0.264546	-0.171792	-2.30821	-1.07853	0.251361	-0.43038	-1.28498	-0.378506	0.139826	-0.140672	-2.05515	-1.05082	-1.63011	-0.125892	0.0147307	0.336262	-1.96254	0.855641	-1.83694
U73169.1	novel transcript, sense intronic to GNAI2	50239984	U73169.1	+	ENSG00000213600	3	+	50239618	gene	1	-2.987578581285966	0.00449866475100403	0.9119198914021875	-0.6341975927352905	0.6442990654533013	-0.40311766558176393	N/A		0.768624	0.877798	0.120711	2.0812	-0.0088479	0.733121	-1.5544	0.132808	0.896	1.61879	-0.0302984	0.0630287	0.680982	1.13091	0.243401	1.28307	0.616926	0.254177	0.595499	1.37965	0.945485	-0.0362878	0.157293	1.04796	0.628996	-0.350554	0.479853	0.517452	0.916609	1.03408
LINC02324	long intergenic non-protein coding RNA 2324 [Source:HGNC Symbol;Acc:HGNC:53244]	65222443	LINC02324	-	ENSG00000255002	14	-	65197254	gene	1	-2.072023392792476	0.04389630721463451	0.9119198914021875	-0.6353906393051147	0.6437664781609806	-0.29217272432226327	N/A		-4.72323	-2.66277	-4.28868	-3.33383	-4.33078	-3.86679	-4.01383	-2.98267	-3.3894	-4.48974	-4.4677	-3.35201	-5.23788	-3.68672	-3.07853	-6.24049	-3.92223	-3.70002	-4.6009	-4.09283	-2.99311	-3.13315	-3.10144	-3.95204	-2.80396	-3.06327	-4.50504	-3.62551	-3.2633	-6.08487
CFAP45	cilia and flagella associated protein 45 [Source:HGNC Symbol;Acc:HGNC:17229]	159900165	CFAP45	-	ENSG00000213085	1	-	159872364	gene	1	-2.1617035596557046	0.035879346584539736	0.9119198914021875	-0.6357020735740662	0.6436275234280617	-0.3036742664065243	N/A		-0.425548	0.632685	1.79347	1.14729	-1.59381	0.525525	-0.521976	-0.830666	-0.458665	1.20143	0.439187	-0.982775	1.11967	1.71245	-0.885882	-0.0506675	0.00850419	-1.427	0.171691	-0.265016	-0.805488	-1.05515	0.413132	-1.31977	0.0835618	0.274598	0.954391	0.596887	0.531116	0.237062
SLC25A30-AS1	SLC25A30 antisense RNA 1 [Source:HGNC Symbol;Acc:HGNC:42795]	45420371	SLC25A30-AS1	+	ENSG00000251015	13	+	45418162	gene	1	-2.3862133907373355	0.02119404692311494	0.9119198914021875	-0.6396147608757019	0.6418843266102274	-0.3318861651599252	N/A		-1.2638	-0.59864	-2.28868	0.0354012	-2.33078	-0.866792	-2.10694	-1.45215	-0.997085	0.115126	-3.4677	-1.18208	-2.23788	-0.485083	-2.71596	-1.91856	-1.33727	-2.19752	-1.542	-3.60741	-1.91511	-2.30307	-2.10144	-2.10404	-1.73357	-0.773765	-0.389563	-1.68691	-0.455945	-3.08487
AC007686.5	novel transcript	77085977	AC007686.5	+	ENSG00000287004	14	+	77084689	gene	1	-2.050682865071748	0.046019982138204844	0.9119198914021875	-0.639948844909668	0.6417357030468558	-0.2894167873803668	N/A		-6.46019	-4.1222	-6.28868	-4.33383	-3.91574	-3.54486	-4.01383	-6.15259	-6.3894	-6.2267	-3.4677	-3.93697	-5.23788	-4.42368	-6.03789	-3.91856	-3.11488	-6.28498	-5.18586	-6.56677	-6.31504	-4.71811	-4.9088	-3.46661	-6.27789	-6.3852	-4.09	-6.36247	-3.94137	-6.23687
CBR3-AS1	CBR3 antisense RNA 1 [Source:HGNC Symbol;Acc:HGNC:43664]	36175815	CBR3-AS1	-	ENSG00000236830	21	-	36131767	gene	1	-2.24588656474568	0.02955719995270325	0.9119198914021875	-0.6411325931549072	0.6412093673183971	-0.3143514295119209	N/A		-0.753603	0.144584	-1.58824	0.125599	-1.74581	-0.138871	-0.341404	-1.56763	0.858526	1.79567	-2.05267	-1.54465	1.48322	-0.101754	-0.637955	-0.95509	0.325694	1.43612	1.12702	-1.41476	-0.608451	-1.77951	0.500595	-0.0260392	-1.0815	-0.560771	-0.0239139	-0.751037	0.802789	-1.69255
LINC02340	long intergenic non-protein coding RNA 2340 [Source:HGNC Symbol;Acc:HGNC:53260]	27251288	LINC02340	-	ENSG00000275294	13	-	27178263	gene	1	-2.3042235284040795	0.025776933690154557	0.9119198914021875	-0.6525207161903381	0.6361678122643364	-0.32168139528887274	N/A		-3.50084	-3.31485	-3.70372	-2.74887	-2.00885	-3.54486	-3.20647	-2.69316	-4.3894	-3.75277	-3.05267	-2.47754	-4.23788	-3.20129	-2.71596	-2.65553	-2.33727	-4.28498	-2.72643	-2.95533	-3.35568	-3.98115	-4.9088	-3.95204	-3.54093	-1.91127	-3.50504	-3.04054	-3.94137	-5.08487
BX284668.6	novel transcript	16904776	BX284668.6	-	ENSG00000272426	1	-	16904339	gene	1	-2.0493491398405057	0.04615562486599345	0.9119198914021875	-0.6563814878463745	0.6344676503061939	-0.28924430873637835	N/A		-1.72323	-0.800274	-0.50732	0.329132	-0.215299	0.282955	1.03057	-0.629032	-0.688962	0.540011	-0.40881	0.957846	0.0289056	-1.10175	-1.24203	0.0449102	-0.752308	-0.76142	-0.694008	-1.50787	-0.0969503	-3.49572	-1.05082	0.325946	-1.31854	0.612293	0.864193	-1.68691	0.336613	-2.76294
POT1-AS1	POT1 antisense RNA 1 [Source:HGNC Symbol;Acc:HGNC:49459]	125482966	POT1-AS1	+	ENSG00000224897	7	+	124929873	gene	1	-2.4275061923288193	0.019175569890753575	0.9119198914021875	-0.6578080058097839	0.6338406070594977	-0.33698211469685907	N/A		0.321165	-0.952277	-0.533792	-3.59687	-1.59381	-1.05944	-0.341404	-1.29461	-2.3894	-1.55114	-0.593235	0.291847	-0.915953	-1.76072	-0.885882	-1.78106	-0.674306	-0.378091	-0.303218	-0.0572111	-0.877637	-0.981146	-0.449365	-0.251599	-1.0815	-0.0632719	-0.475293	-1.62551	-0.941372	-1.04047
AC009163.6	novel transcript	75436392	AC009163.6	+	ENSG00000274220	16	+	75433836	gene	1	-2.071774404265722	0.04392058386540134	0.9119198914021875	-0.6587852239608765	0.6334114166910654	-0.29214061146882986	N/A		-1.02279	0.477711	0.0151013	2.75009	0.493652	2.55947	0.767531	0.71777	-0.661481	1.30901	0.156787	1.86393	1.39148	0.649566	0.47167	0.654326	1.44409	0.560508	1.69678	-0.110982	0.924423	-0.521715	1.21014	1.41952	1.05402	2.35177	2.52471	0.164571	2.4406	-1.04047
AC011346.1	novel transcript, antisense to SPINK9, SPINK7 and SPINK13	148383907	AC011346.1	-	ENSG00000247199	5	-	148088125	gene	1	-2.081573209446488	0.04297397910250539	0.9119198914021875	-0.6603589057922363	0.6327208725616189	-0.2934036485166492	N/A		-2.22073	-3.1222	-0.896362	0.189729	-1.39218	-3.05944	-0.656277	-0.598006	-0.179949	-0.789296	-2.14578	-2.23653	-2.33099	-3.00865	-0.52833	-0.625782	-1.4628	0.269607	-1.05658	-1.95533	0.0657792	-0.630649	-1.20836	-1.02604	-1.60233	-0.478309	-1.33512	-2.51003	-0.380657	-1.91494
DLG2	discs large MAGUK scaffold protein 2 [Source:HGNC Symbol;Acc:HGNC:2901]	85627922	DLG2	-	ENSG00000150672	11	-	83455012	gene	1	-2.62998992545353	0.011574828415843006	0.9119198914021875	-0.660618782043457	0.6326069092394022	-0.3615406256201357	N/A		-2.22073	-1.21531	-0.931128	-1.33383	-1.82828	-1.54486	-1.42887	-2.34524	0.867986	-0.167808	-2.35223	-1.07899	-1.71432	-2.00865	-1.36232	-1.15303	-1.60031	-0.0561632	0.305992	-1.02245	-0.841111	-0.396184	-0.821334	-0.367076	-0.840489	-1.06327	-0.96072	-1.88854	-1.87098	-2.4999
AP003419.2	novel transcript	67354348	AP003419.2	+	ENSG00000274251	11	+	67353629	gene	1	-2.6284105500440185	0.01162151773826387	0.9119198914021875	-0.6699891090393066	0.628511431900127	-0.3613518684779926	N/A		-4.72323	-2.42176	-2.70372	-0.831332	-2.2153	-1.40736	-2.01383	-3.15259	-1.58205	-1.61527	-3.73074	-3.61504	-3.23788	-2.20129	-2.42645	-1.2863	-1.75231	-1.82555	-2.37851	-3.09283	-2.84111	-3.49572	-2.32383	-2.689	-2.42545	-2.53276	-2.18311	-2.75104	-2.17584	-2.62543
LRP1B	LDL receptor related protein 1B [Source:HGNC Symbol;Acc:HGNC:6693]	142131701	LRP1B	-	ENSG00000168702	2	-	140231423	gene	1	-2.24994134767181	0.029279334562885773	0.9119198914021875	-0.6704287528991699	0.6283199298254927	-0.31486274863563973	N/A		-6.46019	-6.27421	-3.96675	-3.59687	-5.91574	-6.0188	-6.16583	-3.56763	-6.5414	-6.2267	-6.20467	-4.35201	-3.91595	-6.16065	-6.03789	-6.3925	-6.07424	-1.70002	-5.18586	-6.41476	-6.31504	-3.71811	-6.0608	-6.42597	-6.27789	-4.2332	-6.09	-6.21047	-5.2633	-6.23687
AC104667.2	novel transcript, antisense to RAB17	237595981	AC104667.2	+	ENSG00000234949	2	+	237591020	gene	1	-2.4869741270734944	0.016572997363366242	0.9119198914021875	-0.676530122756958	0.6256682833356618	-0.3442692675325137	N/A		-4.72323	-6.27421	-6.44068	-5.9188	-6.06774	-3.54486	-3.6919	-4.56763	-4.3894	-2.61527	-6.20467	-4.35201	-6.23788	-6.16065	-6.03789	-3.91856	-6.07424	-6.28498	-5.18586	-6.56677	-6.16304	-6.45508	-5.9088	-4.689	-4.12589	-6.2332	-6.09	-6.21047	-4.67834	-6.23687
LINC00173	long intergenic non-protein coding RNA 173 [Source:HGNC Symbol;Acc:HGNC:33791]	116536518	LINC00173	+	ENSG00000196668	12	+	116533422	gene	1	-2.232446933821241	0.030495007906643876	0.9119198914021875	-0.6866680979728699	0.6212870558601324	-0.3126546996684269	N/A		0.446696	-0.76465	1.18705	1.11463	-0.828276	1.31312	1.82537	-0.397707	-0.0674739	0.891086	0.59119	0.570823	0.391476	-0.227285	0.362045	1.38156	0.186291	1.50292	-0.163493	0.353421	0.934993	-0.420431	0.199728	0.759456	2.11728	-0.375216	0.582422	-0.455581	0.35141	2.71927
AC012181.1	novel transcript, sense intronic to HERPUD1	56941726	AC012181.1	+	ENSG00000261114	16	+	56941028	gene	1	-2.0174931468916935	0.04950033849305622	0.9119198914021875	-0.6884403228759766	0.6205243275220323	-0.28511631164829576	N/A		1.26166	3.51079	3.51222	2.97299	2.93288	4.16938	2.06832	2.68346	2.91666	2.60478	0.619759	2.44673	0.784487	2.7429	2.00894	4.26631	2.67768	2.60984	1.80849	0.629631	3.33082	0.46511	-0.586868	2.72321	3.30665	3.97869	2.39381	2.26931	2.55368	1.90382
AC006538.4	novel transcript, sense intronic to GNG7	2701266	AC006538.4	-	ENSG00000276097	19	-	2700689	gene	1	-2.1186283638828685	0.03955351001961581	0.9119198914021875	-0.6886187195777893	0.6204476012241753	-0.2981660401977684	N/A		-3.30819	-6.1222	-3.96675	-5.9188	-6.06774	-5.86679	-4.42887	-6.3046	-2.48251	-2.0747	-6.20467	-6.08897	-6.38988	-6.00865	-6.03789	-6.3925	-5.92223	-4.70002	-6.33786	-3.41476	-6.31504	-6.45508	-3.32383	-6.42597	-5.12589	-6.2332	-6.24201	-4.62551	-6.2633	-6.23687
TP53INP1	tumor protein p53 inducible nuclear protein 1 [Source:HGNC Symbol;Acc:HGNC:18022]	94949378	TP53INP1	-	ENSG00000164938	8	-	94925972	gene	1	-2.0644106685545904	0.0446438678827286	0.9119198914021875	-0.6897412538528442	0.6199650302080277	-0.29119044025232976	N/A		5.93766	4.21095	6.77202	7.33298	5.42077	4.82408	6.47878	5.9145	4.56042	8.40514	6.97368	7.98133	5.56302	8.4376	4.76786	4.97807	7.52885	5.8443	4.06444	5.25766	5.77984	5.42952	4.87747	5.17312	6.23413	5.57335	5.40785	6.00809	6.30845	6.23847
AC010531.3	novel transcript, antisense to MAP1LC3B	87400295	AC010531.3	-	ENSG00000261592	16	-	87396704	gene	1	-2.1076066056208345	0.04054507570275567	0.9119198914021875	-0.6912806034088135	0.6193038829052113	-0.2967518110088366	N/A		0.939736	0.632685	-0.406036	3.81083	-0.330776	1.05207	0.308099	0.114192	2.05768	2.66339	0.0347966	-0.104081	-0.683292	0.295136	0.0683141	1.84697	0.186291	0.157962	0.257083	-1.28548	0.140741	-0.521715	-1.05082	1.47423	0.792972	-1.91127	0.0597442	0.147084	0.179643	0.58756
ALKBH3-AS1	ALKBH3 antisense RNA 1 [Source:HGNC Symbol;Acc:HGNC:48670]	43920944	ALKBH3-AS1	-	ENSG00000244926	11	-	43909289	gene	1	-2.023186807841333	0.048887551869917736	0.9119198914021875	-0.6980296969413757	0.6164134741298832	-0.2858552868445424	N/A		-1.30819	-3.31485	-1.33448	-2.59687	-1.66781	-3.05944	-0.554397	-1.02331	-2.30194	-2.48974	-2.35223	-1.35201	-0.215513	-4.00865	-2.30092	-2.91856	-2.75231	-2.70002	-1.93793	-0.686843	-1.35568	-1.54819	-0.779513	-0.881649	-2.54093	-3.42584	-3.50504	-1.35249	-2.80387	-2.91494
AC105339.6	novel transcript	82750455	AC105339.6	-	ENSG00000286817	15	-	82749252	gene	1	-3.2322245490408994	0.0022733597666099252	0.9119198914021875	-0.7012168169021606	0.6150532315244833	-0.4302095351217642	N/A		0.167542	-1.07781	-0.0598608	1.44753	-0.36115	0.362027	0.856536	0.0173306	-0.774692	0.525214	-0.593235	-0.104081	0.490039	-0.253758	0.0683141	0.81479	0.845951	0.222813	0.22353	0.108799	0.158889	-0.0176721	0.924094	0.632924	0.00339146	0.321392	0.887277	-1.00101	0.450945	-0.762938
TMEM253	transmembrane protein 253 [Source:HGNC Symbol;Acc:HGNC:32545]	21103724	TMEM253	+	ENSG00000232070	14	+	21098937	gene	1	-2.43281142202787	0.018929222987232597	0.9119198914021875	-0.7021117210388184	0.6146718321365512	-0.3376347037527485	N/A		-1.66434	-1.87427	-2.96675	0.88856	-0.786456	-0.138871	-1.62151	-2.45215	-0.049552	-0.945416	-0.804739	-0.264546	-0.482994	-2.00865	-0.459617	0.298667	-1.52992	-1.24059	-0.404501	-0.800053	-1.70361	-2.39618	-0.416943	-1.88165	-0.699627	-0.741344	-0.446147	-1.56661	-0.113553	-2.27751
EPS8	epidermal growth factor receptor pathway substrate 8 [Source:HGNC Symbol;Acc:HGNC:3420]	15882329	EPS8	-	ENSG00000151491	12	-	15620134	gene	1	-2.1014384119270724	0.041109437636601236	0.9119198914021875	-0.7032245397567749	0.6141978895770732	-0.2959595011067099	N/A		-0.0793727	0.304063	0.340677	1.75363	1.7847	1.58442	1.4208	0.306837	1.05354	1.06485	1.8482	0.212776	0.607609	-1.25376	1.2434	1.87845	0.20705	-0.477627	1.11792	0.139826	0.767698	-1.09362	1.74942	0.507393	1.02386	2.15051	1.61044	0.789532	1.75907	-0.836938
AC087752.3	novel transcript	94951396	AC087752.3	+	ENSG00000253878	8	+	94950037	gene	1	-2.131423069423108	0.03842915916053196	0.9119198914021875	-0.7049766778945923	0.6134524054046101	-0.2998053008873858	N/A		-0.45021	-2.31485	0.0511704	1.93295	-0.786456	-2.05944	0.714092	-1.1082	-0.506759	1.00212	0.0766168	0.844388	-1.28368	-0.0779077	-0.104522	-1.91856	-0.0153426	-0.284982	-0.900459	-0.659876	0.00688555	-0.718112	-0.551244	-1.689	-0.243249	-0.375216	-0.335115	-1.51003	0.00348617	-0.561304
CLEC1A	C-type lectin domain family 1 member A [Source:HGNC Symbol;Acc:HGNC:24355]	10111627	CLEC1A	-	ENSG00000150048	12	-	10069554	gene	1	-2.235636605821964	0.030270076958335113	0.9119198914021875	-0.7097091674804688	0.6114433871368266	-0.3130576618522933	N/A		-5.30819	-6.1222	-4.28868	-3.9188	-5.91574	-5.86679	-6.16583	-5.15259	-3.80444	-1.26734	-4.4677	-6.08897	-6.23788	-3.20129	-6.03789	-4.65553	-3.92223	-6.28498	-6.33786	-6.41476	-6.31504	-4.30307	-6.0608	-4.689	-4.54093	-5.2332	-6.24201	-5.21047	-5.2633	-6.23687
AL049870.3	novel transcript, antisense to C14orf28	44911863	AL049870.3	-	ENSG00000258949	14	-	44898908	gene	1	-2.134881856105507	0.03813007206704109	0.9119198914021875	-0.7120276689529419	0.6104615483898184	-0.3002479865826314	N/A		-6.46019	-6.27421	-6.44068	-3.33383	-6.06774	-3.28183	-4.42887	-3.83067	-3.80444	-2.75277	-6.20467	-5.93697	-3.65292	-5.00865	-5.88588	-3.65553	-4.92223	-6.28498	-5.18586	-3.8298	-3.84111	-6.45508	-3.9088	-3.95204	-6.27789	-6.2332	-4.09	-5.21047	-5.2633	-6.23687
AC069213.1	novel transcript	195550581	AC069213.1	+	ENSG00000223711	3	+	195544048	gene	1	-2.538110947559275	0.014595888002287984	0.9119198914021875	-0.7130274772644043	0.6100386363587134	-0.35048622156660375	N/A		-2.4013	-1.36731	-2.28868	0.0584848	-1.2153	-0.822398	-3.20647	-1.56763	-2.92997	-2.0747	-1.88274	-0.892577	-1.33099	-2.30821	-2.71596	-0.814227	-1.16735	-2.03705	-1.72643	-1.41476	-2.07558	-1.49572	-2.58687	-1.81454	-1.12589	-0.30246	-0.732451	-1.56661	-0.977898	-3.4999
AC007384.1	novel transcript	105000713	AC007384.1	+	ENSG00000237513	7	+	104940943	gene	1	-2.8834409034149653	0.005963833379361594	0.9119198914021875	-0.7174261808395386	0.6081814922873242	-0.3912498964559847	N/A		2.30283	1.30406	2.04224	3.84442	1.08426	1.27276	1.49397	1.51983	3.10045	4.53633	0.304886	0.969919	1.63864	1.86787	0.728828	1.37422	1.60915	1.46321	1.46519	1.0115	1.3992	0.763015	2.01007	1.84497	1.5676	1.29818	1.95985	1.28138	1.01282	0.55899
AL109947.1	novel transcript	109506800	AL109947.1	+	ENSG00000223537	6	+	109483638	gene	1	-2.105839815753356	0.04070603172204658	0.9119198914021875	-0.7192007303237915	0.6074338743608667	-0.2965249278329987	N/A		-2.30819	-6.1222	-2.82925	-3.9188	-3.59381	-4.28183	-2.20647	-3.34524	-1.99708	-3.0747	-4.4677	-4.35201	-4.65292	-3.42368	-3.07853	-2.78106	-3.11488	-3.11506	-3.37851	-3.41476	-3.84111	-1.30307	-1.9088	-2.46661	-4.12589	-3.2332	-4.50504	-3.40311	-3.09338	-3.76294
AC072022.2	BCL6 antisense 1	187746028	AC072022.2	+	ENSG00000285938	3	+	187743686	gene	1	-2.2713339931762566	0.027851431913328624	0.9119198914021875	-0.7223454117774963	0.6061112762686537	-0.3175558773452197	N/A		-0.308191	0.697977	2.33337	3.3827	0.213544	1.29308	1.3349	0.339259	1.59928	0.74548	2.11224	1.96992	0.0100466	3.01372	0.0683141	2.77074	2.57761	-0.284982	1.11792	-0.370369	0.779475	-1.60263	-0.779513	1.48758	1.45154	1.55471	1.71735	0.404242	2.40913	0.454293
MFAP5	microfibril associated protein 5 [Source:HGNC Symbol;Acc:HGNC:29673]	8662888	MFAP5	-	ENSG00000197614	12	-	8637346	gene	1	-2.80658664523179	0.0073178418542348906	0.9119198914021875	-0.7235689163208008	0.6055974701538699	-0.3823640381484996	N/A		-6.46019	-2.53724	-5.28868	-6.0708	-6.06774	-4.28183	-5.01383	-3.34524	-6.3894	-5.0747	-4.4677	-5.93697	-5.23788	-6.16065	-6.03789	-4.65553	-5.92223	-5.28498	-4.6009	-4.8298	-5.16304	-4.30307	-6.0608	-4.27397	-6.27789	-5.2332	-4.50504	-5.21047	-4.67834	-6.23687
AL021707.4	novel transcript	38668750	AL021707.4	-	ENSG00000230912	22	-	38666508	gene	1	-2.2120220124933887	0.03197080207321541	0.9119198914021875	-0.7269312143325806	0.6041877278280728	-0.31007035168292335	N/A		-3.50084	-4.53724	-4.28868	-4.33383	-5.91574	-4.86679	-2.6919	-3.34524	-4.80444	-4.0747	-4.05267	-3.93697	-3.65292	-5.00865	-4.88588	-3.24049	-3.60031	-2.37809	-4.6009	-4.41476	-3.84111	-2.21561	-2.73887	-2.36708	-3.31854	-4.2332	-6.09	-4.62551	-5.2633	-2.91494
OR2T33	olfactory receptor family 2 subfamily T member 33 [Source:HGNC Symbol;Acc:HGNC:31255]	248277976	OR2T33	-	ENSG00000177212	1	-	248269917	gene	1	-2.360868237805419	0.022525725405531095	0.9119198914021875	-0.7304567098617554	0.6027130844765844	-0.32874382916163963	N/A		-5.30819	-6.1222	-6.44068	-2.45936	-6.06774	-6.0188	-6.16583	-6.15259	-3.80444	-2.75277	-6.05267	-6.08897	-6.38988	-6.16065	-4.30092	-5.24049	-6.07424	-3.96305	-6.33786	-6.41476	-6.31504	-3.49572	-2.58687	-4.27397	-6.27789	-6.3852	-6.09	-6.36247	-6.4153	-6.08487
AC099661.1	novel transcript	185501109	AC099661.1	+	ENSG00000286086	3	+	185499140	gene	1	-2.0834165824327515	0.042797905695894846	0.9119198914021875	-0.7384132146835327	0.5993982535028791	-0.29364108247771914	N/A		-2.72323	-6.1222	-6.44068	-2.11144	-6.06774	-3.54486	-5.01383	-6.3046	-3.80444	-3.26734	-6.05267	-5.93697	-3.06796	-6.16065	-3.56395	-4.65553	-5.92223	-4.70002	-4.6009	-6.41476	-6.31504	-4.30307	-5.9088	-6.42597	-6.27789	-6.3852	-3.28265	-6.21047	-6.2633	-6.08487
AL355472.3	novel transcript	234372811	AL355472.3	+	ENSG00000273367	1	+	234372186	gene	1	-2.1669812800143307	0.035450506720022514	0.9119198914021875	-0.7395568490028381	0.598923294645525	-0.3043470772894881	N/A		-2.22073	-1.87427	-1.07923	0.456244	-0.423885	0.133208	0.115454	-1.1082	-1.34501	-0.120502	-2.14578	-1.03008	-0.3799	-1.25376	-0.563954	0.617489	-0.922233	-0.670272	0.399102	-1.12936	-1.84111	-2.60263	-1.73887	-2.10404	-0.344532	0.410659	-0.362083	-1.35249	0.260262	-3.76294
M1AP	meiosis 1 associated protein [Source:HGNC Symbol;Acc:HGNC:25183]	74648338	M1AP	-	ENSG00000159374	2	-	74557883	gene	1	-2.082233256567961	0.04291086085865312	0.9119198914021875	-0.7426601052284241	0.5976363872447387	-0.29348867152162755	N/A		-1.91587	-4.53724	-4.70372	-1.16391	-2.45631	-1.34323	-4.01383	-2.69316	-0.804439	0.719717	-2.59323	-2.76705	-0.565456	-1.61633	-3.88588	-2.65553	-2.92223	-3.47763	-2.37851	-1.37037	-2.99311	-3.98115	-2.58687	-3.27397	-2.54093	-4.64823	-1.63057	-1.81815	-2.67834	-3.27751
AC015687.1	novel transcript	71228629	AC015687.1	+	ENSG00000285579	8	+	70669369	gene	1	-2.5152125520679696	0.015453052340763692	0.9119198914021875	-0.7460384368896484	0.5962385507148078	-0.34770801559072273	N/A		-3.98626	-5.1222	-3.48132	-4.33383	-4.33078	-3.86679	-2.8439	-3.83067	-4.06747	-2.90477	-5.05267	-6.08897	-6.38988	-3.42368	-6.03789	-4.65553	-3.60031	-4.28498	-5.18586	-5.41476	-3.35568	-3.49572	-4.32383	-4.689	-4.54093	-5.2332	-3.28265	-3.21047	-6.2633	-3.27751
AL358777.1	novel transcript, antisense to C6orf52	10692860	AL358777.1	+	ENSG00000285763	6	+	10659498	gene	1	-2.0997428404321394	0.04126577421042395	0.9119198914021875	-0.7482869029045105	0.595310026022611	-0.2957415962901217	N/A		-2.50084	-2.42176	-2.20122	-0.304085	-2.45631	-1.54486	-1.7659	-2.34524	-2.80444	-2.0747	-4.05267	-3.61504	-0.915953	-3.42368	-2.71596	-1.11121	-2.92223	-1.89266	-1.6009	-3.8298	-2.70361	-2.39618	-1.73887	-1.81454	-2.03843	-3.91127	-2.63057	-3.40311	-2.80387	-2.38443
FOSB	FosB proto-oncogene, AP-1 transcription factor subunit [Source:HGNC Symbol;Acc:HGNC:3797]	45475179	FOSB	+	ENSG00000125740	19	+	45467995	gene	1	-2.282585304311205	0.02712559756961092	0.9119198914021875	-0.7485532760620117	0.5952001206244115	-0.31896923679283223	N/A		7.55773	7.19309	5.57008	9.65798	7.38275	8.20073	7.7446	5.85408	8.42923	8.48963	6.51053	6.69716	8.09716	7.7364	7.38733	9.27385	7.04445	5.70937	6.65669	7.3372	6.30482	5.48197	4.59404	6.92017	7.80179	7.59365	6.7955	6.9262	8.86679	7.95002
AL450992.1	novel transcript	152042774	AL450992.1	+	ENSG00000229021	1	+	151994531	gene	1	-2.120960333142132	0.03934646118943397	0.9119198914021875	-0.7509021759033203	0.5942318439420681	-0.29846500982809304	N/A		-6.30819	-6.27421	-3.70372	-4.9188	-6.06774	-6.0188	-6.16583	-3.34524	-5.3894	-6.2267	-6.20467	-3.93697	-3.23788	-4.00865	-4.30092	-4.65553	-4.33727	-3.28498	-3.86393	-6.41476	-5.16304	-2.60263	-2.00191	-5.27397	-5.12589	-5.2332	-6.09	-4.62551	-4.67834	-4.4999
SENCR	smooth muscle and endothelial cell enriched migration/differentiation-associated lncRNA [Source:HGNC Symbol;Acc:HGNC:44177]	128696023	SENCR	-	ENSG00000254703	11	-	128691672	gene	1	-2.6904067432288934	0.00991280537394866	0.9119198914021875	-0.7510335445404053	0.5941777369608942	-0.36872781542632294	N/A		-0.723229	-0.215312	0.940139	1.70326	-0.961542	-0.138871	-0.0596325	-0.424674	-0.86584	0.525214	-1.05267	-1.76705	-0.746028	-0.723243	-1.88588	-0.781061	-0.529916	-2.70002	-0.231665	-1.16684	-0.0132924	-2.13315	0.911383	0.507393	-0.571303	-0.505276	0.704413	-0.595758	0.336613	-0.692548
AL138995.1	novel transcript	56117990	AL138995.1	-	ENSG00000277763	14	-	56117316	gene	1	-2.235846073801061	0.03025535722951986	0.9119198914021875	-0.75199294090271	0.5937827384046076	-0.3130841187469494	N/A		-2.30819	-2.53724	-2.28868	0.147294	-1.74581	-2.28183	-2.5544	-2.56763	-3.06747	-2.16781	-3.73074	-1.23653	-2.06796	-1.92118	-1.18544	-1.3336	-1.60031	-2.96305	-2.27897	-3.41476	-1.51918	-2.98115	-3.32383	-2.1865	-1.42545	-1.14573	-1.92008	-3.04054	-0.941372	-3.76294
AC067968.2	novel transcript	44025262	AC067968.2	-	ENSG00000267144	19	-	44023118	gene	1	-2.639471043185808	0.011298143211153628	0.9119198914021875	-0.7544849514961243	0.5927579649136103	-0.3626728153907565	N/A		-3.50084	-4.53724	-6.28868	-3.59687	-4.91574	-4.86679	-6.16583	-3.83067	-5.3894	-6.0747	-6.20467	-5.93697	-6.38988	-6.00865	-5.88588	-4.65553	-3.60031	-6.28498	-4.18586	-6.41476	-5.16304	-5.30307	-4.9088	-3.46661	-5.12589	-3.64823	-3.28265	-6.21047	-2.94137	-6.08487
AP002364.1	novel transcript	90226538	AP002364.1	+	ENSG00000280367	11	+	90223153	gene	1	-2.040209727617186	0.04709451073047356	0.9119198914021875	-0.7552332878112793	0.5924505768143298	-0.288061633558759	N/A		-3.30819	-2.80027	-0.118755	0.988095	-0.828276	-0.657339	-1.42887	-0.904667	-2.92997	-0.0974187	-3.4677	0.632884	-0.989953	-2.54921	-0.885882	-0.0116734	0.537198	-1.58454	0.744876	-1.60741	-1.30506	-2.30307	-0.821334	0.453954	-0.293002	0.193068	0.0185215	-0.962541	0.0404805	-3.4999
AC010203.2	novel transcript, antisense to UHRF1BP1L	100144671	AC010203.2	+	ENSG00000257696	12	+	100143058	gene	1	-2.1991209775824987	0.032935224559069456	0.9119198914021875	-0.7559087872505188	0.5921732442216748	-0.3084344411991824	N/A		-5.30819	-4.53724	-6.44068	-2.0119	-4.33078	-6.0188	-3.6919	-3.34524	-6.3894	-3.48974	-3.4677	-4.93697	-2.77845	-6.00865	-5.88588	-2.54005	-4.33727	-3.96305	-3.86393	-4.41476	-5.16304	-3.71811	-2.20836	-3.689	-3.31854	-5.2332	-4.09	-6.21047	-3.2633	-3.4999
AC105339.3	novel transcript, antisense FSD2	82750289	AC105339.3	+	ENSG00000259442	15	+	82744223	gene	1	-3.3269770749401566	0.0017327845305931994	0.9119198914021875	-0.7573031783103943	0.5916011744872274	-0.44040326251465217	N/A		-0.00441061	-1.47835	-0.201217	1.24108	-0.828276	0.262491	0.571134	-0.424674	-1.06747	0.247229	-0.843213	-0.322262	0.221551	-0.616328	-0.213457	0.553924	0.537198	0.0548681	-0.0361138	-0.185944	-0.18576	-0.173791	0.598998	0.480921	-0.219001	0.0147307	0.568209	-1.45558	0.260262	-1.08487
HCG27	HLA complex group 27 [Source:HGNC Symbol;Acc:HGNC:27366]	31203968	HCG27	+	ENSG00000206344	6	+	31197760	gene	1	-2.5708698302230366	0.01344476375044396	0.9119198914021875	-0.758362352848053	0.5911670016910417	-0.3544447354924619	N/A		0.419729	1.2615	2.15011	3.60084	1.82573	2.45062	1.6586	2.01733	0.480963	1.2107	1.64777	1.40288	2.09751	2.47114	1.59793	1.69025	2.54944	1.44973	2.10876	1.27174	2.73783	0.66271	1.97995	1.98813	2.36195	2.70932	2.18146	1.16457	2.40204	0.218915
KCNA5	potassium voltage-gated channel subfamily A member 5 [Source:HGNC Symbol;Acc:HGNC:6224]	5046788	KCNA5	+	ENSG00000130037	12	+	5043989	gene	1	-2.069900092507109	0.04410370733331859	0.9119198914021875	-0.7611814141273499	0.5900129748240307	-0.29189884372329084	N/A		-4.72323	-3.53724	-5.28868	-3.9188	-3.33078	-6.0188	-3.01383	-4.56763	-2.30194	-6.2267	-2.24531	-4.35201	-3.91595	-6.16065	-5.88588	-6.3925	-4.33727	-3.96305	-6.33786	-6.56677	-6.16304	-3.98115	-5.9088	-4.27397	-4.12589	-6.3852	-3.28265	-5.21047	-3.45595	-6.23687
AC234775.4	novel transcript	101644352	AC234775.4	+	ENSG00000286000	X	+	101640421	gene	1	-2.353986094272998	0.022900064285684	0.9119198914021875	-0.7633869647979736	0.5891116690841091	-0.32788867536456423	N/A		0.118073	0.477711	0.479505	0.556938	-1.16085	0.110488	-0.0365489	0.114192	2.14587	0.758191	-0.0984699	-0.510707	0.692856	-0.280725	-0.271172	-0.240492	0.601329	-1.19752	0.621494	-2.02245	-0.0132924	-1.39618	-1.26494	1.84497	0.768926	0.800226	1.09982	-1.04054	0.146091	1.26386
HNF1A-AS1	HNF1A antisense RNA 1 [Source:HGNC Symbol;Acc:HGNC:26785]	120980965	HNF1A-AS1	-	ENSG00000241388	12	-	120941728	gene	1	-2.5419422356281323	0.014456771608605545	0.9119198914021875	-0.7636955976486206	0.5889856550881477	-0.3509501626628751	N/A		-3.50084	-3.80027	-4.28868	-2.74887	-4.33078	-3.86679	-3.42887	-2.83067	-3.58205	-6.2267	-4.05267	-3.93697	-4.23788	-4.42368	-2.71596	-3.91856	-3.11488	-5.28498	-3.6009	-4.41476	-4.57808	-4.30307	-3.9088	-2.57353	-5.12589	-4.2332	-4.50504	-6.21047	-4.67834	-3.08487
LINC02228	long intergenic non-protein coding RNA 2228 [Source:HGNC Symbol;Acc:HGNC:53097]	25190956	LINC02228	-	ENSG00000251273	5	-	25087450	gene	1	-2.3491235279046183	0.023167907394341703	0.9119198914021875	-0.7639740705490112	0.5888719784547826	-0.3272839815168203	N/A		-5.30819	-6.1222	-5.28868	-4.33383	-3.59381	-4.86679	-4.01383	-3.83067	-6.5414	-4.48974	-5.05267	-4.93697	-3.43053	-3.20129	-2.71596	-1.78106	-6.07424	-5.28498	-6.33786	-4.41476	-6.31504	-3.98115	-4.9088	-5.27397	-5.12589	-6.2332	-6.24201	-5.21047	-4.2633	-5.08487
SH2D6	SH2 domain containing 6 [Source:HGNC Symbol;Acc:HGNC:30439]	85437029	SH2D6	+	ENSG00000152292	2	+	85418931	gene	1	-2.1641889847429607	0.035676828049188335	0.9119198914021875	-0.7643001079559326	0.5887389131884034	-0.3039911684053853	N/A		-2.72323	-3.31485	-3.48132	-0.49253	-2.91574	-1.34323	-5.01383	-1.39771	-2.21948	-1.26734	-4.05267	-1.84951	-2.65292	-2.10175	-1.49356	-2.07057	-1.52992	-2.47763	-1.542	-2.60741	-1.51918	-4.71811	-1.00191	-1.95204	-1.66646	-0.947795	-0.389563	-3.21047	-0.905748	-3.4999
AC113414.1	novel transcript	163437326	AC113414.1	-	ENSG00000254186	5	-	162424042	gene	1	-2.7007076699719037	0.009652374515416706	0.9119198914021875	-0.7679246068000793	0.5872616742684571	-0.3699466888796401	N/A		-0.377454	-2.42176	-2.82925	-0.709342	-1.66781	-2.16635	-1.31339	-2.2457	-1.86584	-0.987236	-3.24531	-3.12962	-3.91595	-1.92118	-2.30092	-1.71693	-3.60031	-3.96305	-2.72643	-2.8298	-1.77072	-2.49572	-3.58687	-3.46661	-2.12589	-0.505276	-1.92008	-2.88854	-1.2633	-2.4999
AL020997.2	novel transcript, sense intronic to STX12	27774041	AL020997.2	+	ENSG00000269971	1	+	27773858	gene	1	-2.8890360807182476	0.005874974061823397	0.9119198914021875	-0.7681590914726257	0.5871662329815428	-0.3918925954972601	N/A		-1.78463	-1.1222	-0.616254	0.836092	-1.59381	-0.194367	-0.969435	-0.982669	-1.26012	0.210704	-1.88274	-1.07899	-0.623171	-0.516792	-1.79842	-0.309755	-1.22179	-1.58454	-0.976408	-2.41476	-1.57808	-2.21561	-3.10144	-0.415986	-0.699627	-1.37522	-0.112723	-2.04054	-0.309104	-0.329978
AC005387.2	novel transcript, antisense to FKBP8	18536188	AC005387.2	+	ENSG00000269191	19	+	18532908	gene	1	-2.6019594746158963	0.012429538310374374	0.9119198914021875	-0.7731161713600159	0.5851522001317793	-0.3581840035764424	N/A		-4.30819	-1.53724	-1.76512	-2.59687	-2.91574	-1.61886	-3.42887	-3.15259	-3.21948	-2.90477	-1.24531	-1.47754	-1.48299	-1.68672	-1.88588	-3.91856	-1.39867	-3.47763	-2.18586	-2.16684	-2.4626	-2.84364	-3.58687	-2.10404	-1.31854	-1.64823	-2.28265	-2.62551	-2.80387	-2.4999
HEATR9	HEAT repeat containing 9 [Source:HGNC Symbol;Acc:HGNC:26548]	35868891	HEATR9	-	ENSG00000270379	17	-	35854946	gene	1	-2.4605662924273974	0.01768642647508819	0.9119198914021875	-0.773145854473114	0.5851401608859497	-0.3410408516549619	N/A		-3.98626	-2.42176	-2.70372	-3.59687	-5.91574	-5.86679	-3.20647	-3.83067	-1.80444	-4.48974	-2.73074	-3.12962	-3.91595	-4.00865	-4.88588	-3.43314	-2.75231	-3.47763	-3.18586	-4.09283	-4.16304	-3.30307	-2.44936	-1.689	-3.80396	-5.2332	-3.76807	-3.88854	-4.67834	-3.76294
AC034102.9	novel transcript, antisence to IKZF4	56010574	AC034102.9	-	ENSG00000273890	12	-	56010091	gene	1	-2.4247542179518287	0.019304493736822224	0.9119198914021875	-0.7792285680770874	0.5826782772665873	-0.33664340660350817	N/A		-6.30819	-4.53724	-5.28868	-3.9188	-4.91574	-5.86679	-2.5544	-3.83067	-6.5414	-6.2267	-2.88274	-4.35201	-3.65292	-4.00865	-3.56395	-6.24049	-3.92223	-3.96305	-4.6009	-5.41476	-3.57808	-3.71811	-4.32383	-4.689	-4.54093	-6.3852	-3.28265	-5.21047	-4.67834	-2.62543
LINC01393	long intergenic non-protein coding RNA 1393 [Source:HGNC Symbol;Acc:HGNC:50669]	115126314	LINC01393	+	ENSG00000225535	7	+	115030564	gene	1	-2.0240096741384885	0.0487995360838467	0.9119198914021875	-0.7849177122116089	0.5803850599888181	-0.2859620438017543	N/A		-6.46019	-6.27421	-1.96675	-4.33383	-4.91574	-5.86679	-3.01383	-3.83067	-0.804439	-6.2267	-5.05267	-3.61504	-4.65292	-3.42368	-5.88588	-3.91856	-2.92223	-5.28498	-5.18586	-6.56677	-6.31504	-5.30307	-6.0608	-6.42597	-6.27789	-4.2332	-5.09	-6.36247	-4.67834	-3.76294
AC009108.5	novel transcript	86557299	AC009108.5	+	ENSG00000280278	16	+	86555320	gene	1	-2.439288678142815	0.018632330122658847	0.9119198914021875	-0.7862164378166199	0.5798628278137626	-0.33843080253435825	N/A		-3.72323	-2.03474	-2.38179	-0.364206	-2.45631	-1.69687	-2.10694	-1.02331	-3.3894	-3.26734	-2.73074	-2.47754	-1.23788	-3.68672	-2.71596	-0.95509	-0.968037	-2.19752	-1.23166	-1.8912	-2.16304	-3.98115	-1.9088	-2.57353	-1.42545	-1.53276	-1.92008	-2.88854	-0.977898	-3.76294
AC002306.1	novel transcript, antisense to PBX4	19608660	AC002306.1	+	ENSG00000259242	19	+	19606350	gene	1	-2.273107514962692	0.027735883962631158	0.9119198914021875	-0.7915872931480408	0.577708131636649	-0.3177788032400383	N/A		-0.950639	-0.507492	0.0863599	-0.333833	-1.00885	-1.54486	-2.20647	0.519831	-1.53142	-1.98724	-0.730738	0.570823	-0.237881	-0.799192	-1.24203	1.00744	-0.752308	-1.11506	-0.631272	-0.0397236	-0.118645	-0.325794	-0.908796	-1.22957	-0.267911	-0.210829	0.730176	-0.482548	0.146091	-2.38443
AC107032.3	novel transcript	76600644	AC107032.3	-	ENSG00000287030	12	-	76589476	gene	1	-2.1330884067800207	0.03828489852131261	0.9119198914021875	-0.8094223737716675	0.5706102731410804	-0.30001846948763544	N/A		-2.72323	-3.31485	-3.70372	-6.0708	-3.91574	-5.86679	-3.42887	-3.83067	-2.68896	-3.75277	-6.05267	-4.93697	-3.06796	-4.00865	-5.88588	-3.91856	-4.92223	-3.70002	-4.6009	-4.41476	-3.57808	-2.39618	-2.20836	-3.689	-6.27789	-6.3852	-6.24201	-3.62551	-6.4153	-3.4999
GGA2	golgi associated, gamma adaptin ear containing, ARF binding protein 2 [Source:HGNC Symbol;Acc:HGNC:16064]	23521995	GGA2	-	ENSG00000103365	16	-	23463542	gene	1	-2.6599295297358796	0.010721655079720954	0.9119198914021875	-0.8143996596336365	0.5686450643826023	-0.365110403957038	N/A		4.29636	4.59547	4.4511	3.15802	3.41742	4.42438	2.35686	3.7737	4.61622	5.05716	5.32834	3.97142	3.5775	2.96002	3.48916	3.49591	4.82428	2.55422	4.53695	5.57994	2.38385	3.30426	3.61672	3.21588	4.29617	2.34423	2.96528	5.52255	3.31413	1.6566
AC016907.2	novel transcript	30143804	AC016907.2	-	ENSG00000233862	2	-	29841187	gene	1	-2.344645535224667	0.02341704826961276	0.9119198914021875	-0.8162989616394043	0.5678969380870313	-0.3267267561834985	N/A		-2.72323	-3.53724	-2.48132	-0.526478	-3.59381	-2.16635	-1.92637	-2.98267	-3.06747	-2.48974	-3.24531	-1.41341	-2.43053	-2.54921	-4.88588	-0.0506675	-1.92223	-1.96305	-3.18586	-2.8298	-1.57808	-3.71811	-3.10144	-1.02604	-1.48204	-4.2332	-2.38956	-2.51003	-1.2633	-3.08487
AC096920.1	novel transcript	50601148	AC096920.1	-	ENSG00000280382	3	-	50599879	gene	1	-2.3043512145586353	0.025769156242113334	0.9119198914021875	-0.817451536655426	0.5674434240631354	-0.32169737621392747	N/A		-6.46019	-6.1222	-3.28868	-2.11144	-5.91574	-6.0188	-5.01383	-5.15259	-2.68896	-3.26734	-6.20467	-3.61504	-6.23788	-4.42368	-6.03789	-6.3925	-2.4628	-5.28498	-5.18586	-6.56677	-5.16304	-4.71811	-5.9088	-3.689	-5.12589	-3.42584	-6.24201	-6.36247	-6.4153	-5.08487
AL157932.1	novel transcript	42044247	AL157932.1	-	ENSG00000231530	13	-	42043727	gene	1	-2.1623055449658164	0.03583020265186857	0.9119198914021875	-0.8179030418395996	0.5672658650129392	-0.30375103128285513	N/A		-6.46019	-5.1222	-4.70372	-4.9188	-4.33078	-5.86679	-6.16583	-3.56763	-6.3894	-1.31981	-5.05267	-3.35201	-4.65292	-6.00865	-3.88588	-4.24049	-4.92223	-3.70002	-3.01594	-3.60741	-3.57808	-3.98115	-3.58687	-2.46661	-2.42545	-6.2332	-4.50504	-6.21047	-3.2633	-6.23687
AL138976.2	novel transcript, antisense to EIF5	103332367	AL138976.2	-	ENSG00000259775	14	-	103331674	gene	1	-2.2363683288259133	0.030218684992873304	0.9119198914021875	-0.8189953565597534	0.5668365307992562	-0.3131500790973318	N/A		-2.50084	-2.03474	-1.11875	0.103573	-1.91574	-0.912596	-3.01383	-2.45215	-2.68896	-1.61527	-0.695114	-1.35201	0.253972	-1.92118	-1.18544	-0.357849	-0.83477	-0.76142	-0.863933	-0.742338	-1.51918	-2.49572	-2.10144	-1.88165	-0.699627	-2.53276	-1.50504	-1.62551	-1.13402	-6.08487
AL035530.2	novel transcript, antisense to TAGAP	159088114	AL035530.2	+	ENSG00000271913	6	+	158988178	gene	1	-2.249563472661586	0.029305131082614094	0.9119198914021875	-0.8212496042251587	0.5659515259159197	-0.3148151091453496	N/A		2.6047	3.82324	5.96635	5.50537	4.27655	5.4557	4.51267	3.98696	4.81578	5.38063	2.91312	5.07286	2.4416	6.48621	3.78477	4.11265	5.9627	1.9818	4.43711	4.19164	5.59602	2.75762	3.49422	4.30346	4.69269	6.56122	5.44527	4.59043	5.36195	2.15354
SHC4	SHC adaptor protein 4 [Source:HGNC Symbol;Acc:HGNC:16743]	48963919	SHC4	-	ENSG00000185634	15	-	48823741	gene	1	-2.5390134948492267	0.014563006662741058	0.9119198914021875	-0.8222270011901855	0.5655682349547333	-0.35059553672320404	N/A		-2.06026	-0.122202	-0.118755	1.31961	-0.745813	-0.40736	-0.521976	-0.660741	-1.21948	-1.75277	-1.5291	-0.352009	-0.746028	-1.36479	-0.426451	-0.992565	-0.564681	-0.584542	0.22353	-1.46057	-0.578077	-1.98115	-1.38523	-0.466612	-1.1717	0.453304	0.369429	-1.62551	0.7367	-1.5613
CCDC155	coiled-coil domain containing 155 [Source:HGNC Symbol;Acc:HGNC:26520]	49417990	CCDC155	+	ENSG00000161609	19	+	49388219	gene	1	-2.159915600187472	0.03602565936941963	0.9119198914021875	-0.8233363032341003	0.565133531263732	-0.30344623181128916	N/A		-2.72323	-3.80027	-1.64482	-2.9188	-1.91574	-4.28183	-6.16583	-3.56763	-4.06747	-5.0747	-6.05267	-5.93697	-4.65292	-3.42368	-3.88588	-3.91856	-4.33727	-4.70002	-3.6009	-6.56677	-2.99311	-6.45508	-5.9088	-3.95204	-4.12589	-3.64823	-1.84208	-4.21047	-3.67834	-6.23687
JPH4	junctophilin 4 [Source:HGNC Symbol;Acc:HGNC:20156]	23578790	JPH4	-	ENSG00000092051	14	-	23568035	gene	1	-2.78874361904476	0.0076705353349445626	0.9119198914021875	-0.8296071887016296	0.5626824264343533	-0.3802856491324709	N/A		-2.98626	-3.31485	-1.4307	-0.036152	-4.33078	-1.69687	-2.6919	-1.62903	-2.14147	-1.31981	-1.5291	-1.84951	-1.91595	-2.30821	-2.71596	-1.24049	-1.83477	-1.1557	-2.18586	-4.09283	-2.35568	-1.98115	-1.00191	-1.27397	-1.31854	-2.77377	-1.00254	-2.88854	-1.56286	-3.27751
TRPM4	transient receptor potential cation channel subfamily M member 4 [Source:HGNC Symbol;Acc:HGNC:17993]	49211836	TRPM4	+	ENSG00000130529	19	+	49157741	gene	1	-2.117061438592869	0.039693168711336026	0.9119198914021875	-0.8312889933586121	0.5620268682388532	-0.29796510355871714	N/A		-5.30819	-4.53724	-3.48132	-2.0119	-3.10838	-4.86679	-1.7659	-2.15259	-3.06747	-3.48974	-3.05267	-3.35201	-2.65292	-4.00865	-2.42645	-3.24049	-1.22179	-5.28498	-3.6009	-2.24484	-3.35568	-4.30307	-3.9088	-4.27397	-3.12589	-3.91127	-5.09	-1.21047	-4.67834	-3.76294
AL163051.1	novel transcript, antisense to PAPOLA	96502321	AL163051.1	-	ENSG00000260806	14	-	96500810	gene	1	-2.2521801318222745	0.029126912240434615	0.9119198914021875	-0.8329547047615051	0.5613783359441669	-0.3151449480014775	N/A		0.986429	0.632685	-1.76512	2.02957	0.713618	0.155576	-0.0596325	-0.760277	0.610598	1.25622	-0.695114	-0.293115	-0.778449	-1.54921	0.814558	0.185773	0.504032	-0.963054	-0.27897	-0.437483	-0.33015	-2.71811	-0.416943	-0.782114	-0.453466	1.50827	0.0597442	-1.35249	1.36606	-1.9974
ARRDC3-AS1	ARRDC3 antisense RNA 1 [Source:HGNC Symbol;Acc:HGNC:44145]	91612566	ARRDC3-AS1	+	ENSG00000281357	5	+	91380349	gene	1	-2.411242293159849	0.019948915807227463	0.9119198914021875	-0.8345291018486023	0.5607660441507109	-0.33497848766542054	N/A		0.586626	2.58516	2.71132	4.3827	2.79851	2.91457	2.4619	2.52336	1.33852	1.12497	2.10215	2.15579	2.73653	1.32227	1.40874	1.48743	2.54537	1.4832	2.16729	1.86136	3.08251	0.542416	1.01007	2.73446	1.98263	3.33095	3.57888	1.85023	3.29703	0.307452
AL442067.2	novel transcript, sense intronic to RAP2A	97437630	AL442067.2	+	ENSG00000276704	13	+	97437268	gene	1	-2.150614279602378	0.036795313343811586	0.9119198914021875	-0.8347017168998718	0.5606989538327967	-0.3022591097280106	N/A		-6.30819	-3.31485	-2.38179	-0.964599	-1.91574	-2.86679	-1.01383	-1.34524	-2.58205	-0.826771	-1.05267	-3.35201	-0.915953	-2.83872	-2.07853	-2.15303	-3.92223	-2.03705	-2.72643	-2.60741	-1.4626	-2.21561	-2.73887	-1.51908	-1.26791	-3.2332	-4.09	-1.81815	-3.94137	-1.62543
ITPRIP-AS1	ITPRIP antisense RNA 1 [Source:HGNC Symbol;Acc:HGNC:54100]	104327004	ITPRIP-AS1	+	ENSG00000228261	10	+	104323369	gene	1	-2.063911970573478	0.0446932242873709	0.9119198914021875	-0.8367294073104858	0.5599114517845277	-0.2911260601238169	N/A		1.5373	-0.992919	1.0151	-0.218355	0.332189	1.25215	-3.20647	-0.660741	-0.0318499	3.70666	-1.05267	-1.18208	-0.456521	-0.485083	-1.18544	0.690245	0.984657	-1.19752	-1.6009	-0.185944	0.296392	0.0719651	-2.32383	-1.36708	-0.425452	-3.2332	-1.44615	1.12045	-0.309104	-1.76294
AC004837.4	novel transcript	39623201	AC004837.4	-	ENSG00000287584	7	-	39621253	gene	1	-2.648194246910449	0.011048945951582113	0.9119198914021875	-0.836778461933136	0.5598924139579206	-0.36371308227209687	N/A		-1.98626	-1.72988	-0.703717	0.836092	-1.27188	-1.1119	-0.926366	-0.795043	-1.92997	0.597727	-1.66035	-0.892577	-1.71432	-2.20129	-1.24203	0.459948	-0.968037	-1.89266	-0.863933	-3.24484	-0.953586	-2.39618	-1.66087	-0.814535	-1.03843	-1.2332	0.0185215	-1.68691	-0.35641	-1.76294
AC104461.1	novel transcript, antisense to ZNF281	200478669	AC104461.1	+	ENSG00000230623	1	+	200333193	gene	1	-2.148795945670087	0.03694745359096655	0.9119198914021875	-0.8422384858131409	0.5577774497109043	-0.302026872196783	N/A		-6.46019	-2.80027	-3.28868	-3.33383	-4.91574	-5.86679	-3.42887	-4.56763	-5.3894	-6.2267	-1.66035	-3.93697	-2.91595	-6.16065	-3.56395	-3.91856	-4.33727	-5.28498	-3.6009	-4.41476	-4.57808	-3.71811	-4.32383	-2.95204	-3.80396	-2.91127	-5.09	-6.21047	-3.94137	-0.593013
AC024028.1	novel transcript	3118049	AC024028.1	-	ENSG00000228334	7	-	3083252	gene	1	-2.6702795561841413	0.010440410601954381	0.9119198914021875	-0.8440639972686768	0.5570721134064721	-0.366340738850985	N/A		-4.72323	-5.1222	-2.20122	-3.9188	-5.91574	-4.86679	-4.42887	-4.56763	-6.3894	-6.2267	-6.20467	-5.93697	-6.23788	-6.16065	-6.03789	-3.65553	-6.07424	-3.28498	-6.33786	-6.56677	-2.99311	-6.45508	-6.0608	-4.27397	-6.27789	-6.3852	-2.63057	-6.21047	-4.67834	-6.23687
AC097104.1	novel protein	56488170	AC097104.1	-	ENSG00000285528	12	-	56449700	gene	1	-2.44939927379056	0.01817730159457408	0.9119198914021875	-0.8485246896743774	0.5553523530705345	-0.33967201197182906	N/A		-2.60775	-4.53724	-4.70372	-0.274939	-2.00885	-1.9599	-6.01383	-2.2457	-3.21948	-3.26734	-4.4677	-2.76705	-1.43053	-2.83872	-2.07853	-2.54005	-1.67431	-2.96305	-1.48542	-3.24484	-2.84111	-2.98115	-2.9088	-3.10404	-1.219	-2.42584	-1.38956	-3.62551	-1.87098	-3.76294
AC115284.3	Novel trancript	52048657	AC115284.3	+	ENSG00000285685	3	+	52046763	gene	1	-2.221870867741782	0.031251459976000796	0.9119198914021875	-0.850531816482544	0.5545802650371682	-0.31131738142117393	N/A		-6.30819	-2.66277	-4.28868	-6.0708	-3.10838	-4.28183	-5.01383	-4.56763	-4.3894	-2.0747	-3.4677	-3.93697	-3.91595	-6.00865	-2.88588	-4.65553	-4.92223	-4.70002	-3.37851	-2.71432	-3.35568	-6.30307	-3.58687	-3.689	-2.54093	-3.42584	-2.76807	-3.62551	-3.67834	-6.08487
HEBP1	heme binding protein 1 [Source:HGNC Symbol;Acc:HGNC:17176]	13000265	HEBP1	-	ENSG00000013583	12	-	12974870	gene	1	-2.5127154399796092	0.015549242984379423	0.9119198914021875	-0.8558540940284729	0.5525381201374008	-0.3474044908640047	N/A		0.134752	0.353531	0.219115	2.80572	1.35105	0.687797	1.65151	-0.567632	2.18425	1.31762	0.251115	1.2229	-0.594025	0.98004	1.22264	0.527692	-0.307523	1.70937	1.458	1.64593	0.644315	-0.173791	0.676166	0.608676	0.681463	0.744083	0.965279	1.22416	0.955868	0.683318
AC004908.3	novel transcript, antisense to ZNF596	237669	AC004908.3	+	ENSG00000273402	8	+	237045	gene	1	-2.219500311810796	0.03142327799397297	0.9119198914021875	-0.8575946092605591	0.5518719217334707	-0.31101737603994106	N/A		-3.72323	-2.42176	-1.82925	-3.59687	-5.91574	-3.86679	-2.6919	-3.15259	-4.06747	-3.0747	-2.59323	-2.35201	-1.98995	-2.42368	-4.88588	-2.91856	-3.92223	-2.03705	-1.93793	-4.41476	-2.07558	-2.98115	-0.551244	-2.1865	-1.95597	-2.32631	-3.09	-2.04054	-4.2633	-6.23687
AC090844.2	novel transcript	39939601	AC090844.2	+	ENSG00000264968	17	+	39927742	gene	1	-2.021762941163213	0.049040177243395405	0.9119198914021875	-0.8587124943733215	0.5514444644863898	-0.2856705322075169	N/A		-5.30819	-2.80027	-2.28868	-1.21836	-3.91574	-1.34323	-3.01383	-1.98267	-2.21948	-0.52011	-1.5291	-0.615043	-2.33099	-4.00865	-1.88588	-0.131968	-1.33727	-3.11506	-1.37851	-4.09283	-2.84111	-3.13315	-2.73887	-2.46661	-1.80396	-2.64823	-0.475293	-4.62551	-0.708711	-6.08487
AL589740.1	novel transcript	98400869	AL589740.1	+	ENSG00000271860	6	+	97283303	gene	1	-2.477429955338926	0.016967855887891018	0.9119198914021875	-0.8617450594902039	0.5502865379387653	-0.3431038726912531	N/A		-1.06026	-2.80027	-2.82925	-4.9188	-3.10838	-4.86679	-3.01383	-3.56763	-5.3894	-5.0747	-3.4677	-4.35201	-3.43053	-3.42368	-2.56395	-4.65553	-3.11488	-3.96305	-2.6009	-3.41476	-2.70361	-2.05515	-1.26494	-2.689	-3.80396	-3.06327	-3.09	-4.21047	-3.45595	-6.23687
AC024475.4	novel transcript	46177106	AC024475.4	+	ENSG00000255314	11	+	46123031	gene	1	-2.090493067275781	0.042127818837247984	0.9119198914021875	-0.8641793131828308	0.5493588245020486	-0.2945520576893851	N/A		-6.46019	-2.03474	-5.28868	-0.11144	-3.91574	-1.47447	-3.01383	-2.56763	-2.14147	-3.26734	-3.4677	-1.68904	-2.43053	-4.00865	-3.88588	-1.43314	-3.60031	-2.82555	-2.0984	-3.60741	-2.4626	-6.30307	-4.32383	-3.10404	-3.54093	-3.06327	-2.28265	-3.88854	-2.45595	-6.08487
AL035530.1	novel transcript	159095823	AL035530.1	-	ENSG00000226032	6	-	159042192	gene	1	-2.222939187915139	0.03117430056671805	0.9119198914021875	-0.8651614189147949	0.5489849791386856	-0.31145255212102974	N/A		0.1012	1.77262	3.2944	3.06134	2.15035	3.83191	2.25763	1.73005	2.61903	3.1077	1.12724	3.36909	0.405975	4.82028	1.91502	2.09042	4.11669	-0.92743	2.0089	2.04056	3.12467	0.369351	1.30066	1.68023	2.60543	4.19726	3.47224	2.77822	3.70104	0.143953
LINC00896	long intergenic non-protein coding RNA 896 [Source:HGNC Symbol;Acc:HGNC:26519]	20208524	LINC00896	+	ENSG00000236499	22	+	20206397	gene	1	-2.231721236124283	0.030546389604528174	0.9119198914021875	-0.8675365447998047	0.5480819222442311	-0.31256299620762495	N/A		-3.72323	-0.992919	-0.966751	0.695915	-2.10838	-0.138871	-1.92637	-0.867192	-0.0856213	-0.319811	-2.05267	-1.41341	-1.48299	-0.83872	-1.88588	-1.91856	-0.636831	-2.11506	-0.828309	-3.8298	0.158889	-3.30307	-1.9088	-1.36708	-0.425452	0.258656	-1.44615	-2.21047	-1.40532	-3.76294
CBY3	chibby family member 3 [Source:HGNC Symbol;Acc:HGNC:33278]	179681034	CBY3	-	ENSG00000204659	5	-	179678560	gene	1	-2.0730860735826706	0.04379282618103284	0.9119198914021875	-0.8728502988815308	0.546066932518254	-0.2923097705811881	N/A		-2.84876	-1.31485	-2.48132	-2.33383	-2.2153	-1.28183	-1.42887	-1.45215	-2.68896	-2.90477	-1.73074	-1.54465	-1.59402	-2.20129	-2.71596	-3.91856	-2.11488	-6.28498	-2.18586	-2.09283	-3.35568	-2.60263	-2.00191	-1.88165	-1.26791	-0.618487	-0.308643	-2.62551	-2.94137	-4.4999
AL590096.1	novel transcript, antisense to IFT88	20567045	AL590096.1	-	ENSG00000277020	13	-	20564708	gene	1	-2.453884063788156	0.017978699298465618	0.9119198914021875	-0.8761069178581238	0.5448356769408964	-0.34022201211716846	N/A		-4.72323	-6.27421	-4.70372	-1.16391	-3.10838	-3.54486	-3.20647	-4.56763	-3.3894	-4.0747	-4.4677	-1.84951	-4.65292	-4.42368	-2.71596	-2.78106	-3.11488	-4.28498	-2.86393	-4.09283	-2.99311	-5.30307	-4.9088	-2.46661	-3.80396	-2.77377	-2.92008	-6.21047	-2.17584	-6.23687
TEX14	testis expressed 14, intercellular bridge forming factor [Source:HGNC Symbol;Acc:HGNC:11737]	58692055	TEX14	-	ENSG00000121101	17	-	58556678	gene	1	-2.2680503043242477	0.028066501711354067	0.9119198914021875	-0.8776990175247192	0.5442347500510821	-0.3171429893720443	N/A		0.084126	2.18158	0.452787	2.87237	0.459301	2.5039	-0.206474	0.132808	1.82977	0.891086	-0.194685	1.11831	4.12735	-0.150664	0.0683141	1.70202	1.46147	1.35164	1.96389	-0.891201	1.84819	-1.54819	-0.586868	1.87069	1.79892	1.49472	1.11945	0.844814	2.987	-1.76294
BEAN1-AS1	BEAN1 antisense RNA 1 [Source:HGNC Symbol;Acc:HGNC:51114]	66481230	BEAN1-AS1	-	ENSG00000261656	16	-	66469796	gene	1	-2.2676699979488593	0.02809150568706219	0.9119198914021875	-0.8895013928413391	0.5398006455181185	-0.3170951583432681	N/A		-4.72323	-3.31485	-3.28868	-0.163908	-4.33078	-2.69687	-3.42887	-4.56763	-3.58205	-6.2267	-5.05267	-1.61504	-5.23788	-3.68672	-5.88588	-6.3925	-2.01534	-4.70002	-3.37851	-3.8298	-4.16304	-3.71811	-2.32383	-3.27397	-3.54093	-5.2332	-3.76807	-2.12301	-4.2633	-5.08487
SEPT4-AS1	SEPT4 antisense RNA 1 [Source:HGNC Symbol;Acc:HGNC:51345]	58557799	SEPT4-AS1	+	ENSG00000264672	17	+	58519837	gene	1	-2.0164728220647015	0.049610852381715566	0.9119198914021875	-0.8901069760322571	0.5395741072758462	-0.2849838308144998	N/A		-2.60775	-2.80027	-4.70372	-2.33383	-3.91574	-4.28183	-2.6919	-3.34524	-1.26012	-5.0747	-3.4677	-2.35201	-0.067956	-6.00865	-4.30092	-2.24049	-2.22179	-3.96305	-1.72643	-4.8298	-4.16304	-5.30307	-2.58687	-2.57353	-2.219	-1.77377	-3.28265	-5.21047	-1.40532	-2.4999
AL109840.2	novel transcript	58981169	AL109840.2	-	ENSG00000285091	20	-	58916000	gene	1	-3.0712109592905428	0.0035735921981577285	0.9119198914021875	-0.8925505876541138	0.5386609596472622	-0.4125038967388826	N/A		-2.06026	-2.1222	-3.11875	-1.67087	-3.33078	-3.05944	-2.31339	-3.34524	-2.3894	-1.31981	-4.05267	-2.76705	-3.65292	-3.20129	-2.07853	-2.15303	-2.60031	-2.96305	-2.18586	-2.8298	-2.84111	-3.13315	-1.10144	-1.46661	-1.95597	-1.77377	-2.50504	-3.04054	-1.80387	-2.91494
AL442067.1	novel transcript, sense intronic to RAP2A	97436168	AL442067.1	+	ENSG00000276573	13	+	97435946	gene	1	-2.350275864974683	0.023104180847367362	0.9119198914021875	-0.8933433294296265	0.5383650539053779	-0.3274273190140876	N/A		-6.46019	-3.80027	-2.58824	-1.67087	-3.10838	-2.69687	-1.49027	-2.2457	-2.80444	-2.61527	-2.24531	-2.35201	-1.3799	-6.16065	-2.07853	-2.65553	-3.60031	-2.82555	-2.27897	-3.60741	-2.25615	-2.39618	-4.9088	-0.847702	-2.12589	-2.77377	-3.28265	-4.21047	-2.2633	-4.08487
AC092053.3	novel transcript, antisense CSRNP1	39172952	AC092053.3	+	ENSG00000284669	3	+	39148281	gene	1	-2.5224139032853903	0.015178672042822708	0.9119198914021875	-0.8962291479110718	0.5372892402653622	-0.3485827298655179	N/A		4.49352	2.41696	4.02873	5.25238	2.15035	4.27404	3.50384	2.57533	5.08633	6.48516	1.98076	3.50182	3.77055	2.97149	2.57764	6.12992	3.41539	2.87993	3.56233	2.58242	2.9111	2.32263	1.73506	3.89846	4.75599	1.63717	4.42865	3.14047	4.82483	5.2365
LINC00954	long intergenic non-protein coding RNA 954 [Source:HGNC Symbol;Acc:HGNC:48668]	19885047	LINC00954	+	ENSG00000228784	2	+	19868860	gene	1	-2.042877465288653	0.04681875581251273	0.9119198914021875	-0.8965489864349365	0.5371701390379089	-0.28840698562782136	N/A		-1.22073	0.820312	3.38904	-2.45936	1.015	0.110488	2.46999	0.730049	2.59359	1.29162	2.09708	1.10742	0.88106	2.19593	1.04486	2.04028	2.63236	2.07257	1.9016	0.492128	0.767698	2.96371	2.87584	4.54462	1.75675	-0.0237436	-0.389563	0.544419	-0.309104	-0.470156
AC007663.4	novel transcript, sense intronic to DGCR6L	20318749	AC007663.4	-	ENSG00000273343	22	-	20318119	gene	1	-2.8907362086227955	0.005848218705774074	0.9119198914021875	-0.8969817757606506	0.5370090193081758	-0.39208776988297694	N/A		-1.50084	-1.59864	-2.96675	-4.33383	-2.10838	-1.9599	-2.01383	-3.56763	-1.14147	-0.551137	-1.66035	-1.93697	-3.43053	-2.00865	-3.30092	-2.24049	-2.11488	-3.11506	-1.86393	-2.8298	-1.70361	-1.60263	-1.82133	-2.689	-2.12589	-2.32631	-1.69769	-2.75104	-2.17584	-2.08487
BRWD1-AS1	BRWD1 antisense RNA 1 [Source:HGNC Symbol;Acc:HGNC:40614]	39323218	BRWD1-AS1	+	ENSG00000238141	21	+	39315707	gene	1	-2.7849772506397983	0.007746966302419456	0.9119198914021875	-0.8971495628356934	0.536946568179753	-0.37984619670026276	N/A		-3.13827	-3.80027	-3.11875	-3.33383	-4.33078	-3.86679	-2.6919	-3.34524	-2.3894	-4.0747	-3.73074	-4.93697	-2.15042	-6.00865	-3.56395	-2.24049	-2.75231	-3.47763	-3.86393	-4.09283	-2.70361	-6.30307	-3.10144	-2.02604	-1.80396	-3.2332	-4.09	-4.62551	-2.94137	-4.4999
AL021154.1	novel transcript	23550915	AL021154.1	-	ENSG00000235052	1	-	23549139	gene	1	-2.121647800762232	0.03928560456768768	0.9119198914021875	-0.9080002307891846	0.5329232827817618	-0.2985531297092224	N/A		-6.46019	-6.1222	-3.96675	-2.0119	-3.91574	-3.28183	-6.16583	-4.56763	-6.5414	-6.2267	-5.05267	-3.61504	-2.91595	-3.20129	-3.88588	-3.91856	-3.11488	-1.53009	-3.01594	-3.09283	-3.35568	-2.84364	-4.32383	-6.27397	-2.12589	-4.64823	-5.09	-6.21047	-6.2633	-6.23687
AC079336.1	novel transcript, sense intronic MYO1D	32519350	AC079336.1	-	ENSG00000263717	17	-	32512869	gene	1	-2.4848218147256107	0.016661307342463513	0.9119198914021875	-0.910507082939148	0.5319980700252653	-0.3440065972743124	N/A		-6.46019	-6.27421	-3.11875	-1.27494	-4.91574	-6.0188	-4.42887	-3.83067	-5.3894	-6.2267	-4.4677	-5.93697	-6.38988	-4.42368	-4.30092	-3.07057	-3.33727	-2.96305	-5.18586	-6.56677	-4.16304	-6.45508	-4.32383	-6.42597	-6.12589	-4.64823	-2.92008	-6.21047	-3.09338	-6.23687
CLNK	cytokine dependent hematopoietic cell linker [Source:HGNC Symbol;Acc:HGNC:17438]	10684768	CLNK	-	ENSG00000109684	4	-	10486395	gene	1	-2.2565041374833386	0.02883451767499129	0.9119198914021875	-0.9126659631729126	0.5312025718926087	-0.3156897535110606	N/A		-6.46019	-2.66277	-2.48132	-3.11144	-3.91574	-6.0188	-3.20647	-3.56763	-1.86584	-3.0747	-6.20467	-3.35201	-4.23788	-5.00865	-5.88588	-3.24049	-3.92223	-2.82555	-2.86393	-1.95533	-5.16304	-4.30307	-2.44936	-4.27397	-5.12589	-6.3852	-6.24201	-6.21047	-6.4153	-6.23687
AL162497.1	novel transcript, antisense to IRS2	109808252	AL162497.1	+	ENSG00000275741	13	+	109785831	gene	1	-2.1380118450385304	0.037861180517111244	0.9119198914021875	-0.9141606092453003	0.5306525258453352	-0.30064842272990194	N/A		-1.91587	-4.53724	-1.82925	0.347991	-2.59381	-1.22294	-3.42887	-2.98267	-0.634514	0.15412	-3.05267	-4.93697	-2.33099	-1.48508	-3.30092	-1.59664	-1.67431	-2.19752	-2.86393	-0.988498	-1.77072	-6.45508	-2.10144	-3.689	-3.12589	-1.279	-0.96072	-2.75104	-1.09338	-2.17798
AC060766.7	novel transcript	35409768	AC060766.7	-	ENSG00000267745	17	-	35406684	gene	1	-2.071071390883744	0.043989191632073966	0.9119198914021875	-0.920549213886261	0.5283078625571832	-0.2920499362316942	N/A		-4.72323	-2.95228	-0.0792262	-1.52648	-1.10838	-1.86679	-2.5544	-1.45215	-0.345008	-0.143961	-1.5291	-0.104081	-1.59402	-0.175755	-4.30092	-1.1961	-0.636831	-0.963054	-0.662299	-1.71432	-1.25615	-0.981146	-1.00191	-0.782114	-0.425452	-0.741344	-3.50504	-1.51003	-1.40532	-1.62543
AL353596.1	novel transcript	135060550	AL353596.1	+	ENSG00000232876	6	+	135055033	gene	1	-2.0829884504967864	0.04283874330938311	0.9119198914021875	-0.9230948090553284	0.5273764999892218	-0.2935859421810717	N/A		-3.30819	-2.66277	-2.96675	0.230952	-2.45631	-2.16635	-2.8439	-2.15259	-4.06747	-2.61527	-6.20467	-2.35201	-2.23788	-2.10175	-2.42645	-2.91856	-1.27838	-2.03705	-2.27897	-2.8298	-1.99311	-4.30307	-2.58687	-3.10404	-2.03843	-0.326306	-0.842075	-3.04054	-0.0538469	-6.23687
AL157395.1	novel transcript	6202693	AL157395.1	-	ENSG00000213994	10	-	6197612	gene	1	-2.3241032381936524	0.02459099644654096	0.9119198914021875	-0.9240822792053223	0.5270156542427077	-0.324166181934687	N/A		-2.72323	-4.53724	-3.70372	-2.0119	-5.91574	-3.54486	-4.01383	-6.15259	-5.3894	-6.2267	-5.05267	-6.08897	-3.43053	-6.16065	-3.30092	-5.24049	-2.92223	-6.43699	-3.6009	-5.41476	-2.70361	-6.30307	-2.44936	-4.689	-4.54093	-4.64823	-2.28265	-5.21047	-1.94137	-3.76294
AL158151.3	novel transcript, antisense to IER5L	129177575	AL158151.3	+	ENSG00000268050	9	+	129175807	gene	1	-2.3110132620268224	0.02536626279557395	0.9119198914021875	-0.9257290363311768	0.5264144380211537	-0.3225308022276131	N/A		-2.50084	-3.1222	-3.48132	-0.304085	-2.45631	-2.28183	-3.42887	-3.83067	-1.17995	-0.00860938	-4.4677	-3.35201	-1.98995	-1.92118	-1.36232	-3.43314	-3.33727	-4.70002	-2.18586	-3.24484	-2.35568	-5.30307	-2.20836	-2.36708	-3.80396	-1.64823	-2.38956	-2.62551	-1.80387	-2.38443
CISH	cytokine inducible SH2 containing protein [Source:HGNC Symbol;Acc:HGNC:1984]	50611831	CISH	-	ENSG00000114737	3	-	50606490	gene	1	-2.059807756337093	0.04510122903543182	0.9119198914021875	-0.9279705286026001	0.5255971913420293	-0.2905960705439154	N/A		0.364234	0.1632	3.47619	2.20015	0.878677	0.559473	2.38705	-0.04407	4.17855	4.12497	1.63383	2.65922	0.0475212	4.86018	0.489157	0.185773	5.46363	0.864765	0.791419	2.03645	0.605145	-0.0936209	0.676166	1.18546	0.33354	3.0406	0.816888	1.16457	-0.0344816	4.08631
TPPP2	tubulin polymerization promoting protein family member 2 [Source:HGNC Symbol;Acc:HGNC:19293]	21036276	TPPP2	+	ENSG00000179636	14	+	21024109	gene	1	-3.069120992088545	0.0035943545105684527	0.9119198914021875	-0.9303784966468811	0.524720661248505	-0.4122709117469161	N/A		-4.30819	-6.27421	-6.44068	-4.33383	-6.06774	-6.0188	-4.01383	-5.15259	-2.80444	-2.90477	-6.20467	-6.08897	-6.38988	-4.42368	-4.88588	-4.65553	-5.92223	-4.70002	-5.18586	-4.41476	-3.84111	-4.30307	-2.9088	-6.42597	-6.27789	-5.2332	-5.09	-4.21047	-6.2633	-6.08487
AC007663.3	novel transcript	20321203	AC007663.3	+	ENSG00000273139	22	+	20320739	gene	1	-2.136428527104937	0.03799699153638812	0.9119198914021875	-0.9325529932975769	0.5239303737424785	-0.3004458802936905	N/A		-4.72323	-4.53724	-3.28868	-3.11144	-2.45631	-3.54486	-6.16583	-4.15259	-2.30194	-1.90477	-3.73074	-2.61504	-6.23788	-2.54921	-4.30092	-3.65553	-2.22179	-6.43699	-3.01594	-4.09283	-1.99311	-4.71811	-6.0608	-3.689	-3.54093	-2.32631	-2.76807	-6.36247	-2.67834	-6.23687
IGF1	insulin like growth factor 1 [Source:HGNC Symbol;Acc:HGNC:5464]	102481744	IGF1	-	ENSG00000017427	12	-	102395874	gene	1	-2.1383980172011277	0.037828120885525895	0.9119198914021875	-0.9331398606300354	0.5237172898391661	-0.3006978167789032	N/A		-6.30819	-3.53724	-0.266312	-2.33383	-2.74581	-3.86679	-2.20647	-2.15259	-2.68896	-4.48974	-3.73074	-0.689044	-3.23788	-2.83872	-3.88588	-1.38251	-3.33727	-3.47763	-3.18586	-3.60741	-1.35568	-2.05515	-4.9088	-2.02604	-2.66646	-2.32631	-2.00254	-4.62551	-0.708711	-2.17798
LINC01275	long intergenic non-protein coding RNA 1275 [Source:HGNC Symbol;Acc:HGNC:50331]	50166216	LINC01275	-	ENSG00000237595	20	-	50162765	gene	1	-2.052260556073939	0.04585997534529855	0.9119198914021875	-0.9351212978363037	0.5229984957707046	-0.2896207795227836	N/A		-6.30819	-6.1222	-4.70372	-1.21836	-4.91574	-2.40736	-2.31339	-4.15259	-3.80444	-2.75277	-6.20467	-2.93697	-3.43053	-6.00865	-4.88588	-4.24049	-4.33727	-6.28498	-3.01594	-5.41476	-5.16304	-6.45508	-4.9088	-4.27397	-2.80396	-2.64823	-2.18311	-6.36247	-2.67834	-5.08487
AL022313.2	novel transcript	36454944	AL022313.2	-	ENSG00000228719	22	-	36445395	gene	1	-2.4634070870253577	0.017563481334218242	0.9119198914021875	-0.9442210793495178	0.5197100708396828	-0.3413887274141324	N/A		-3.98626	-3.80027	-3.11875	-1.39523	-5.91574	-3.05944	-3.42887	-6.15259	-3.80444	-1.37426	-3.4677	-5.93697	-5.23788	-3.68672	-2.88588	-2.78106	-2.60031	-4.28498	-3.37851	-4.8298	-2.99311	-4.71811	-2.20836	-4.27397	-3.80396	-2.42584	-1.76807	-4.62551	-2.56286	-4.4999
LINC00484	long intergenic non-protein coding RNA 484 [Source:HGNC Symbol;Acc:HGNC:27862]	91166272	LINC00484	+	ENSG00000235641	9	+	91159573	gene	1	-2.130677998555496	0.03849385563102129	0.9119198914021875	-0.9578356742858887	0.5148286783449567	-0.29970991484787834	N/A		2.39225	-1.95228	-0.430699	0.125599	-0.392176	1.1776	-0.926366	-0.0233114	1.99862	3.04683	-3.4677	0.602187	-2.91595	0.545944	-1.24203	2.43193	-0.221793	1.66921	-1.0984	-0.370369	0.158889	-1.09362	0.534147	-0.519079	1.20503	1.42501	-0.308643	-0.210468	0.129017	-1.17798
LINC01013	long intergenic non-protein coding RNA 1013 [Source:HGNC Symbol;Acc:HGNC:48987]	132169374	LINC01013	+	ENSG00000228495	6	+	132131888	gene	1	-2.293182221917971	0.026457446412389046	0.9119198914021875	-0.9607058763504028	0.5138054590341312	-0.3202984501449512	N/A		-3.13827	-6.27421	-3.11875	-1.67087	-4.91574	-2.69687	-3.20647	-3.83067	-4.06747	-1.61527	-5.05267	-6.08897	-6.38988	-6.16065	-6.03789	-4.65553	-6.07424	-3.70002	-6.33786	-2.24484	-5.16304	-4.71811	-3.10144	-6.42597	-6.27789	-3.91127	-6.24201	-3.88854	-6.2633	-6.23687
AC008806.1	TEC	37403846	AC008806.1	-	ENSG00000279936	19	-	37401404	gene	1	-2.3848074709869005	0.021266019300553177	0.9119198914021875	-0.9628748297691345	0.5130335822457395	-0.3317121447263273	N/A		-2.98626	-3.1222	-3.70372	-4.33383	-3.33078	-3.54486	-2.6919	-2.69316	-3.3894	-3.75277	-2.35223	-2.93697	-1.02843	-6.16065	-2.71596	-4.65553	-3.92223	-3.28498	-3.37851	-4.09283	-3.84111	-2.05515	-3.10144	-1.63011	-2.95597	-3.91127	-3.50504	-6.36247	-3.67834	-1.83694
AC106028.2	novel transcript	92808567	AC106028.2	-	ENSG00000258922	15	-	92805770	gene	1	-3.032387692708549	0.003978280964456473	0.9119198914021875	-0.9648032784461975	0.5123482690214998	-0.4081627625730997	N/A		-2.4013	-3.1222	-2.82925	-0.918795	-1.82828	-1.86679	-2.31339	-3.34524	-2.92997	-1.98724	-4.05267	-2.47754	-2.23788	-3.00865	-1.63795	-2.65553	-2.75231	-2.96305	-2.37851	-2.60741	-3.84111	-4.30307	-1.82133	-3.27397	-1.73357	-2.2332	-1.56644	-6.21047	-1.56286	-3.4999
IL6	interleukin 6 [Source:HGNC Symbol;Acc:HGNC:6018]	22732002	IL6	+	ENSG00000136244	7	+	22725884	gene	1	-2.0776935977515523	0.04334661482828844	0.9119198914021875	-0.971930205821991	0.5098235049593277	-0.2929037613082026	N/A		-4.72323	-3.31485	-3.48132	-3.33383	-2.33078	-2.28183	-2.5544	-0.537885	-3.58205	-6.2267	-4.05267	-3.61504	-3.06796	-2.10175	-4.30092	-2.24049	-6.07424	-3.70002	-6.18586	-2.02245	-4.16304	-6.45508	-2.10144	-3.95204	-6.12589	-3.64823	-6.24201	-2.12301	-5.2633	-6.23687
SMC2-AS1	SMC2 antisense RNA 1 (head to head) [Source:HGNC Symbol;Acc:HGNC:50827]	104093073	SMC2-AS1	-	ENSG00000270332	9	-	104080024	gene	1	-2.434614041754398	0.018846171594655868	0.9119198914021875	-0.9743834137916565	0.5089573202956235	-0.33785633082792105	N/A		-1.06026	0.00708083	-0.966751	1.33859	0.213544	0.220671	-1.36997	-0.567632	0.195561	0.625741	-2.88274	-0.727518	-0.171792	-1.54921	-1.13099	0.298667	-1.27838	-0.0181954	-0.231665	-1.77091	0.212	-3.30307	-2.44936	-0.814535	-0.267911	0.439229	0.03928	-1.51003	1.03132	-5.08487
AL589986.2	novel transcript	152207057	AL589986.2	+	ENSG00000236427	1	+	152205858	gene	1	-2.1213844171863268	0.03930891028329996	0.9119198914021875	-0.9850746989250183	0.5051995646718673	-0.29851936999671075	N/A		-6.46019	-3.31485	-1.82925	-6.0708	-3.33078	-4.28183	-1.7659	-3.83067	-6.5414	-6.2267	-3.4677	-2.23653	-5.23788	-3.20129	-4.30092	-3.24049	-3.33727	-0.0561632	-2.6009	-6.56677	-5.16304	-2.49572	-6.0608	-3.27397	-5.12589	-2.64823	-2.76807	-3.88854	-2.80387	-2.4999
SYT11	synaptotagmin 11 [Source:HGNC Symbol;Acc:HGNC:19239]	155885199	SYT11	+	ENSG00000132718	1	+	155859567	gene	1	-2.0500363154569743	0.04608569426566093	0.9119198914021875	-0.9861435890197754	0.5048254018716178	-0.28933317847474327	N/A		2.39571	4.46088	1.38375	0.473522	3.41742	4.76802	-0.804375	0.902688	3.31104	3.35157	0.251115	0.232954	0.773346	0.383672	2.80412	2.32936	4.62659	5.56129	2.49362	2.20362	2.14074	-0.280707	2.14105	3.1481	4.49249	2.99322	2.34463	3.38572	3.0221	0.515047
ACTG2	actin gamma 2, smooth muscle [Source:HGNC Symbol;Acc:HGNC:145]	73919865	ACTG2	+	ENSG00000163017	2	+	73892314	gene	1	-2.696456509167496	0.009759080764766078	0.9119198914021875	-1.002756118774414	0.4990457138435524	-0.3694438945632077	N/A		-3.30819	-1.80027	-3.96675	-2.59687	-2.91574	-2.16635	-4.42887	-3.56763	-3.58205	-6.2267	-3.4677	-2.23653	-6.23788	-4.00865	-3.30092	-5.24049	-4.33727	-3.96305	-4.18586	-3.8298	-3.57808	-5.30307	-6.0608	-6.27397	-2.95597	-1.98527	-4.50504	-3.40311	-3.2633	-4.08487
AC074286.1	novel transcript	177164656	AC074286.1	-	ENSG00000236501	2	-	176989418	gene	1	-2.768804117289066	0.008083244648190095	0.9119198914021875	-1.005204200744629	0.4981996106672666	-0.37795622374759846	N/A		-3.72323	-6.1222	-4.70372	-1.27494	-3.91574	-4.28183	-4.01383	-2.45215	-2.58205	-3.75277	-3.73074	-3.35201	-2.91595	-6.16065	-3.88588	-3.91856	-4.33727	-6.28498	-4.6009	-5.41476	-5.16304	-3.98115	-6.0608	-5.27397	-5.12589	-3.2332	-3.28265	-6.21047	-3.94137	-3.76294
AC092053.4	novel transcript	39179586	AC092053.4	+	ENSG00000287620	3	+	39177761	gene	1	-2.386441607420474	0.021182384661356874	0.9119198914021875	-1.0083651542663574	0.4971092472529966	-0.3319144099251706	N/A		-2.98626	-1.80027	-2.11875	2.92983	-2.10838	-0.618864	-1.7659	-2.98267	-0.92997	-0.192056	-1.73074	-0.413409	-1.65292	-1.48508	-2.18544	-0.153029	-0.337271	-2.19752	-0.694008	-2.95533	-3.16304	-3.49572	-2.58687	-1.51908	-0.840489	-0.560771	0.249847	-3.88854	-0.619444	-2.91494
AL359076.1	novel transcript	2046023	AL359076.1	-	ENSG00000236199	9	-	2041900	gene	1	-2.255844368780687	0.028878962647841393	0.9119198914021875	-1.008902668952942	0.4969240703840603	-0.31560664575076824	N/A		1.91581	-2.21531	0.711321	1.10357	-0.745813	0.762565	-0.399119	-0.175315	3.45452	3.34737	-1.09847	-0.236532	1.66901	0.348907	-1.0279	0.514395	0.0319631	-3.28498	-2.6009	-0.110982	0.591848	-1.05515	-1.82133	-0.441077	0.33354	-0.532757	-0.804601	0.0374593	-0.405319	0.124588
AL356124.1	novel transcript	129576047	AL356124.1	-	ENSG00000226149	6	-	129439485	gene	1	-2.1308945656463565	0.03847504069017329	0.9119198914021875	-1.0098389387130737	0.4966016848273401	-0.2997376412944125	N/A		-1.91587	-0.8368	0.479505	-1.45936	-1.05776	-1.77933	-2.6919	-0.904667	1.64402	-2.75277	-3.24531	-0.982775	-3.23788	-0.723243	-0.885882	-1.99256	0.143856	-2.58454	-1.6009	-2.02245	-1.91511	-1.44509	-0.551244	-0.251599	-2.54093	0.709318	-0.842075	-1.62551	-1.21891	-2.62543
AC134775.1	novel transcript	44072403	AC134775.1	+	ENSG00000255165	11	+	44071462	gene	1	-2.2305174548387114	0.0306317904862867	0.9119198914021875	-1.0150295495986938	0.4948181931282123	-0.3124108599989035	N/A		-2.22073	-6.27421	-3.96675	-3.9188	-6.06774	-6.0188	-1.6919	-4.56763	-3.21948	-1.75277	-3.73074	-2.03008	-3.91595	-4.00865	-6.03789	-6.24049	-3.11488	-6.28498	-6.33786	-6.56677	-2.4626	-4.71811	-5.9088	-2.57353	-6.27789	-6.3852	-4.09	-6.36247	-6.4153	-3.76294
AC008440.1	novel transcript, antisense to MYADM	53869107	AC008440.1	-	ENSG00000228323	19	-	53854581	gene	1	-2.1337958999128928	0.03822375563640744	0.9119198914021875	-1.0155932903289795	0.4946248780697187	-0.30010901731164297	N/A		-2.60775	-0.449777	-0.765118	-1.74887	0.128656	0.399995	-0.0830915	-1.2457	-2.80444	-0.489736	-1.4677	-0.47754	-0.0284276	0.366394	-0.756599	1.35196	0.859127	-1.28498	-0.828309	-2.24484	0.122363	-2.39618	-1.10144	-4.689	-0.0173671	1.17619	1.50245	-0.655879	1.49159	-0.997403
AC005618.4	novel transcript	141325985	AC005618.4	+	ENSG00000288095	5	+	141320980	gene	1	-2.2232609714993665	0.03115109285966002	0.9119198914021875	-1.0156779289245605	0.4945958607612587	-0.31149326253368276	N/A		-3.30819	-2.42176	-1.89636	0.95157	-1.39218	-1.77933	-1.92637	-1.02331	-3.21948	-3.26734	-3.24531	0.017225	-2.06796	-2.54921	-1.36232	-1.84817	-2.60031	-1.33079	-1.72643	-1.3273	-0.38168	-1.71811	-0.482532	-1.27397	-0.76834	-0.840879	-1.23202	-1.81815	-0.309104	-4.08487
OR56B1	olfactory receptor family 56 subfamily B member 1 [Source:HGNC Symbol;Acc:HGNC:15245]	5738522	OR56B1	+	ENSG00000181023	11	+	5736448	gene	1	-2.352129921302287	0.023001977709930954	0.9119198914021875	-1.0215418338775635	0.4925896315290731	-0.32765789488878894	N/A		-3.30819	-3.80027	-6.28868	-6.0708	-6.06774	-5.86679	-2.5544	-4.56763	-3.06747	-0.293339	-3.05267	-6.08897	-1.77845	-6.00865	-6.03789	-3.91856	-4.33727	-2.96305	-3.86393	-4.8298	-6.31504	-2.71811	-3.58687	-3.689	-4.12589	-3.64823	-6.24201	-5.21047	-4.2633	-4.4999
AC079610.1	uncharacterized LOC100130451 [Source:NCBI gene;Acc:100130451]	213284205	AC079610.1	-	ENSG00000196096	2	-	213276552	gene	1	-2.6652903195131423	0.010575127623115283	0.9119198914021875	-1.0230412483215332	0.4920779417377034	-0.36574789450352224	N/A		-6.30819	-1.80027	-3.96675	-1.21836	-1.91574	-2.16635	-4.01383	-2.56763	-4.80444	-4.0747	-3.73074	-2.23653	-2.77845	-2.30821	-4.30092	-2.78106	-1.33727	-1.82555	-1.72643	-2.02245	-2.57808	-1.98115	-2.44936	-2.02604	-2.31854	-1.32631	-2.76807	-3.04054	-1.87098	-4.08487
ARRDC3	arrestin domain containing 3 [Source:HGNC Symbol;Acc:HGNC:29263]	91383317	ARRDC3	-	ENSG00000113369	5	-	91368631	gene	1	-2.584959426951707	0.012975640650643919	0.9119198914021875	-1.029310703277588	0.4899441804100672	-0.3561414651740755	N/A		2.83647	5.52975	5.62832	7.68865	5.39658	6.55448	5.57535	6.97185	4.91951	4.70009	5.54166	7.58107	7.69848	4.66201	4.77233	5.00447	5.52433	4.75668	5.72778	6.70288	6.81048	3.05448	3.62063	6.14309	6.5999	6.37644	6.91755	5.58719	8.14257	3.96362
OR2H2	olfactory receptor family 2 subfamily H member 2 [Source:HGNC Symbol;Acc:HGNC:8253]	29590500	OR2H2	+	ENSG00000204657	6	+	29585121	gene	1	-2.122377919551065	0.039221062733551776	0.9119198914021875	-1.0317082405090332	0.48913064472204504	-0.2986467082745823	N/A		-4.72323	-3.80027	-1.20122	-4.33383	-3.33078	-2.54486	-2.20647	-2.83067	-1.99708	-6.0747	-3.73074	-3.61504	-2.33099	-3.00865	-5.88588	-2.24049	-4.33727	-1.47763	-3.37851	-6.41476	-2.35568	-2.05515	-0.101441	-3.46661	-2.42545	-3.91127	-3.50504	-3.62551	-3.2633	-6.23687
AC073611.1	Sp7 transcription factor [Source:NCBI gene;Acc:121340]	53345315	AC073611.1	-	ENSG00000170374	12	-	53326575	gene	1	-2.401819013293893	0.020409750149136218	0.9119198914021875	-1.0353598594665527	0.4878941670470045	-0.33381550422069256	N/A		-1.91587	-4.53724	-6.44068	-2.74887	-4.33078	-4.86679	-4.42887	-3.34524	-2.58205	-1.98724	-4.05267	-4.35201	-4.23788	-6.00865	-2.07853	-3.91856	-5.92223	-2.82555	-1.542	-3.60741	-2.84111	-3.30307	-1.26494	-1.46661	-2.95597	-4.2332	-2.38956	-6.21047	-2.35641	-6.08487
AC044893.1	novel transcript	49229174	AC044893.1	+	ENSG00000253474	8	+	49086301	gene	1	-2.130992695696546	0.03846651799412102	0.9119198914021875	-1.040923833847046	0.48601615222224026	-0.29975020434556743	N/A		-3.98626	-6.27421	-5.28868	-6.0708	-4.33078	-6.0188	-6.16583	-4.56763	-6.5414	1.73908	-6.20467	-2.35201	-6.38988	-6.16065	-6.03789	-1.43314	-5.92223	-6.43699	-6.33786	-6.56677	-2.25615	-6.45508	-5.9088	-6.42597	-5.12589	-3.06327	-2.28265	-6.36247	-3.2633	-6.23687
EXTL1	exostosin like glycosyltransferase 1 [Source:HGNC Symbol;Acc:HGNC:3515]	26036464	EXTL1	+	ENSG00000158008	1	+	26019884	gene	1	-2.4511779253329284	0.018098300460032	0.9119198914021875	-1.0436651706695557	0.48509352552641355	-0.3398901817819661	N/A		-6.46019	-3.53724	-2.38179	-1.83133	-2.2153	-2.16635	-4.01383	-3.34524	-3.3894	-2.0747	-3.73074	-2.93697	-0.952479	-2.83872	-2.42645	-1.91856	-2.92223	-2.19752	-0.828309	-3.8298	-1.70361	-2.30307	-4.32383	-1.95204	-2.42545	-1.64823	-1.13581	-4.62551	-1.56286	-4.4999
TNNI3K	TNNI3 interacting kinase [Source:HGNC Symbol;Acc:HGNC:19661]	74544428	TNNI3K	+	ENSG00000116783	1	+	74235387	gene	1	-2.723900999025585	0.009088891327423907	0.9119198914021875	-1.0441662073135376	0.48492508560984626	-0.3726840909620514	N/A		-2.72323	-5.1222	-1.48132	-3.9188	-2.45631	-4.86679	-1.25894	-3.34524	-2.92997	-2.48974	-3.4677	-3.12962	-1.65292	-2.83872	-4.88588	-2.07057	-3.11488	-5.28498	-6.18586	-0.8298	-3.57808	-1.98115	-2.44936	-3.95204	-3.80396	-2.91127	-3.76807	-3.04054	-3.45595	-2.4999
CHIT1	chitinase 1 [Source:HGNC Symbol;Acc:HGNC:1936]	203273641	CHIT1	-	ENSG00000133063	1	-	203212827	gene	1	-2.982051177995239	0.004567098148054747	0.9119198914021875	-1.0467528104782104	0.48405644395362185	-0.4024927630920055	N/A		-2.13827	-1.47835	0.120711	0.147294	-1.00885	-0.544864	-2.10694	-2.98267	-0.608042	-2.0747	-1.5291	-0.264546	-1.77845	-2.30821	-0.715957	0.770735	-0.877839	-1.82555	-0.900459	-1.37037	-0.993114	-1.71811	-0.586868	0.546212	-1.219	-0.648234	-1.44615	-2.04054	-1.13402	-2.76294
AC005625.1	novel transcript, antisense to CATSPERG	38362484	AC005625.1	-	ENSG00000266963	19	-	38361795	gene	1	-3.146591959972414	0.002895839587659333	0.9119198914021875	-1.047746181488037	0.4837232604889732	-0.42085305204418905	N/A		-3.72323	-5.1222	-2.70372	-2.74887	-3.91574	-3.86679	-3.42887	-5.15259	-3.80444	-4.0747	-3.73074	-6.08897	-5.23788	-3.20129	-3.88588	-2.3336	-4.92223	-3.47763	-5.18586	-3.8298	-4.57808	-5.30307	-2.10144	-3.46661	-6.12589	-3.42584	-4.50504	-4.62551	-2.80387	-3.4999
ADGRD1	adhesion G protein-coupled receptor D1 [Source:HGNC Symbol;Acc:HGNC:19893]	131141469	ADGRD1	+	ENSG00000111452	12	+	130953907	gene	1	-2.1321898677193016	0.038362675724984176	0.9119198914021875	-1.0501856803894043	0.4829060086057655	-0.29990345914479316	N/A		-3.72323	-6.1222	-2.20122	-2.45936	-3.10838	-3.54486	-4.42887	-2.56763	-1.68896	-1.98724	-6.20467	-4.35201	-5.23788	-6.00865	-4.88588	-3.91856	-1.60031	-3.96305	-2.48542	-2.24484	-4.16304	-6.30307	-4.32383	-1.41599	-3.54093	-3.91127	-3.76807	-0.818151	-3.67834	0.272686
AC104623.1	novel transcript, antisense to FAM49A	16555564	AC104623.1	+	ENSG00000237633	2	+	16523176	gene	1	-2.620103468789074	0.011869943487899947	0.9119198914021875	-1.0591782331466675	0.4799053384861756	-0.36035832642045346	N/A		-2.72323	-2.95228	-0.406036	-6.0708	-6.06774	-4.28183	-6.01383	-4.56763	-2.58205	-3.48974	-3.05267	-5.93697	-5.23788	-4.00865	-6.03789	-4.65553	-3.92223	-6.43699	-6.18586	-2.16684	-5.16304	-6.45508	-4.32383	-3.46661	-5.12589	-4.2332	-4.09	-1.88854	-6.4153	-4.4999
MAJIN	membrane anchored junction protein [Source:HGNC Symbol;Acc:HGNC:27441]	64972108	MAJIN	-	ENSG00000168070	11	-	64937517	gene	1	-2.866136948715201	0.006246620696938705	0.9119198914021875	-1.0730425119400024	0.47531554427050193	-0.389258624923041	N/A		-6.30819	-6.27421	-3.11875	-4.33383	-2.74581	-3.28183	-4.42887	-2.45215	-2.58205	-3.26734	-5.05267	-1.54465	-3.65292	-2.83872	-3.07853	-3.07057	-3.33727	-3.96305	-2.37851	-4.41476	-2.07558	-5.30307	-4.32383	-1.22957	-2.219	-3.06327	-3.76807	-3.88854	-4.2633	-2.27751
SDR42E2	short chain dehydrogenase/reductase family 42E, member 2 [Source:HGNC Symbol;Acc:HGNC:35414]	22191754	SDR42E2	+	ENSG00000183921	16	+	22165583	gene	1	-2.6167626901613645	0.011971214399436604	0.9119198914021875	-1.0785503387451172	0.47350437514262356	-0.35995841691979835	N/A		-1.84876	-1.1222	-0.266312	2.04699	-2.33078	0.559473	-0.691901	-2.06513	-1.58205	-0.143961	-3.05267	-0.579419	-0.915953	-0.101754	-2.30092	0.251361	-0.0395902	-0.82555	-1.43097	-2.24484	-0.38168	-3.98115	-2.32383	-1.41599	-0.699627	0.381513	0.449156	-1.12301	-0.218906	-3.27751
C8orf37-AS1	C8orf37 antisense RNA 1 [Source:HGNC Symbol;Acc:HGNC:50444]	95811254	C8orf37-AS1	+	ENSG00000253773	8	+	95204456	gene	1	-2.4482590602259546	0.01822810956041818	0.9119198914021875	-1.0851349830627441	0.4713481650866048	-0.3395321242632452	N/A		-0.500836	-4.53724	-1.28868	-2.9188	-2.33078	-3.28183	-4.01383	-3.34524	-0.834813	1.00212	-5.05267	-4.93697	-2.65292	-4.00865	-2.18544	-2.54005	-2.4628	-3.11506	-2.72643	-2.16684	-1.57808	-2.60263	-2.9088	-3.689	-6.12589	-3.42584	-4.09	-3.40311	-4.2633	-5.08487
AC062037.3	novel transcript	85426724	AC062037.3	+	ENSG00000286011	2	+	85418504	gene	1	-2.511623155419746	0.015591489405093903	0.9119198914021875	-1.0855352878570557	0.4712173981882593	-0.3472716890033267	N/A		-4.30819	-2.21531	-3.70372	-0.0859051	-2.33078	-0.737509	-4.42887	-1.50874	-2.92997	-2.0747	-3.05267	-1.76705	-1.59402	-1.42368	-0.885882	-1.84817	-0.674306	-2.11506	-0.694008	-2.24484	-1.16304	-2.98115	-1.82133	-1.63011	-1.60233	-0.840879	0.176784	-2.21047	-0.175837	-6.23687
FAM95C	family with sequence similarity 95 member C [Source:HGNC Symbol;Acc:HGNC:45272]	38577207	FAM95C	-	ENSG00000283486	9	-	38540569	gene	1	-2.0479565129361017	0.04629762895514385	0.9119198914021875	-1.0861968994140625	0.4710013501723756	-0.289064182801408	N/A		-3.72323	1.49251	-0.862415	-2.33383	-2.91574	-4.28183	-2.8439	-3.56763	-6.3894	-6.2267	-4.4677	-6.08897	-1.84556	-3.42368	-3.56395	-1.54005	-2.60031	-2.47763	-1.86393	-3.09283	-4.57808	-5.30307	-1.73887	-2.81454	2.24043	-3.2332	-3.76807	-1.25627	-4.67834	-5.08487
LINC02456	long intergenic non-protein coding RNA 2456 [Source:HGNC Symbol;Acc:HGNC:53389]	102463491	LINC02456	+	ENSG00000283052	12	+	102304355	gene	1	-2.4088192879527317	0.020066505540238748	0.9119198914021875	-1.0865607261657715	0.4708825854434296	-0.334679595994951	N/A		-6.30819	-1.53724	-3.11875	-4.33383	-2.74581	-4.86679	-3.20647	-4.15259	-3.58205	-4.48974	-4.4677	-1.68904	-1.3799	-3.00865	-4.88588	-3.65553	-2.33727	-6.43699	-3.37851	-3.24484	-3.16304	-2.71811	-6.0608	-6.42597	-2.95597	-1.77377	-2.28265	-2.88854	-3.09338	-6.08487
NFIL3	nuclear factor, interleukin 3 regulated [Source:HGNC Symbol;Acc:HGNC:7787]	91423832	NFIL3	-	ENSG00000165030	9	-	91409045	gene	1	-2.712981015118022	0.009350305327074883	0.9119198914021875	-1.0917391777038574	0.4691954155961408	-0.37139646160678297	N/A		4.35892	1.15392	3.86107	4.28944	0.742473	4.98496	2.176	2.67395	3.03476	5.85086	-0.695114	2.16106	2.36203	3.17126	1.82836	2.84697	2.58556	4.20286	1.41405	3.56538	1.70733	2.70255	1.46624	1.83456	5.08234	1.63717	1.85251	3.36507	4.26711	1.05469
RNFT1-DT	RNFT1 divergent transcript [Source:HGNC Symbol;Acc:HGNC:51346]	59996972	RNFT1-DT	+	ENSG00000267302	17	+	59964832	gene	1	-2.7261881259463916	0.009035000173725414	0.9119198914021875	-1.0975968837738037	0.46729422602853565	-0.3729535053078203	N/A		-1.30819	-2.42176	-4.28868	0.25113	-1.00885	-1.47447	-2.5544	-3.34524	-0.0674739	-0.987236	-3.24531	-1.18208	1.2935	-1.76072	-3.07853	-0.263212	-2.60031	-1.76142	-0.828309	-0.166836	-0.33015	-0.133149	-1.66087	-0.847702	-0.955967	-0.451837	-1.92008	-0.256272	-0.154776	-4.08487
AL627422.2	novel transcript	158864502	AL627422.2	+	ENSG00000285159	6	+	158853588	gene	1	-2.1795331152760693	0.034448708369444504	0.9119198914021875	-1.0986356735229492	0.4669578793160584	-0.30594537240690534	N/A		-2.13827	-2.95228	-2.82925	-1.67087	-1.59381	-0.222936	-6.01383	-1.98267	-1.86584	-1.75277	-4.4677	-1.84951	-2.65292	-3.42368	-2.71596	-0.88294	-2.92223	-2.28498	-1.27897	-3.09283	-1.70361	-3.30307	-4.32383	-1.88165	-0.0173671	-1.1888	-0.663738	-3.40311	-0.905748	-6.23687
ITLN1	intelectin 1 [Source:HGNC Symbol;Acc:HGNC:18259]	160885180	ITLN1	-	ENSG00000179914	1	-	160876540	gene	1	-2.2276714768904555	0.0308345377439119	0.9119198914021875	-1.1083970069885254	0.46380908770531076	-0.31205108419638034	N/A		-1.30819	-2.95228	-4.70372	1.11463	-3.59381	-4.28183	-2.8439	-3.83067	-4.3894	-3.26734	-2.88274	-6.08897	-6.23788	-2.30821	-6.03789	-5.24049	-3.60031	-6.43699	-4.6009	-3.41476	-3.57808	-6.45508	-6.0608	-4.27397	-6.27789	-3.91127	-3.09	-2.04054	-6.2633	-6.23687
AC120193.1	novel transcript	24912073	AC120193.1	-	ENSG00000253535	8	-	24295814	gene	1	-2.574123503777988	0.013335076146222842	0.9119198914021875	-1.1116516590118408	0.46276393561126483	-0.35483686861736763	N/A		-2.84876	-2.53724	-0.098855	-1.33383	-2.10838	-1.47447	-1.05963	-2.56763	-5.3894	-1.43084	-4.4677	-1.84951	-3.65292	-2.68672	-3.88588	-1.59664	-0.462802	-2.37809	-3.18586	-1.09283	-1.77072	-1.44509	-0.208357	-2.02604	-1.26791	-2.06327	-2.50504	-1.16607	-4.2633	-6.23687
AC243965.2	novel transcript, antisense ABHD4	22598946	AC243965.2	-	ENSG00000275552	14	-	22595808	gene	1	-2.3757810080310633	0.021733364849094012	0.9119198914021875	-1.1225738525390625	0.45927372272556216	-0.3305940704618967	N/A		-2.60775	-2.80027	-1.24429	-0.459363	-1.59381	-1.16635	-5.01383	-3.15259	-0.716977	0.0952264	-2.88274	-3.12962	-3.65292	-1.42368	-1.56395	-0.568067	-2.11488	-1.70002	-1.86393	-1.77091	-1.30506	-4.30307	-4.32383	-2.46661	-0.877964	-1.58934	-0.804601	-2.88854	-0.619444	-6.23687
P2RY10	P2Y receptor family member 10 [Source:HGNC Symbol;Acc:HGNC:19906]	78963727	P2RY10	+	ENSG00000078589	X	+	78945332	gene	1	-2.1338841550017613	0.038216134483904055	0.9119198914021875	-1.1257538795471191	0.4582624941961027	-0.3001203119847753	N/A		1.62255	4.24957	4.21017	-0.163908	1.7847	4.10187	1.80635	-0.424674	4.05871	3.99676	0.754689	0.017225	-1.53744	2.8179	0.362045	1.41772	0.910657	2.42238	1.28174	3.0094	5.14473	2.45181	3.42659	3.60255	3.66201	1.4879	-0.475293	4.77181	3.09645	0.0850592
AC245140.3	novel transcript, antisense to FLNA	154376934	AC245140.3	+	ENSG00000285018	X	+	154374595	gene	1	-2.9368313118638256	0.005164632392186897	0.9119198914021875	-1.1280072927474976	0.45754727118074495	-0.3973592833530252	N/A		-3.30819	-5.1222	-2.70372	-2.74887	-4.91574	-3.86679	-3.6919	-6.3046	-6.3894	-2.48974	-6.20467	-6.08897	-4.23788	-5.00865	-6.03789	-4.24049	-3.33727	-3.28498	-3.6009	-6.41476	-4.16304	-6.45508	-1.73887	-2.95204	-2.95597	-6.2332	-5.09	-4.62551	-3.45595	-5.08487
ERICD	E2F1-regulated inhibitor of cell death [Source:HGNC Symbol;Acc:HGNC:49404]	140638283	ERICD	+	ENSG00000280303	8	+	140636281	gene	1	-2.90193915030085	0.005674731882133208	0.9119198914021875	-1.1299904584884644	0.4569187470153481	-0.39337254169214286	N/A		-2.50084	-2.53724	-1.82925	0.329132	-2.33078	-0.696867	-1.7659	-2.56763	-0.997085	-1.82677	-0.0302984	-0.445118	-1.1086	-4.42368	-0.841488	0.28307	-0.968037	-6.28498	-0.32788	-1.8298	-1.40815	-1.60263	-2.58687	-2.10404	0.102927	-3.42584	-0.804601	-3.04054	-1.13402	-2.38443
NCBP2L	nuclear cap binding protein subunit 2 like [Source:HGNC Symbol;Acc:HGNC:31795]	107795829	NCBP2L	+	ENSG00000170935	X	+	107774899	gene	1	-2.1359369298213657	0.03803924585035255	0.9119198914021875	-1.1314411163330078	0.4564595372641763	-0.3003829855297646	N/A		-4.30819	-6.27421	-2.28868	-1.83133	-6.06774	-3.54486	-2.6919	-4.56763	-4.3894	-1.75277	-5.05267	-1.12962	-5.23788	-2.83872	-5.88588	-1.3336	-2.01534	-2.82555	-6.18586	-3.09283	-4.16304	-6.30307	0.339131	-2.95204	-1.95597	-6.2332	-1.44615	-6.36247	-4.67834	-3.76294
FRG1-DT	FRG1 divergent transcript [Source:HGNC Symbol;Acc:HGNC:51590]	189940733	FRG1-DT	-	ENSG00000245685	4	-	189764391	gene	1	-2.443101883943219	0.018459521030416304	0.9119198914021875	-1.1324254274368286	0.4561482137056947	-0.3388991319620654	N/A		-0.242102	-4.1222	0.170752	-0.831332	-1.33078	-1.77933	0.289952	-0.904667	-1.58205	-2.75277	-2.88274	-0.0789904	-0.652918	-2.20129	-3.07853	-0.88294	-1.60031	0.748441	-0.0565778	-1.09283	-0.232302	-1.13315	0.157293	0.608676	-1.0815	-2.2332	-1.84208	-2.75104	-0.405319	-0.303506
ACCS	1-aminocyclopropane-1-carboxylate synthase homolog (inactive) [Source:HGNC Symbol;Acc:HGNC:23989]	44084222	ACCS	+	ENSG00000110455	11	+	44065925	gene	1	-2.180359781581796	0.03438361503831495	0.9119198914021875	-1.1369998455047607	0.4547041745936971	-0.3060505458734078	N/A		3.86549	-1.80027	2.91589	2.13649	0.441813	0.241733	4.489	1.09533	4.31623	3.83819	3.2	3.81959	1.54348	2.48721	-0.715957	0.736788	3.52898	1.51592	0.305992	0.199947	3.24635	2.86685	0.88562	2.60868	1.24043	0.274598	3.25651	1.22416	0.0942517	4.03796
AC041005.1	novel transcript	25184234	AC041005.1	-	ENSG00000287185	8	-	25179113	gene	1	-2.33505237335687	0.023958879473317086	0.9119198914021875	-1.1399521827697754	0.4537746174869267	-0.3255318704432263	N/A		-6.46019	-5.1222	-4.70372	-0.918795	-4.33078	-1.9599	-4.42887	-4.15259	-3.3894	0.540011	-6.20467	-3.93697	-2.65292	-6.00865	-6.03789	-3.91856	-3.11488	-5.28498	-6.33786	-3.8298	-6.31504	-6.45508	-6.0608	-3.95204	-2.80396	-6.3852	-0.112723	-4.62551	-6.2633	-6.08487
ENAM	enamelin [Source:HGNC Symbol;Acc:HGNC:3344]	70646824	ENAM	+	ENSG00000132464	4	+	70628744	gene	1	-2.3323245798555163	0.02411498485310172	0.9119198914021875	-1.1436760425567627	0.45260485253641614	-0.32519182214333037	N/A		-4.72323	-4.1222	-1.4307	-3.33383	-2.91574	-5.86679	-6.01383	-3.83067	-1.74555	-6.2267	-6.05267	-2.61504	-6.38988	-1.68672	-3.88588	-3.65553	-3.33727	1.18262	-3.37851	-4.8298	-4.57808	-5.30307	-3.10144	-5.27397	-6.12589	-2.91127	-6.24201	-3.62551	-6.2633	-6.08487
AC254633.1	novel transcript	12619244	AC254633.1	-	ENSG00000272482	1	-	12618900	gene	1	-2.5002303354684177	0.016038388100777436	0.9119198914021875	-1.1534912586212158	0.44953605645085143	-0.3458852851085123	N/A		-2.4013	-1.42176	-0.533792	1.71783	-1.74581	-1.1119	-1.8439	-2.83067	-1.80444	-0.752771	-4.4677	-3.35201	-1.06796	-1.83872	-2.30092	-3.91856	-0.495968	-3.70002	-3.18586	-2.24484	-0.703608	-6.45508	-5.9088	-3.46661	-1.95597	-0.425842	-0.0239139	-0.655879	-1.80387	-2.76294
Z98749.1	novel transcript, sense intronic to CSNK1E	38388857	Z98749.1	-	ENSG00000229955	22	-	38387918	gene	1	-2.3026121314446337	0.025875265265913036	0.9119198914021875	-1.1686303615570068	0.4448434572216168	-0.32147969267966625	N/A		-1.30819	-3.53724	-3.48132	-4.33383	-4.33078	-6.0188	-0.490267	-5.15259	-2.30194	-1.21672	-0.437956	-4.93697	-3.43053	-3.68672	-4.88588	-6.24049	-4.92223	-4.70002	-3.18586	-3.8298	-1.07558	-3.49572	-1.58687	-3.689	-2.66646	-2.77377	-3.76807	-4.21047	-2.94137	-0.499903
FOXD1	forkhead box D1 [Source:HGNC Symbol;Acc:HGNC:3802]	73448777	FOXD1	-	ENSG00000251493	5	-	73444827	gene	1	-2.578237261052453	0.013197562857150059	0.9119198914021875	-1.1703717708587646	0.44430683154826073	-0.3553323911884047	N/A		-6.46019	-4.53724	-4.70372	-0.218355	-2.2153	-6.0188	-6.16583	-5.15259	-6.3894	-6.2267	-4.4677	-1.68904	-0.952479	-6.16065	-6.03789	-6.3925	-3.92223	-6.28498	-4.18586	-1.77091	-3.57808	-3.98115	-3.32383	-4.689	-4.54093	-6.3852	-4.50504	-6.21047	-3.2633	-6.23687
LINC00996	long intergenic non-protein coding RNA 996 [Source:HGNC Symbol;Acc:HGNC:27800]	150448140	LINC00996	+	ENSG00000242258	7	+	150433654	gene	1	-2.28422578567276	0.027021188584933024	0.9119198914021875	-1.1887072324752808	0.43869579030260236	-0.3191751322843607	N/A		-1.60775	-2.80027	-3.70372	-2.11144	-3.33078	-0.440527	-0.313389	-1.45215	-0.716977	1.35993	-3.4677	-3.12962	-3.91595	-5.00865	-3.88588	-1.2863	-3.33727	-1.70002	-4.18586	-3.24484	-5.16304	-6.45508	-4.9088	-4.27397	-3.80396	-0.840879	-4.09	-2.21047	-4.67834	-2.08487
C9orf50	chromosome 9 open reading frame 50 [Source:HGNC Symbol;Acc:HGNC:23677]	129620776	C9orf50	-	ENSG00000179058	9	-	129612225	gene	1	-3.0803424075119263	0.003484192260179414	0.9119198914021875	-1.1948553323745728	0.4368302493333581	-0.41352090143495424	N/A		-3.72323	-3.31485	-4.70372	-2.74887	-4.91574	-1.9599	-6.16583	-3.34524	-3.3894	-1.90477	-6.20467	-4.35201	-4.65292	-3.68672	-4.30092	-3.91856	-5.92223	-5.28498	-3.6009	-3.8298	-3.84111	-5.30307	-4.9088	-3.10404	-2.219	-4.64823	-4.50504	-6.36247	-3.67834	-5.08487
AC015911.5	novel transcript	35478444	AC015911.5	+	ENSG00000267349	17	+	35477994	gene	1	-2.5259582032985897	0.015045263170909352	0.9119198914021875	-1.195518136024475	0.4366296066632141	-0.3490129052881551	N/A		-2.72323	-3.53724	0.0863599	-1.45936	-5.91574	-4.86679	-1.92637	-3.83067	-1.14147	-3.0747	-3.05267	-2.35201	-3.91595	-0.150664	-6.03789	-3.24049	-0.83477	-6.43699	-5.18586	-2.71432	-3.84111	-2.39618	-2.44936	-3.27397	-2.80396	-2.32631	-3.09	-1.04054	-2.94137	-2.4999
AL662844.3	novel transcript	31201918	AL662844.3	-	ENSG00000271821	6	-	31200165	gene	1	-2.8022273985535247	0.007402594401328731	0.9119198914021875	-1.1960989236831665	0.43645386747871245	-0.3818567988200316	N/A		-2.60775	-0.662771	0.296283	1.82267	-0.215299	0.576152	-0.656277	-0.424674	-1.30194	-0.945416	-0.804739	-1.03008	0.154436	-0.126002	-0.30092	-0.218124	0.20705	-0.477627	0.136067	-1.37037	0.657139	-1.21561	-0.482532	-0.0260392	0.668524	-0.210829	0.267549	-0.818151	-0.175837	-2.91494
VWA5A	von Willebrand factor A domain containing 5A [Source:HGNC Symbol;Acc:HGNC:6658]	124147721	VWA5A	+	ENSG00000110002	11	+	124115362	gene	1	-2.607503683873314	0.0122560356766273	0.9119198914021875	-1.2076435089111328	0.43297525807212356	-0.35884902594520485	N/A		-3.30819	-0.59864	-0.098855	1.48208	0.979079	-0.374939	0.289952	-1.83067	1.32484	4.22565	-1.35223	-2.12962	1.84427	-0.126002	0.453968	-1.03104	-1.33727	0.496378	-0.828309	0.108799	1.55806	-0.811221	-2.00191	-1.06451	-1.03843	-0.560771	-0.417578	0.265265	-0.678338	-1.83694
GPHA2	glycoprotein hormone alpha 2 [Source:HGNC Symbol;Acc:HGNC:18054]	64935893	GPHA2	-	ENSG00000149735	11	-	64934471	gene	1	-3.006815267035953	0.0042679071419796126	0.9119198914021875	-1.2327405214309692	0.4255083884649289	-0.40528808228360447	N/A		-5.30819	-5.1222	-2.20122	-2.21836	-3.33078	-3.86679	-6.01383	-1.56763	-3.21948	-1.90477	-4.4677	-2.47754	-3.91595	-1.61633	-5.88588	-2.78106	-3.33727	-3.47763	-2.86393	-3.60741	-0.877637	-4.30307	-4.9088	-1.22957	-1.87796	-3.64823	-3.76807	-3.21047	-3.67834	-2.62543
FMR1-AS1	FMR1 antisense RNA 1 [Source:HGNC Symbol;Acc:HGNC:39081]	147911817	FMR1-AS1	-	ENSG00000268066	X	-	147909431	gene	1	-3.1001308960573115	0.0032976183100070903	0.9119198914021875	-1.2341772317886353	0.42508485612128477	-0.4157195177012972	N/A		-3.98626	-4.53724	-2.70372	-2.0119	-2.91574	-5.86679	-6.01383	-2.56763	-5.3894	-4.48974	-4.4677	-2.76705	-2.33099	-3.42368	-4.30092	-3.07057	-3.33727	-2.37809	-2.72643	-2.24484	-3.57808	-2.49572	-1.38523	-2.81454	-3.54093	-3.42584	-5.09	-4.21047	-3.2633	-6.23687
ARSI	arylsulfatase family member I [Source:HGNC Symbol;Acc:HGNC:32521]	150339307	ARSI	-	ENSG00000183876	5	-	150296343	gene	1	-2.6062495250351563	0.012295088754913107	0.9119198914021875	-1.2483633756637573	0.420925443774156	-0.3586986386175412	N/A		-6.46019	-1.95228	-0.0598608	-2.59687	-5.91574	-2.86679	-6.16583	-6.3046	-1.03185	-3.75277	-2.4677	-6.08897	-2.53744	-5.00865	-6.03789	-3.91856	-3.60031	-6.43699	-3.86393	-6.41476	-6.31504	-6.45508	-6.0608	-4.689	-6.27789	-6.3852	-6.24201	-1.96254	-6.2633	-6.23687
AL021408.2	TEC	132131795	AL021408.2	-	ENSG00000280155	6	-	132130252	gene	1	-2.457676605560396	0.017812286222929612	0.9119198914021875	-1.2612543106079102	0.417181095631346	-0.34068684487782874	N/A		-2.06026	-6.27421	-6.44068	-0.459363	-2.45631	-2.54486	-2.5544	-6.3046	-2.3894	-0.167808	-6.20467	-6.08897	-2.43053	-6.16065	-6.03789	-6.3925	-4.33727	-2.37809	-6.18586	-4.8298	-3.84111	-6.45508	-5.9088	-6.42597	-6.12589	-2.32631	-6.24201	-6.36247	-6.4153	-6.23687
HSPA1B	heat shock protein family A (Hsp70) member 1B [Source:HGNC Symbol;Acc:HGNC:5233]	31830254	HSPA1B	+	ENSG00000204388	6	+	31827738	gene	1	-2.3284616996192735	0.024337606633513153	0.9119198914021875	-1.2716022729873657	0.41419950283845847	-0.324710057407758	N/A		3.18366	3.52346	4.97165	6.24548	3.02971	5.04535	1.89906	0.169334	5.3613	6.67956	2.05062	5.04102	5.12571	2.03575	3.66679	2.98351	5.74399	3.39977	6.74451	1.13983	2.67616	0.866851	3.53207	5.25888	5.62188	2.84362	8.19366	1.98429	5.40514	1.74168
GABRB2	gamma-aminobutyric acid type A receptor beta2 subunit [Source:HGNC Symbol;Acc:HGNC:4082]	161549044	GABRB2	-	ENSG00000145864	5	-	161288429	gene	1	-2.724096733482829	0.009084267702738298	0.9119198914021875	-1.2723287343978882	0.4139909873858004	-0.3727071513824906	N/A		-3.13827	-4.53724	-6.28868	-4.33383	-6.06774	-6.0188	-1.42887	-5.15259	-6.5414	-6.2267	-6.20467	-5.93697	-6.38988	0.886173	-4.30092	-4.65553	-6.07424	-0.284982	-6.33786	-3.41476	-5.16304	-3.98115	-3.9088	-6.27397	-6.27789	-3.91127	-6.09	-6.36247	-4.2633	-2.38443
AC103724.4	novel transcript	42139752	AC103724.4	-	ENSG00000271938	8	-	42139461	gene	1	-2.7769155147639415	0.007912937343436849	0.9119198914021875	-1.2739118337631226	0.41353695559368225	-0.37890470453478997	N/A		-1.22073	-6.27421	-5.28868	-0.190875	-4.33078	-3.28183	-3.6919	-3.15259	-2.06747	-0.682381	-6.05267	-2.93697	-2.77845	-3.00865	-3.88588	-1.43314	-3.60031	-3.47763	-6.33786	-3.41476	-3.84111	-6.45508	-6.0608	-4.27397	-2.219	-2.53276	-2.00254	-4.62551	-0.619444	-3.4999
LINC01002	long intergenic non-protein coding RNA 1002 [Source:HGNC Symbol;Acc:HGNC:38538]	246544	LINC01002	-	ENSG00000282508	19	-	198264	gene	1	-3.1372174873219043	0.0029729941081868055	0.9119198914021875	-1.2759003639221191	0.41296735202693363	-0.41982048464274013	N/A		-1.45021	-2.53724	0.137585	-1.74887	-1.74581	-1.54486	-0.0138288	-2.34524	-1.86584	-2.90477	-0.882741	-1.23653	-1.98995	-1.20129	-2.07853	-1.84817	-1.06425	-2.58454	-1.27897	-1.24484	-0.519183	-3.71811	-0.208357	-1.36708	-1.1717	-3.2332	-1.09	-0.925066	-2.2633	-0.762938
AC243960.3	novel transcript	41532174	AC243960.3	+	ENSG00000268355	19	+	41531206	gene	1	-2.639752883621685	0.011290011915582293	0.9119198914021875	-1.276431918144226	0.4128152241698629	-0.36270644689476084	N/A		0.183662	0.877798	1.78278	1.32913	1.15035	1.80563	2.42496	2.05686	3.37215	4.46543	-2.14578	1.75652	-1.71432	3.1411	-1.07853	1.09936	1.83932	-1.11506	0.383995	1.52187	0.45167	-1.34888	-0.516479	1.36989	1.51073	4.95663	1.24091	1.37449	1.7367	-0.625434
ARC	activity regulated cytoskeleton associated protein [Source:HGNC Symbol;Acc:HGNC:648]	142614479	ARC	-	ENSG00000198576	8	-	142611049	gene	1	-2.0257281859662086	0.04861616285675003	0.9119198914021875	-1.3591318130493164	0.38981680373749	-0.28618496560212453	N/A		-1.30819	-0.0347394	-0.616254	-2.74887	-0.0330954	0.819709	-1.62151	-1.98267	2.55897	-6.2267	-3.05267	-0.209051	-0.171792	-2.00865	1.58172	1.5077	-1.75231	-2.47763	1.62792	-3.8298	-1.4626	-3.71811	1.47491	0.185465	2.78999	-0.00437818	1.66488	-2.12301	2.82151	-2.08487
EFHD1	EF-hand domain family member D1 [Source:HGNC Symbol;Acc:HGNC:29556]	232682780	EFHD1	+	ENSG00000115468	2	+	232606057	gene	1	-2.8150889372642305	0.007155121124056708	0.9119198914021875	-1.3707093000411987	0.3867010803168042	-0.3833523657029323	N/A		-6.30819	-6.27421	-3.96675	-3.9188	0.369664	-1.05944	-1.36997	-6.15259	-4.80444	-6.2267	-6.05267	-5.93697	-4.23788	-4.42368	-4.88588	-3.24049	-3.92223	-6.28498	-2.48542	-3.8298	-5.16304	-5.30307	-1.00191	-6.42597	-3.80396	-1.91127	-4.50504	-6.21047	-3.45595	-4.08487
AC018413.1	novel transcript, antisense to ZFN156	76493918	AC018413.1	+	ENSG00000265778	18	+	76491629	gene	1	-2.5222084834640044	0.015186437008662108	0.9119198914021875	-1.3802281618118286	0.38415803603307686	-0.3485577910874388	N/A		-4.72323	-3.53724	-0.896362	-1.06081	-6.06774	-3.54486	-4.42887	-3.83067	0.994302	-6.2267	-1.73074	-6.08897	-1.43053	-4.00865	-3.88588	-2.78106	-3.33727	-6.28498	-2.86393	-2.24484	-5.16304	-6.45508	-1.82133	-1.46661	-3.12589	-6.3852	-2.28265	-1.08119	-2.17584	-6.23687
AC010271.2	novel transcript	40426702	AC010271.2	+	ENSG00000277453	19	+	40426115	gene	1	-2.854780380161676	0.006438935926347943	0.9119198914021875	-1.396587610244751	0.3798264791197522	-0.3879487805808395	N/A		-6.30819	-2.03474	-4.70372	-2.21836	-1.91574	-1.00881	-3.42887	-2.83067	-3.80444	-1.90477	-2.59323	-5.93697	-2.91595	-2.30821	-2.30092	-2.91856	-1.22179	-3.11506	-2.86393	-6.56677	-2.16304	-6.45508	-4.32383	-4.27397	-2.95597	-1.70963	-1.09	-4.62551	-1.73974	-6.23687
POGLUT2	protein O-glucosyltransferase 2 [Source:HGNC Symbol;Acc:HGNC:19350]	102798976	POGLUT2	-	ENSG00000134901	13	-	102784281	gene	1	-2.2388092699161244	0.030047807010235267	0.9119198914021875	-1.4176536798477173	0.37432059188547073	-0.313458307718159	N/A		1.4666	-1.1222	-3.48132	-0.709342	-2.33078	-0.440527	-6.16583	-1.39771	-0.160583	5.5964	-3.4677	-0.322262	-0.456521	-3.00865	-3.88588	-3.65553	-1.16735	-3.70002	-0.900459	-0.28548	-3.84111	-3.71811	-3.32383	-2.36708	-0.482035	-0.505276	-2.76807	-2.75104	-2.17584	-4.4999
HSD17B14	hydroxysteroid 17-beta dehydrogenase 14 [Source:HGNC Symbol;Acc:HGNC:23238]	48836510	HSD17B14	-	ENSG00000087076	19	-	48813018	gene	1	-2.1749525086092154	0.03481136839178039	0.9119198914021875	-1.426961064338684	0.37191347772762606	-0.3053623970900994	N/A		-5.30819	-4.53724	-2.96675	-3.33383	-0.828276	-5.86679	-6.01383	-3.34524	-6.5414	-0.120502	-2.24531	-0.264546	-2.33099	0.400746	-0.394029	-1.99256	0.306585	-1.24059	-4.6009	-2.71432	-1.4626	-2.21561	-6.0608	-4.27397	-1.80396	-0.709635	-2.50504	-2.21047	-1.01537	-6.23687
AC103974.1	novel transcript	18740568	AC103974.1	+	ENSG00000254966	11	+	18706537	gene	1	-2.924952870679507	0.005333280497975845	0.9119198914021875	-1.4363807439804077	0.36949308143343407	-0.3960045741563633	N/A		-6.46019	-2.80027	-3.96675	-4.33383	-4.33078	-2.40736	-2.31339	-3.15259	-5.3894	-6.2267	-3.73074	-1.12962	-1.19349	-1.61633	-2.88588	-2.07057	-0.636831	-2.28498	-1.79354	-2.24484	-2.35568	-1.17379	-4.9088	-4.27397	-1.42545	-3.06327	-1.63057	-2.51003	-2.01537	-6.23687
AC092168.2	novel transcript	100847220	AC092168.2	+	ENSG00000232034	2	+	100822661	gene	1	-2.0999619333312216	0.041245543998789706	0.9119198914021875	-1.4623922109603882	0.36289090107268684	-0.2957697554114597	N/A		-6.46019	-6.1222	-4.28868	-6.0708	-3.91574	-6.0188	0.54076	-3.83067	-6.5414	-6.2267	-0.593235	-1.23653	0.860151	-6.16065	-4.88588	-3.65553	-1.4628	0.124409	-0.863933	-1.28548	-3.84111	-1.49572	-4.32383	-1.63011	-6.27789	-6.3852	-4.09	-2.30358	-4.2633	-6.23687
AL096865.1	novel transcript, antisense to RUNX2	45422005	AL096865.1	-	ENSG00000271857	6	-	45421079	gene	1	-2.7253682518840687	0.009054284748514033	0.9119198914021875	-1.4685319662094116	0.36134980823628193	-0.3728569382849982	N/A		-2.06026	-4.1222	-1.11875	0.0119423	-3.91574	-3.54486	-6.01383	-3.83067	-1.43521	-2.61527	-6.05267	-4.93697	-4.65292	-2.68672	-4.30092	-4.65553	-3.33727	2.81042	-3.86393	-5.41476	-0.736775	-6.30307	-4.32383	-5.27397	-4.54093	-2.91127	-4.50504	-3.04054	-5.2633	-4.4999
GRM8	glutamate metabotropic receptor 8 [Source:HGNC Symbol;Acc:HGNC:4600]	127253294	GRM8	-	ENSG00000179603	7	-	126438598	gene	1	-2.1619506398180857	0.03585916866405494	0.9119198914021875	-1.4726498126983643	0.3603198875249994	-0.30370577466525733	N/A		-6.46019	-2.42176	-3.11875	-6.0708	-3.33078	-6.0188	-6.16583	-3.15259	-6.5414	-6.2267	-6.20467	0.632884	-4.65292	-6.16065	-3.30092	-3.24049	-1.39867	3.36248	-1.6623	3.70936	-3.16304	-5.30307	-6.0608	-6.42597	-6.27789	-3.64823	-3.50504	-6.21047	-3.94137	-6.23687
NTM	neurotrimin [Source:HGNC Symbol;Acc:HGNC:17941]	132336822	NTM	+	ENSG00000182667	11	+	131370478	gene	1	-2.1207502907740388	0.03936507122542719	0.9119198914021875	-1.4769906997680664	0.3592373599268816	-0.2984380849888426	N/A		-1.66434	-6.27421	1.88125	-6.0708	1.27409	-6.0188	-4.01383	-3.83067	-6.5414	-6.2267	-6.20467	-6.08897	-6.38988	-6.00865	2.23306	-6.24049	-5.92223	-0.452092	-4.6009	-6.56677	-2.4626	-5.30307	-0.101441	-1.95204	-6.27789	-6.2332	-6.24201	-5.21047	-3.94137	-6.08487
TRBJ2-4	T cell receptor beta joining 2-4 [Source:HGNC Symbol;Acc:HGNC:12172]	142797047	TRBJ2-4	+	ENSG00000211768	7	+	142796998	gene	1	-2.382829825909712	0.021367631775394608	0.9119198914021875	-1.5627020597457886	0.33851647176397115	-0.33146730055996787	N/A		-3.72323	2.23535	-4.70372	-6.0708	-0.915738	5.20869	-4.42887	-1.90467	-4.06747	-2.37426	-1.80474	-2.76705	-3.65292	-2.42368	0.621912	-0.459132	-3.33727	-0.730393	0.943422	-4.09283	-2.84111	-1.84364	-3.32383	-0.689004	-1.95597	1.38885	-3.09	-2.75104	-1.45595	-3.08487
SV2B	synaptic vesicle glycoprotein 2B [Source:HGNC Symbol;Acc:HGNC:16874]	91301309	SV2B	+	ENSG00000185518	15	+	91099950	gene	1	-2.4769769786016584	0.01698680651777446	0.9119198914021875	-1.5901511907577515	0.33213664462765236	-0.3430485223301064	N/A		-4.30819	-6.1222	0.618211	-3.9188	-3.91574	-4.28183	-6.16583	-3.56763	-4.80444	-6.0747	-6.05267	-6.08897	-6.23788	4.27328	-6.03789	-6.24049	1.26759	-2.37809	-2.18586	-4.8298	-6.31504	-4.30307	-6.0608	-0.719378	-6.27789	-6.2332	-6.24201	-6.36247	-6.2633	-6.23687
HOXC4	homeobox C4 [Source:HGNC Symbol;Acc:HGNC:5126]	54056030	HOXC4	+	ENSG00000198353	12	+	54016931	gene	1	-2.15664698826991	0.03629449582576064	0.9119198914021875	-1.6322919130325317	0.3225753465344212	-0.3030292214604369	N/A		-2.4013	-4.53724	-6.44068	2.38499	-5.91574	-3.86679	-6.16583	-2.15259	0.541335	-1.68238	-3.4677	-4.93697	2.39874	-6.16065	-6.03789	-1.78106	-1.67431	-2.47763	0.696782	0.108799	-6.16304	-6.45508	-3.10144	-3.95204	-1.54093	-6.3852	-6.09	0.297326	-3.94137	-6.08487
AC122713.2	tec	180081691	AC122713.2	-	ENSG00000278965	5	-	180078357	gene	1	-2.0225255061941114	0.04895838601791252	0.9119198914021875	-1.6885076761245728	0.3102476792883719	-0.2857694832332318	N/A		-0.199667	-6.1222	-2.82925	-4.33383	-0.706285	1.24173	-1.7659	-3.34524	0.541335	4.21762	-4.4677	-4.35201	-4.65292	1.38367	-0.885882	1.3064	-5.92223	0.429264	-3.18586	-3.09283	1.65714	-3.98115	-6.0608	-6.27397	-1.03843	0.548163	1.31939	-6.36247	0.4232	-2.4999
CCL3L1	C-C motif chemokine ligand 3 like 1 [Source:HGNC Symbol;Acc:HGNC:10628]	36196758	CCL3L1	-	ENSG00000276085	17	-	36194869	gene	1	-3.0907694770840433	0.0033846790229116346	0.9119198914021875	-1.8312135934829712	0.28102812116768106	-0.41468031455531945	N/A		-1.13827	-3.1222	0.219115	2.83609	-3.91574	-1.9599	-1.49027	1.20496	0.517489	-0.120502	-3.4677	-3.35201	-0.952479	-1.25376	-6.03789	-2.54005	-1.92223	-1.64113	-1.01594	-1.46057	-1.77072	-4.71811	-3.58687	-2.57353	-2.80396	-0.709635	-1.38956	1.36696	-4.2633	-6.23687
AP001631.2	novel transcript, sense intronic to MX2	43168646	AP001631.2	+	ENSG00000286549	21	+	43107942	gene	1	-5.705183915415844	7.992626075140651e-07	0.005081711658574426	-1.8313031196594238	0.2810106825601883	-0.6437229271841852	N/A		-6.30819	-6.27421	-6.44068	-6.0708	-2.91574	-4.86679	-4.42887	-3.56763	-4.06747	-6.0747	-6.20467	-2.93697	-2.91595	-6.00865	-2.88588	-6.3925	-3.60031	-3.11506	-4.6009	-4.41476	-5.16304	-3.71811	-3.32383	-3.95204	-2.66646	-2.77377	-2.92008	-5.21047	-2.94137	-4.08487
AC092171.1	novel transcript	5423122	AC092171.1	+	ENSG00000188365	7	+	5419846	gene	1	-2.7053999256308665	0.009535844248396708	0.9119198914021875	-1.8622475862503052	0.2750474463779861	-0.37050127531199567	N/A		-0.285824	0.23535	-2.48132	2.02372	-0.330776	1.32303	0.714092	-0.598006	1.24722	2.02333	0.517189	0.870384	-3.23788	0.16128	-4.88588	0.642151	0.504032	1.27726	0.0235924	-0.742338	1.15889	0.326282	-3.58687	-4.27397	1.36596	-0.505276	-1.63057	0.129382	0.813515	0.218915
NPIPA8	nuclear pore complex interacting protein family member A8 [Source:HGNC Symbol;Acc:HGNC:41983]	18336736	NPIPA8	-	ENSG00000214940	16	-	18317942	gene	1	-5.087977318720269	6.5392645689863e-06	0.03118248309721117	-1.981597661972046	0.2532093068692437	-0.6000928281967154	N/A		-2.60775	-1.36731	-4.28868	-2.9188	-0.558186	-3.28183	-1.7659	-2.45215	-5.3894	-4.0747	-2.59323	-3.61504	-1.23788	-2.42368	-1.49356	-1.54005	-1.22179	-1.82555	-1.6623	-2.24484	-3.35568	-4.30307	-2.00191	-6.42597	-3.12589	-1.84088	-4.09	-2.75104	-1.80387	-3.27751
TP53TG3E	TP53 target 3 family member E [Source:HGNC Symbol;Acc:HGNC:51816]	33306935	TP53TG3E	+	ENSG00000275034	16	+	33303739	gene	1	2.023167501520235	0.04888961857239703	0.9119198914021875	0.14402714371681213	1.1049852744500914	0.2858527819548969	N/A		-6.46019	-6.27421	-6.44068	-6.0708	-6.06774	-6.0188	-6.16583	-6.3046	-6.5414	-6.2267	-6.20467	-6.08897	-6.38988	-6.16065	-6.03789	-6.3925	-6.07424	-6.43699	-6.33786	-6.56677	-6.31504	-6.45508	-6.0608	-6.42597	-6.27789	-6.3852	-6.24201	-6.36247	-6.4153	-6.23687
AC012511.2	novel transcript	85937548	AC012511.2	-	ENSG00000287628	2	-	85934535	gene	1	2.021259018137271	0.049094292007502566	0.9119198914021875	0.1440272182226181	1.1049853315153881	0.28560513775301744	N/A		-6.46019	-6.27421	-6.44068	-6.0708	-6.06774	-6.0188	-6.16583	-6.3046	-6.5414	-6.2267	-6.20467	-6.08897	-6.38988	-6.16065	-6.03789	-6.3925	-6.07424	-6.43699	-6.33786	-6.56677	-6.31504	-6.45508	-6.0608	-6.42597	-6.27789	-6.3852	-6.24201	-6.36247	-6.4153	-6.23687
AC073539.1	novel transcript	22245347	AC073539.1	-	ENSG00000267872	19	-	22243254	gene	1	2.021259018137271	0.049094292007502566	0.9119198914021875	0.1440272182226181	1.1049853315153881	0.28560513775301744	N/A		-6.46019	-6.27421	-6.44068	-6.0708	-6.06774	-6.0188	-6.16583	-6.3046	-6.5414	-6.2267	-6.20467	-6.08897	-6.38988	-6.16065	-6.03789	-6.3925	-6.07424	-6.43699	-6.33786	-6.56677	-6.31504	-6.45508	-6.0608	-6.42597	-6.27789	-6.3852	-6.24201	-6.36247	-6.4153	-6.23687
LINC01499	long intergenic non-protein coding RNA 1499 [Source:HGNC Symbol;Acc:HGNC:51165]	41857733	LINC01499	+	ENSG00000255171	11	+	41714534	gene	1	2.0179845969237786	0.04944718447721246	0.9119198914021875	0.1440272182226181	1.1049853315153881	0.28518011658569226	N/A		-6.46019	-6.27421	-6.44068	-6.0708	-6.06774	-6.0188	-6.16583	-6.3046	-6.5414	-6.2267	-6.20467	-6.08897	-6.38988	-6.16065	-6.03789	-6.3925	-6.07424	-6.43699	-6.33786	-6.56677	-6.31504	-6.45508	-6.0608	-6.42597	-6.27789	-6.3852	-6.24201	-6.36247	-6.4153	-6.23687
RBMS3-AS1	RBMS3 antisense RNA 1 [Source:HGNC Symbol;Acc:HGNC:39987]	29934156	RBMS3-AS1	-	ENSG00000235593	3	-	29926811	gene	1	2.0356180641807375	0.04757244004366521	0.9119198914021875	0.1474050134420395	1.1075754748542816	0.2874669563661298	N/A		-6.46019	-6.27421	-6.44068	-6.0708	-6.06774	-6.0188	-6.16583	-6.3046	-6.5414	-6.2267	-6.20467	-6.08897	-6.38988	-6.16065	-6.03789	-6.3925	-6.07424	-6.43699	-6.33786	-6.41476	-6.31504	-6.45508	-6.0608	-6.42597	-6.27789	-6.3852	-6.24201	-6.36247	-6.4153	-6.23687
FAM236D	family with sequence similarity 236 member D [Source:HGNC Symbol;Acc:HGNC:52642]	72808210	FAM236D	-	ENSG00000225396	X	-	72807425	gene	1	2.0465772456954054	0.046438645065556027	0.9119198914021875	0.14740505814552307	1.1075755091737194	0.2888857545730322	N/A		-6.46019	-6.27421	-6.44068	-6.0708	-6.06774	-6.0188	-6.16583	-6.3046	-6.5414	-6.2267	-6.05267	-6.08897	-6.38988	-6.16065	-6.03789	-6.3925	-6.07424	-6.43699	-6.33786	-6.56677	-6.31504	-6.45508	-6.0608	-6.42597	-6.27789	-6.3852	-6.24201	-6.36247	-6.4153	-6.23687
AL592463.1	novel transcript	110605219	AL592463.1	+	ENSG00000232896	9	+	110599475	gene	1	2.017137406795281	0.04953884533663748	0.9119198914021875	0.14740507304668427	1.1075755206135323	0.28507012356125333	N/A		-6.46019	-6.27421	-6.44068	-6.0708	-6.06774	-6.0188	-6.16583	-6.15259	-6.5414	-6.2267	-6.20467	-6.08897	-6.38988	-6.16065	-6.03789	-6.3925	-6.07424	-6.43699	-6.33786	-6.56677	-6.31504	-6.45508	-6.0608	-6.42597	-6.27789	-6.3852	-6.24201	-6.36247	-6.4153	-6.23687
AC064843.1	novel transcript, antisense to DAPL1	158870393	AC064843.1	-	ENSG00000286621	2	-	158847619	gene	1	2.0181911255689307	0.049424861612858556	0.9119198914021875	0.15078285336494446	1.1101717240243487	0.28520692905985756	N/A		-6.46019	-6.27421	-6.44068	-6.0708	-6.06774	-6.0188	-6.16583	-6.3046	-6.5414	-6.2267	-6.20467	-6.08897	-6.38988	-6.16065	-6.03789	-6.24049	-5.92223	-6.43699	-6.33786	-6.56677	-6.31504	-6.45508	-6.0608	-6.42597	-6.27789	-6.3852	-6.24201	-6.36247	-6.4153	-6.23687
AL139280.1	novel transcript	3267216	AL139280.1	+	ENSG00000227338	10	+	3263346	gene	1	2.1338672452251313	0.038217594602159864	0.9119198914021875	0.1507829874753952	1.1101718272240084	0.3001181479221758	N/A		-6.46019	-6.27421	-6.44068	-6.0708	-6.06774	-6.0188	-6.16583	-6.3046	-6.3894	-6.2267	-6.20467	-6.08897	-6.38988	-6.16065	-6.03789	-6.3925	-6.07424	-6.43699	-6.33786	-6.56677	-6.31504	-6.45508	-6.0608	-6.42597	-6.27789	-6.3852	-6.24201	-6.21047	-6.4153	-6.23687
AC108099.1	novel transcript	42191523	AC108099.1	+	ENSG00000260786	5	+	42188266	gene	1	2.0611462959977005	0.044967808258364314	0.9119198914021875	0.15416082739830017	1.1127741624602967	0.29076894963304617	N/A		-6.46019	-6.27421	-6.44068	-6.0708	-6.06774	-6.0188	-6.16583	-6.3046	-6.5414	-6.2267	-6.20467	-6.08897	-6.38988	-6.16065	-6.03789	-6.24049	-6.07424	-6.43699	-6.18586	-6.56677	-6.31504	-6.45508	-6.0608	-6.42597	-6.27789	-6.3852	-6.24201	-6.36247	-6.4153	-6.08487
AC005703.5	TEC	15365877	AC005703.5	+	ENSG00000279567	17	+	15365323	gene	1	2.195334930652445	0.03322309222039439	0.9119198914021875	0.16091640293598175	1.1179970666714905	0.30795383240733865	N/A		-6.46019	-6.27421	-6.44068	-6.0708	-6.06774	-6.0188	-6.16583	-6.3046	-6.5414	-6.2267	-6.20467	-6.08897	-6.38988	-6.16065	-6.03789	-6.3925	-6.07424	-6.43699	-6.33786	-6.56677	-6.31504	-6.45508	-6.0608	-6.42597	-6.27789	-6.3852	-6.24201	-6.36247	-6.4153	-6.23687
AC138625.1	novel transcript HYDIN	71114000	AC138625.1	+	ENSG00000259798	16	+	71113352	gene	1	2.084143019411664	0.04272869184648496	0.9119198914021875	0.16429433226585388	1.1206178143679928	0.2937346356003203	N/A		-6.46019	-6.27421	-6.44068	-6.0708	-6.06774	-6.0188	-6.16583	-6.3046	-6.5414	-6.2267	-6.20467	-6.08897	-6.38988	-6.16065	-6.03789	-6.3925	-6.07424	-6.43699	-6.33786	-6.56677	-6.31504	-6.30307	-6.0608	-6.42597	-6.27789	-6.3852	-6.24201	-6.36247	-6.4153	-6.23687
PLA2G2E	phospholipase A2 group IIE [Source:HGNC Symbol;Acc:HGNC:13414]	19923617	PLA2G2E	-	ENSG00000188784	1	-	19920009	gene	1	2.214730001774607	0.031771568588337296	0.9119198914021875	0.16936111450195312	1.1245603721980975	0.3104133882889857	N/A		-6.46019	-6.1222	-6.44068	-6.0708	-6.06774	-6.0188	-6.16583	-6.3046	-6.3894	-6.2267	-6.20467	-6.08897	-6.23788	-6.16065	-5.88588	-6.3925	-6.07424	-6.43699	-6.33786	-6.41476	-6.31504	-6.45508	-6.0608	-6.42597	-6.27789	-6.3852	-6.24201	-6.36247	-6.4153	-6.23687
HACL1	2-hydroxyacyl-CoA lyase 1 [Source:HGNC Symbol;Acc:HGNC:17856]	15601852	HACL1	-	ENSG00000131373	3	-	15560704	gene	1	2.0184053951254968	0.04940171129276229	0.9119198914021875	0.17311647534370422	1.127491435991571	0.28523474578615277	N/A		3.50399	3.80854	2.76117	3.12012	3.35572	2.97241	3.40402	3.15347	3.43556	2.92248	3.73033	3.23295	3.77335	3.46506	3.62587	3.25536	3.20962	3.59613	3.44532	3.88444	3.53045	3.36048	3.58506	3.28445	3.086	3.50658	3.46267	3.26324	3.36241	3.12459
CLPSL1	colipase like 1 [Source:HGNC Symbol;Acc:HGNC:21251]	35793675	CLPSL1	+	ENSG00000204140	6	+	35781019	gene	1	2.0418917997277286	0.04692047682781027	0.9119198914021875	0.1748361736536026	1.1288362116623936	0.28827939936163904	N/A		-6.46019	-6.27421	-6.44068	-6.0708	-6.06774	-6.0188	-6.16583	-6.3046	-6.3894	-6.2267	-6.20467	-6.08897	-6.38988	-6.16065	-6.03789	-6.3925	-6.07424	-6.43699	-6.33786	-6.56677	-6.31504	-6.45508	-6.0608	-6.42597	-6.12589	-6.3852	-6.24201	-6.36247	-6.4153	-6.23687
LGALS7B	galectin 7B [Source:HGNC Symbol;Acc:HGNC:34447]	38791749	LGALS7B	+	ENSG00000178934	19	+	38789211	gene	1	2.0332379393081452	0.0478218315977312	0.9119198914021875	0.17483623325824738	1.1288362583000273	0.28715856983386684	N/A		-6.46019	-6.27421	-6.44068	-6.0708	-6.06774	-6.0188	-6.16583	-6.3046	-6.3894	-6.2267	-6.20467	-6.08897	-6.38988	-6.16065	-6.03789	-6.3925	-6.07424	-6.43699	-6.33786	-6.56677	-6.31504	-6.45508	-6.0608	-6.42597	-6.27789	-6.3852	-6.24201	-6.36247	-6.2633	-6.23687
AC090136.3	novel transcript	64581921	AC090136.3	-	ENSG00000254102	8	-	64574306	gene	1	2.026339959320373	0.04855102816175795	0.9119198914021875	0.17652516067028046	1.1301585328218433	0.2862643123637349	N/A		-6.46019	-6.27421	-6.44068	-6.0708	-6.06774	-6.0188	-6.16583	-6.3046	-6.5414	-6.2267	-6.20467	-6.08897	-6.38988	-6.16065	-6.03789	-6.3925	-6.07424	-6.43699	-6.33786	-6.56677	-6.31504	-6.45508	-6.0608	-6.42597	-6.27789	-6.3852	-6.24201	-6.36247	-6.4153	-6.23687
FAM230A	family with sequence similarity 230 member A [Source:HGNC Symbol;Acc:HGNC:45045]	18500594	FAM230A	+	ENSG00000277870	22	+	18422244	gene	1	2.026339959320373	0.04855102816175795	0.9119198914021875	0.17652516067028046	1.1301585328218433	0.2862643123637349	N/A		-6.46019	-6.27421	-6.44068	-6.0708	-6.06774	-6.0188	-6.16583	-6.3046	-6.5414	-6.2267	-6.20467	-6.08897	-6.38988	-6.16065	-6.03789	-6.3925	-6.07424	-6.43699	-6.33786	-6.56677	-6.31504	-6.45508	-6.0608	-6.42597	-6.27789	-6.3852	-6.24201	-6.36247	-6.4153	-6.23687
LINC01038	long intergenic non-protein coding RNA 1038 [Source:HGNC Symbol;Acc:HGNC:49026]	79805685	LINC01038	+	ENSG00000229011	13	+	79804418	gene	1	2.0235233066466867	0.048851542518424114	0.9119198914021875	0.17652516067028046	1.1301585328218433	0.28589894478431255	N/A		-6.46019	-6.27421	-6.44068	-6.0708	-6.06774	-6.0188	-6.16583	-6.3046	-6.5414	-6.2267	-6.20467	-6.08897	-6.38988	-6.16065	-6.03789	-6.3925	-6.07424	-6.43699	-6.33786	-6.56677	-6.31504	-6.45508	-6.0608	-6.42597	-6.27789	-6.3852	-6.24201	-6.36247	-6.4153	-6.23687
AL133553.2	novel transcript	186228191	AL133553.2	+	ENSG00000288078	1	+	186224472	gene	1	2.0987499477593667	0.041357563008086885	0.9119198914021875	0.17990294098854065	1.132807671759159	0.2956139741605054	N/A		-6.46019	-6.27421	-6.44068	-6.0708	-6.06774	-6.0188	-6.16583	-6.3046	-6.3894	-6.2267	-6.20467	-6.08897	-6.38988	-6.16065	-6.03789	-6.3925	-6.07424	-6.43699	-6.33786	-6.56677	-6.31504	-6.45508	-6.0608	-6.42597	-6.27789	-6.3852	-6.24201	-6.36247	-6.4153	-6.23687
AC105105.4	novel transcript	58477484	AC105105.4	+	ENSG00000276403	18	+	58476191	gene	1	2.048731262878738	0.046218582045089905	0.9119198914021875	0.17990301549434662	1.1328077302613015	0.2891643947361488	N/A		-6.46019	-6.27421	-6.44068	-6.0708	-5.91574	-6.0188	-6.16583	-6.3046	-6.5414	-6.2267	-6.20467	-6.08897	-6.38988	-6.16065	-6.03789	-6.3925	-6.07424	-6.43699	-6.33786	-6.56677	-6.31504	-6.45508	-6.0608	-6.42597	-6.27789	-6.3852	-6.24201	-6.36247	-6.4153	-6.23687
LINC02336	long intergenic non-protein coding RNA 2336 [Source:HGNC Symbol;Acc:HGNC:53256]	89818453	LINC02336	+	ENSG00000271395	13	+	89402398	gene	1	2.1618570541212323	0.03586681020897793	0.9119198914021875	0.1832808554172516	1.1354631259397978	0.3036938405085136	N/A		-6.46019	-6.27421	-6.44068	-6.0708	-6.06774	-6.0188	-6.16583	-6.3046	-6.5414	-6.2267	-6.20467	-6.08897	-6.38988	-6.16065	-6.03789	-6.24049	-6.07424	-6.43699	-6.33786	-6.56677	-6.31504	-6.45508	-6.0608	-6.42597	-6.12589	-6.3852	-6.24201	-6.36247	-6.4153	-6.23687
KRT14	keratin 14 [Source:HGNC Symbol;Acc:HGNC:6416]	41586895	KRT14	-	ENSG00000186847	17	-	41582279	gene	1	2.086557702115826	0.042499326369574666	0.9119198914021875	0.18438240885734558	1.1363304270016723	0.29404554631323876	N/A		-6.46019	-6.1222	-6.44068	-6.0708	-6.06774	-6.0188	-6.16583	-6.15259	-6.5414	-6.2267	-6.05267	-6.08897	-6.38988	-6.16065	-6.03789	-6.3925	-6.07424	-6.43699	-6.33786	-6.56677	-6.31504	-6.45508	-6.0608	-6.42597	-6.27789	-6.3852	-6.24201	-6.36247	-6.4153	-6.23687
AC027315.1	novel transcript	100657970	AC027315.1	-	ENSG00000250806	5	-	100654112	gene	1	2.359554474482942	0.022596757625362444	0.9119198914021875	0.1894492357969284	1.1403283002831672	0.3285806473624097	N/A		-6.46019	-6.27421	-6.44068	-6.0708	-6.06774	-6.0188	-6.16583	-6.3046	-6.3894	-6.2267	-6.20467	-6.08897	-6.38988	-6.16065	-6.03789	-6.3925	-6.07424	-6.43699	-6.33786	-6.56677	-6.31504	-6.45508	-6.0608	-6.27397	-6.27789	-6.3852	-6.24201	-6.36247	-6.4153	-6.23687
MYH8	myosin heavy chain 8 [Source:HGNC Symbol;Acc:HGNC:7578]	10421950	MYH8	-	ENSG00000133020	17	-	10390322	gene	1	2.2148624147863605	0.03176185488865497	0.9119198914021875	0.1911381334066391	1.1416640125484572	0.31043015870009255	N/A		-6.46019	-6.27421	-6.44068	-6.0708	-5.91574	-6.0188	-6.16583	-6.15259	-6.5414	-6.2267	-6.20467	-6.08897	-6.38988	-6.16065	-5.88588	-6.3925	-6.07424	-6.43699	-6.33786	-6.56677	-6.31504	-6.45508	-5.9088	-6.42597	-6.12589	-6.3852	-6.24201	-6.36247	-6.4153	-6.23687
AC018637.1	novel transcript	32431804	AC018637.1	+	ENSG00000284839	7	+	32427901	gene	1	2.2427177607374458	0.02977597904936554	0.9119198914021875	0.19341441988945007	1.143466753615679	0.3139516441636348	N/A		-6.46019	-6.27421	-6.44068	-6.0708	-6.06774	-6.0188	-6.16583	-6.3046	-6.5414	-6.2267	-6.20467	-6.08897	-6.38988	-6.16065	-6.03789	-6.3925	-6.07424	-6.43699	-6.33786	-6.56677	-6.31504	-6.45508	-6.0608	-6.42597	-6.27789	-6.3852	-6.24201	-6.36247	-6.4153	-6.23687
AL163974.1	novel transcript, overlapping to BEGAIN	100589326	AL163974.1	-	ENSG00000258576	14	-	100587775	gene	1	2.459910727284856	0.017714908694037385	0.9119198914021875	0.19451601803302765	1.1443402035489627	0.34096055307363965	N/A		-6.46019	-6.27421	-6.44068	-6.0708	-6.06774	-6.0188	-6.16583	-6.3046	-6.3894	-6.2267	-6.20467	-6.08897	-6.38988	-6.16065	-6.03789	-6.3925	-6.07424	-6.43699	-6.33786	-6.56677	-6.31504	-6.45508	-6.0608	-6.42597	-6.27789	-6.3852	-6.24201	-6.36247	-6.4153	-6.23687
AL157414.3	TEC	57163775	AL157414.3	+	ENSG00000280220	20	+	57161822	gene	1	2.0338297843373483	0.04775971178410069	0.9119198914021875	0.19510328769683838	1.144806118428496	0.2872352619866897	N/A		-6.46019	-6.27421	-6.44068	-6.0708	-5.91574	-6.0188	-6.16583	-6.3046	-6.3894	-6.2267	-6.20467	-6.08897	-6.38988	-6.16065	-6.03789	-6.3925	-6.07424	-6.43699	-6.33786	-6.56677	-6.16304	-6.45508	-6.0608	-6.42597	-6.27789	-6.3852	-6.24201	-6.36247	-6.4153	-6.23687
AL161785.3	novel transcript	129261581	AL161785.3	+	ENSG00000241084	9	+	129259062	gene	1	2.446999724424901	0.018284374818637827	0.9119198914021875	0.19620491564273834	1.1456806151174252	0.3393775957922349	N/A		-6.46019	-6.27421	-6.28868	-6.0708	-6.06774	-6.0188	-6.16583	-6.3046	-6.5414	-6.0747	-6.20467	-6.08897	-6.38988	-6.16065	-6.03789	-6.3925	-6.07424	-6.43699	-6.18586	-6.56677	-6.16304	-6.45508	-6.0608	-6.42597	-6.27789	-6.3852	-6.24201	-6.36247	-6.4153	-6.23687
IATPR	ITGB1 adjacent tumor promoting lncRNA [Source:HGNC Symbol;Acc:HGNC:53719]	33116672	IATPR	-	ENSG00000233387	10	-	33096257	gene	1	2.1907482849671305	0.03357480940032766	0.9119198914021875	0.19620496034622192	1.1456806506175925	0.30737127797764835	N/A		-6.46019	-6.27421	-6.44068	-6.0708	-6.06774	-6.0188	-6.01383	-6.15259	-6.5414	-6.2267	-6.20467	-6.08897	-6.38988	-6.16065	-6.03789	-6.3925	-6.07424	-6.43699	-6.33786	-6.56677	-6.31504	-6.45508	-6.0608	-6.42597	-6.27789	-6.3852	-6.09	-6.21047	-6.4153	-6.23687
AC010511.1	novel transcript	28125430	AC010511.1	+	ENSG00000267509	19	+	28065267	gene	1	2.300331649314428	0.02601499858817509	0.9119198914021875	0.1995827853679657	1.1483662096325438	0.32119416419764196	N/A		-6.46019	-6.27421	-6.44068	-6.0708	-6.06774	-6.0188	-6.16583	-6.3046	-6.5414	-6.2267	-6.20467	-6.08897	-6.38988	-6.16065	-6.03789	-6.3925	-6.07424	-6.43699	-6.33786	-6.56677	-6.31504	-6.45508	-6.0608	-6.42597	-6.27789	-6.3852	-6.24201	-6.36247	-6.4153	-6.23687
AC022784.2	novel transcript	9182519	AC022784.2	-	ENSG00000253252	8	-	9180251	gene	1	2.075543166011573	0.043554375325208124	0.9119198914021875	0.20017002522945404	1.1488337399571613	0.29262657506976086	N/A		-6.46019	-6.27421	-6.44068	-6.0708	-6.06774	-6.0188	-6.16583	-6.3046	-6.3894	-6.2267	-6.20467	-6.08897	-6.38988	-6.16065	-5.88588	-6.3925	-6.07424	-6.43699	-6.33786	-6.56677	-6.31504	-6.45508	-6.0608	-6.42597	-6.27789	-6.3852	-6.24201	-6.36247	-6.4153	-6.23687
AC068338.2	novel transcript	75369584	AC068338.2	+	ENSG00000260274	15	+	75368155	gene	1	2.1706094646511804	0.03515832523535371	0.9119198914021875	0.20060695707798004	1.1491817262291903	0.3048093391553624	N/A		1.19165	2.01735	1.12071	1.45624	1.63885	1.36203	1.48602	1.65476	1.21793	1.69349	2.05062	1.37591	1.88106	1.4343	1.06831	1.80936	1.70712	1.05487	1.45076	1.41179	1.17681	1.34078	1.6381	1.33336	0.99305	1.13313	1.84663	2.01835	1.6967	1.76688
NANOGP11	Nanog homeobox pseudogene 11 [Source:HGNC Symbol;Acc:HGNC:32941]	152546984	NANOGP11	+	ENSG00000233464	6	+	152545930	gene	1	2.3127805910467614	0.02526033101887101	0.9119198914021875	0.20296058058738708	1.151058040015858	0.3227517703797717	N/A		-6.46019	-6.27421	-6.28868	-6.0708	-6.06774	-6.0188	-6.16583	-6.3046	-6.5414	-6.2267	-6.20467	-6.08897	-6.38988	-6.16065	-6.03789	-6.3925	-6.07424	-6.43699	-6.33786	-6.56677	-6.31504	-6.45508	-6.0608	-6.42597	-6.27789	-6.3852	-6.24201	-6.36247	-6.4153	-6.23687
AC005009.1	novel transcript	86776022	AC005009.1	-	ENSG00000231255	7	-	86775081	gene	1	2.224507651208175	0.03106132421573632	0.9119198914021875	0.20296059548854828	1.151058051904789	0.3116509698763668	N/A		-6.46019	-6.27421	-6.44068	-6.0708	-6.06774	-6.0188	-6.16583	-6.3046	-6.5414	-6.2267	-6.20467	-6.08897	-6.38988	-6.16065	-6.03789	-6.24049	-6.07424	-6.43699	-6.33786	-6.56677	-6.31504	-6.45508	-6.0608	-6.42597	-6.27789	-6.3852	-6.24201	-6.36247	-6.4153	-6.23687
AC108516.1	novel transcript	87266822	AC108516.1	-	ENSG00000250572	4	-	87261931	gene	1	2.035959877799533	0.047536717401991044	0.9119198914021875	0.20296062529087067	1.151058075682651	0.28751123692136443	N/A		-6.46019	-6.27421	-6.44068	-6.0708	-6.06774	-6.0188	-6.16583	-6.3046	-6.3894	-6.2267	-6.20467	-6.08897	-6.38988	-6.16065	-6.03789	-6.3925	-6.07424	-6.43699	-6.33786	-6.56677	-6.31504	-6.45508	-6.0608	-6.42597	-6.27789	-6.3852	-6.24201	-6.36247	-6.4153	-6.23687
DKKL1	dickkopf like acrosomal protein 1 [Source:HGNC Symbol;Acc:HGNC:16528]	49375116	DKKL1	+	ENSG00000104901	19	+	49361783	gene	1	2.245389529552399	0.029591421338653497	0.9119198914021875	0.20633843541145325	1.153756227857403	0.31428873318684764	N/A		-6.46019	-6.27421	-6.44068	-6.0708	-6.06774	-6.0188	-6.16583	-6.15259	-6.5414	-6.2267	-6.20467	-6.08897	-6.38988	-6.16065	-6.03789	-6.3925	-6.07424	-6.43699	-6.33786	-6.56677	-6.31504	-6.45508	-6.0608	-6.42597	-6.27789	-6.3852	-6.09	-6.36247	-6.4153	-6.23687
AL035401.1	novel transcript	23031780	AL035401.1	-	ENSG00000233358	6	-	22744395	gene	1	2.0265850766132454	0.04852495209380481	0.9119198914021875	0.20633848011493683	1.153756263607802	0.28629610232707137	N/A		-6.46019	-6.27421	-6.44068	-6.0708	-6.06774	-6.0188	-6.16583	-6.3046	-6.5414	-6.2267	-6.05267	-6.08897	-6.38988	-6.16065	-6.03789	-6.3925	-6.07424	-6.43699	-6.33786	-6.56677	-6.16304	-6.45508	-6.0608	-6.42597	-6.27789	-6.3852	-6.24201	-6.36247	-6.4153	-6.23687
OR5B3	olfactory receptor family 5 subfamily B member 3 [Source:HGNC Symbol;Acc:HGNC:8324]	58406874	OR5B3	-	ENSG00000172769	11	-	58402464	gene	1	2.053723368618422	0.04571205196019131	0.9119198914021875	0.20802737772464752	1.1551077045849953	0.28980988286812226	N/A		-6.46019	-6.27421	-6.44068	-6.0708	-6.06774	-6.0188	-6.16583	-6.3046	-6.5414	-6.2267	-6.20467	-6.08897	-6.38988	-6.16065	-6.03789	-6.3925	-6.07424	-6.43699	-6.33786	-6.56677	-6.31504	-6.45508	-6.0608	-6.42597	-6.27789	-6.3852	-6.24201	-6.36247	-6.4153	-6.23687
LINC02582	long intergenic non-protein coding RNA 2582 [Source:HGNC Symbol;Acc:HGNC:53792]	73349879	LINC02582	+	ENSG00000261780	18	+	73324941	gene	1	2.0235115235280534	0.04885280306284904	0.9119198914021875	0.20888087153434753	1.1557912648149125	0.28589741605210106	N/A		-6.46019	-6.27421	-6.44068	-6.0708	-6.06774	-6.0188	-6.16583	-6.3046	-6.5414	-6.2267	-6.20467	-6.08897	-6.38988	-6.16065	-6.03789	-6.24049	-6.07424	-6.43699	-6.33786	-6.56677	-6.16304	-5.30307	-6.0608	-6.42597	-6.27789	-6.3852	-6.24201	-6.36247	-6.4153	-6.23687
AC034229.6	tec	10169006	AC034229.6	+	ENSG00000280449	5	+	10168783	gene	1	2.0264899203034012	0.048535073569652004	0.9119198914021875	0.2097162902355194	1.1564607405039318	0.2862837613451434	N/A		-6.46019	-6.27421	-6.44068	-5.9188	-6.06774	-6.0188	-6.16583	-6.3046	-6.5414	-6.2267	-6.20467	-5.93697	-6.38988	-6.16065	-6.03789	-6.3925	-6.07424	-6.43699	-6.33786	-6.56677	-6.31504	-6.45508	-6.0608	-6.27397	-6.27789	-6.3852	-6.24201	-6.36247	-6.4153	-6.23687
AL109810.2	uncharacterized LOC149373 [Source:NCBI gene;Acc:149373]	231187627	AL109810.2	-	ENSG00000235710	1	-	231184098	gene	1	2.1651553556511054	0.03559835806071094	0.9119198914021875	0.21688039600849152	1.1622177519887966	0.3041143574673107	N/A		-6.46019	-6.27421	-6.44068	-6.0708	-6.06774	-6.0188	-6.16583	-6.3046	-6.5414	-6.2267	-6.20467	-6.08897	-6.38988	-6.16065	-6.03789	-6.3925	-6.07424	-6.43699	-6.18586	-6.41476	-6.31504	-6.45508	-6.0608	-6.42597	-6.27789	-6.3852	-6.24201	-6.36247	-6.4153	-6.08487
AC124276.1	novel transcript	12073014	AC124276.1	+	ENSG00000254991	11	+	12066929	gene	1	2.179442092596186	0.03445588231527479	0.9119198914021875	0.21816092729568481	1.1632497905228036	0.30593379126865555	N/A		-6.46019	-6.27421	-6.44068	-6.0708	-6.06774	-6.0188	-6.16583	-6.3046	-6.5414	-6.2267	-6.05267	-6.08897	-6.38988	-6.16065	-6.03789	-6.3925	-6.07424	-6.28498	-6.33786	-6.56677	-6.31504	-6.45508	-6.0608	-6.27397	-6.27789	-6.3852	-6.24201	-6.36247	-6.4153	-6.23687
AC023283.1	novel transcript, antisense to SHTN1	117006416	AC023283.1	+	ENSG00000287655	10	+	117005462	gene	1	2.158902504106505	0.036108796286205974	0.9119198914021875	0.2219471037387848	1.1663066064960403	0.3033169993838658	N/A		-6.46019	-6.27421	-6.44068	-6.0708	-5.91574	-6.0188	-6.01383	-6.3046	-6.5414	-6.2267	-6.20467	-6.08897	-6.38988	-6.16065	-6.03789	-6.3925	-6.07424	-6.43699	-6.33786	-6.56677	-6.31504	-6.45508	-6.0608	-6.42597	-6.27789	-6.3852	-6.24201	-6.36247	-6.4153	-6.23687
CT45A1	cancer/testis antigen family 45 member A1 [Source:HGNC Symbol;Acc:HGNC:33267]	135723539	CT45A1	+	ENSG00000268940	X	+	135713453	gene	1	2.1295981751923585	0.038587789221741685	0.9119198914021875	0.22194714844226837	1.1663066426353266	0.29957165691150317	N/A		-6.46019	-6.27421	-6.44068	-6.0708	-6.06774	-6.0188	-6.16583	-6.3046	-6.3894	-6.2267	-6.20467	-6.08897	-6.38988	-6.16065	-6.03789	-6.3925	-6.07424	-6.43699	-6.33786	-6.56677	-6.31504	-6.30307	-6.0608	-6.42597	-6.27789	-6.3852	-6.24201	-6.36247	-6.4153	-6.23687
XIAP	X-linked inhibitor of apoptosis [Source:HGNC Symbol;Acc:HGNC:592]	123913979	XIAP	+	ENSG00000101966	X	+	123859724	gene	1	2.077956913798761	0.04332123449203775	0.9119198914021875	0.22495754063129425	1.168742851261416	0.29293769713361223	N/A		4.47235	4.5643	4.60614	3.99409	4.79765	4.14862	4.32825	4.36311	4.34107	4.36305	5.02815	4.70869	4.95749	4.98995	4.73708	4.31025	4.76951	5.40458	5.39957	4.29346	4.52521	4.94307	5.02046	4.88527	4.56847	4.28447	4.19771	5.1109	4.21648	4.7393
AC009120.6	novel transcript	74151299	AC009120.6	+	ENSG00000279100	16	+	74150520	gene	1	2.410723232390809	0.019974053695449148	0.9119198914021875	0.22532498836517334	1.169040562554765	0.33491446703190797	N/A		-6.46019	-6.27421	-6.44068	-5.9188	-6.06774	-6.0188	-6.16583	-6.3046	-6.5414	-6.2267	-6.20467	-6.08897	-6.38988	-6.16065	-6.03789	-6.24049	-6.07424	-6.43699	-6.18586	-6.56677	-6.31504	-6.45508	-6.0608	-6.42597	-6.27789	-6.3852	-6.24201	-6.36247	-6.4153	-6.23687
AL358876.2	novel transcript	8220529	AL358876.2	-	ENSG00000233645	1	-	8218190	gene	1	2.4343376573470006	0.018858883946624945	0.9119198914021875	0.22701393067836761	1.1704099429106471	0.3378223537812029	N/A		-6.46019	-6.27421	-6.44068	-6.0708	-6.06774	-6.0188	-6.16583	-6.3046	-6.3894	-6.2267	-6.20467	-6.08897	-6.38988	-6.16065	-6.03789	-6.3925	-6.07424	-6.43699	-6.33786	-6.56677	-6.31504	-6.45508	-6.0608	-6.42597	-6.27789	-6.3852	-6.24201	-6.36247	-6.4153	-6.23687
LINC02622	long intergenic non-protein coding RNA 2622 [Source:HGNC Symbol;Acc:HGNC:54099]	70955947	LINC02622	+	ENSG00000259267	10	+	70939036	gene	1	2.0509005220998344	0.04599787889005116	0.9119198914021875	0.22786745429039001	1.1711025827664643	0.2894449323239434	N/A		-6.46019	-6.27421	-6.44068	-6.0708	-6.06774	-6.0188	-6.16583	-6.15259	-5.3894	-6.2267	-6.20467	-6.08897	-6.38988	-6.16065	-6.03789	-6.24049	-6.07424	-6.43699	-6.33786	-6.56677	-6.31504	-6.45508	-6.0608	-6.42597	-6.27789	-6.3852	-6.24201	-6.36247	-6.4153	-6.08487
C7orf65	chromosome 7 open reading frame 65 [Source:HGNC Symbol;Acc:HGNC:34432]	47661648	C7orf65	+	ENSG00000221845	7	+	47655244	gene	1	2.3497224305075712	0.023134767236366562	0.9119198914021875	0.2287028580904007	1.1717809152161622	0.3273584809428821	N/A		-6.46019	-6.27421	-6.44068	-6.0708	-6.06774	-6.0188	-6.01383	-6.15259	-6.5414	-6.2267	-6.20467	-6.08897	-6.38988	-6.16065	-5.88588	-6.3925	-6.07424	-6.43699	-6.33786	-6.56677	-6.31504	-6.45508	-6.0608	-6.42597	-6.27789	-6.3852	-6.24201	-6.21047	-6.4153	-6.23687
AP001476.2	novel transcript	46057567	AP001476.2	+	ENSG00000226115	21	+	46056516	gene	1	2.047951040603987	0.046298187709185416	0.9119198914021875	0.22929012775421143	1.172258002503893	0.2890634749353628	N/A		-6.46019	-6.27421	-6.44068	-6.0708	-6.06774	-6.0188	-6.16583	-6.3046	-6.5414	-6.2267	-6.20467	-6.08897	-6.38988	-6.16065	-6.03789	-6.3925	-6.07424	-6.43699	-6.33786	-6.56677	-6.31504	-6.45508	-6.0608	-6.42597	-6.27789	-6.3852	-6.24201	-6.36247	-6.2633	-6.23687
AC113423.2	novel transcript	174086618	AC113423.2	-	ENSG00000253447	5	-	174081506	gene	1	2.3676960493304184	0.022159778948509765	0.9119198914021875	0.2303917557001114	1.1731534691905732	0.3295914335327036	N/A		-6.46019	-6.27421	-6.44068	-6.0708	-5.91574	-6.0188	-6.16583	-6.15259	-6.5414	-6.2267	-6.20467	-6.08897	-6.38988	-6.16065	-6.03789	-6.3925	-6.07424	-6.43699	-6.33786	-6.56677	-6.31504	-6.45508	-6.0608	-6.42597	-6.27789	-6.3852	-6.24201	-6.36247	-6.4153	-6.23687
LINC01494	long intergenic non-protein coding RNA 1494 [Source:HGNC Symbol;Acc:HGNC:51152]	218930636	LINC01494	-	ENSG00000228135	2	-	218900811	gene	1	2.3304029288911168	0.02422550266684533	0.9119198914021875	0.23039181530475616	1.1731535176591652	0.324952192264929	N/A		-6.46019	-6.27421	-6.44068	-6.0708	-6.06774	-6.0188	-6.16583	-6.3046	-6.3894	-6.2267	-6.20467	-6.08897	-6.38988	-6.16065	-6.03789	-6.3925	-6.07424	-6.43699	-6.18586	-6.56677	-6.31504	-6.45508	-6.0608	-6.42597	-6.27789	-6.3852	-6.24201	-6.36247	-6.4153	-6.23687
AC073172.1	novel transcript	15622447	AC073172.1	-	ENSG00000254789	11	-	15571817	gene	1	2.411235806447536	0.01994922977984029	0.9119198914021875	0.23208066821098328	1.1745276430238347	0.3349776876269691	N/A		-6.46019	-6.27421	-6.44068	-6.0708	-6.06774	-6.0188	-6.16583	-6.3046	-6.5414	-6.2267	-6.20467	-6.08897	-6.38988	-6.16065	-6.03789	-6.3925	-6.07424	-6.43699	-6.33786	-6.56677	-6.31504	-6.45508	-6.0608	-6.42597	-6.27789	-6.3852	-6.24201	-6.36247	-6.4153	-6.23687
PRRX2-AS1	PRRX2 antisense RNA 1 [Source:HGNC Symbol;Acc:HGNC:50684]	129718635	PRRX2-AS1	-	ENSG00000236024	9	-	129712896	gene	1	2.4812664767172263	0.016808118806783755	0.9119198914021875	0.23208071291446686	1.1745276794178587	0.3435725234899834	N/A		-6.46019	-6.27421	-6.44068	-6.0708	-6.06774	-6.0188	-6.16583	-6.3046	-6.5414	-6.2267	-6.20467	-6.08897	-6.38988	-6.16065	-6.03789	-6.3925	-6.07424	-6.43699	-6.33786	-6.56677	-6.31504	-6.45508	-6.0608	-6.42597	-6.27789	-6.3852	-6.24201	-6.36247	-6.4153	-6.23687
IZUMO1R	IZUMO1 receptor, JUNO [Source:HGNC Symbol;Acc:HGNC:32565]	94307721	IZUMO1R	+	ENSG00000183560	11	+	94305592	gene	1	2.108530689696386	0.040461113020641364	0.9119198914021875	0.23266804218292236	1.1750059335879948	0.2968704577033703	N/A		-6.46019	-6.27421	-6.44068	-6.0708	-6.06774	-6.0188	-6.16583	-6.3046	-6.3894	-6.2267	-6.20467	-6.08897	-6.38988	-6.16065	-6.03789	-6.3925	-6.07424	-6.43699	-6.33786	-6.56677	-6.31504	-6.45508	-6.0608	-6.42597	-6.27789	-6.3852	-6.24201	-6.36247	-6.4153	-6.08487
TBC1D3G	TBC1 domain family member 3G [Source:HGNC Symbol;Acc:HGNC:29860]	36334759	TBC1D3G	+	ENSG00000260287	17	+	36323884	gene	1	2.171648574725323	0.035075036597263985	0.9119198914021875	0.23376958072185516	1.1759034264962216	0.30494169104319185	N/A		-6.46019	-6.27421	-6.44068	-6.0708	-6.06774	-6.0188	-6.16583	-6.3046	-6.5414	-6.2267	-6.05267	-6.08897	-6.38988	-6.16065	-5.88588	-6.3925	-6.07424	-6.43699	-6.33786	-6.56677	-6.16304	-6.45508	-6.0608	-6.42597	-6.27789	-6.3852	-6.24201	-6.36247	-6.4153	-6.23687
PKNOX2-AS1	PKNOX2 antisense RNA 1 (head to head) [Source:HGNC Symbol;Acc:HGNC:50690]	125164609	PKNOX2-AS1	-	ENSG00000254880	11	-	125158461	gene	1	2.540188369208963	0.014520305021456351	0.9119198914021875	0.23545856773853302	1.1772808822920766	0.350737814255175	N/A		-6.46019	-6.1222	-6.44068	-6.0708	-6.06774	-6.0188	-6.16583	-6.3046	-6.5414	-6.2267	-6.20467	-6.08897	-6.38988	-6.16065	-6.03789	-6.3925	-6.07424	-6.43699	-6.33786	-6.56677	-6.31504	-6.45508	-6.0608	-6.42597	-6.27789	-6.3852	-6.24201	-6.36247	-6.4153	-6.23687
AL096828.4	novel transcript	63152087	AL096828.4	-	ENSG00000286628	20	-	63144311	gene	1	2.137575656759147	0.037898552476571874	0.9119198914021875	0.23773469030857086	1.1791397300997666	0.30059262836938005	N/A		-6.46019	-6.27421	-6.44068	-6.0708	-6.06774	-6.0188	-6.16583	-6.3046	-6.5414	-6.2267	-6.20467	-6.08897	-6.38988	-6.16065	-6.03789	-6.3925	-6.07424	-6.43699	-6.33786	-6.56677	-6.31504	-6.30307	-6.0608	-6.42597	-6.27789	-6.3852	-6.24201	-6.36247	-6.4153	-6.23687
AL139317.1	novel transcript	52820034	AL139317.1	-	ENSG00000258698	14	-	52792875	gene	1	2.47870051468638	0.016914803257137574	0.9119198914021875	0.23883642256259918	1.1800405389316668	0.34325910644516494	N/A		-6.46019	-6.27421	-6.44068	-6.0708	-6.06774	-6.0188	-6.16583	-6.3046	-6.3894	-6.2267	-6.20467	-6.08897	-6.38988	-6.16065	-6.03789	-6.3925	-6.07424	-6.43699	-6.33786	-6.56677	-6.31504	-6.45508	-6.0608	-6.42597	-6.27789	-6.3852	-6.24201	-6.36247	-6.4153	-6.08487
AC006041.1	novel transcript	15842360	AC006041.1	-	ENSG00000229379	7	-	15841297	gene	1	2.5510610750965097	0.014130505338790213	0.9119198914021875	0.2405252903699875	1.1814227433294293	0.35205334844064134	N/A		-6.46019	-6.27421	-6.44068	-6.0708	-6.06774	-6.0188	-6.16583	-6.3046	-6.5414	-6.2267	-6.20467	-6.08897	-6.38988	-6.16065	-6.03789	-6.3925	-6.07424	-6.43699	-6.33786	-6.56677	-6.31504	-6.45508	-6.0608	-6.42597	-6.27789	-6.3852	-6.24201	-6.36247	-6.4153	-6.23687
AC099792.1	novel transcript	60868009	AC099792.1	-	ENSG00000231252	1	-	60659631	gene	1	2.3647351693057947	0.022317810905476253	0.9119198914021875	0.24052530527114868	1.1814227555319878	0.32922396766199435	N/A		-6.46019	-6.27421	-6.44068	-5.9188	-6.06774	-6.0188	-6.16583	-6.15259	-6.5414	-6.2267	-6.20467	-6.08897	-6.38988	-6.16065	-5.88588	-6.24049	-6.07424	-6.43699	-6.33786	-6.56677	-6.31504	-6.45508	-6.0608	-6.27397	-6.27789	-6.3852	-6.24201	-6.36247	-6.4153	-6.23687
AC006262.2	novel transcript	46180647	AC006262.2	-	ENSG00000269729	19	-	46163893	gene	1	2.522345881423957	0.015181242901256201	0.9119198914021875	0.24052533507347107	1.1814227799371055	0.3485744718247214	N/A		-6.46019	-6.27421	-6.44068	-6.0708	-6.06774	-6.0188	-6.16583	-6.3046	-6.5414	-6.2267	-6.20467	-6.08897	-6.38988	-6.16065	-6.03789	-6.3925	-6.07424	-6.43699	-6.33786	-6.56677	-6.31504	-6.45508	-6.0608	-6.42597	-6.27789	-6.3852	-6.24201	-6.36247	-6.4153	-6.23687
AC016877.1	novel transcript	98968284	AC016877.1	+	ENSG00000229625	8	+	98961428	gene	1	2.7039592677817414	0.009571483860913771	0.9119198914021875	0.24221424758434296	1.1828066400311552	0.37033104339257306	N/A		-6.46019	-6.27421	-6.44068	-6.0708	-6.06774	-6.0188	-6.16583	-6.3046	-6.3894	-6.0747	-6.20467	-6.08897	-6.38988	-6.16065	-6.03789	-6.3925	-6.07424	-6.43699	-6.33786	-6.41476	-6.31504	-6.45508	-6.0608	-6.42597	-6.27789	-6.3852	-6.24201	-6.36247	-6.4153	-6.23687
ZSWIM8	zinc finger SWIM-type containing 8 [Source:HGNC Symbol;Acc:HGNC:23528]	73801797	ZSWIM8	+	ENSG00000214655	10	+	73785582	gene	1	2.0455407608489105	0.0465448607458937	0.9119198914021875	0.2433559000492096	1.1837430046187778	0.2887516504054135	N/A		4.78192	5.15159	5.06832	4.76683	5.85203	4.77797	4.21499	4.44266	4.69872	4.63525	4.78022	5.08192	4.89011	5.20749	5.40759	4.54414	5.38155	5.37546	4.91874	5.13598	5.55849	4.67992	5.70177	5.29826	4.99823	4.43657	5.0992	5.28138	5.00349	5.08569
AC009163.5	novel transcript	75498289	AC009163.5	-	ENSG00000273971	16	-	75497948	gene	1	2.607859580773033	0.012244974142689442	0.9119198914021875	0.24390316009521484	1.1841921211103361	0.3588916967770725	N/A		-6.46019	-6.27421	-6.44068	-6.0708	-6.06774	-6.0188	-6.16583	-6.3046	-6.5414	-6.2267	-6.20467	-6.08897	-6.38988	-6.16065	-6.03789	-6.3925	-6.07424	-6.43699	-6.33786	-6.56677	-6.31504	-6.30307	-6.0608	-6.42597	-6.27789	-6.3852	-6.24201	-6.36247	-6.4153	-6.23687
AL158147.1	miR-101-precursor-9 micro RNA	4850373	AL158147.1	-	ENSG00000228165	9	-	4850299	gene	1	2.250895061589104	0.029214316763129113	0.9119198914021875	0.24431149661540985	1.1845273390974467	0.31498297475514586	N/A		-6.30819	-6.27421	-6.44068	-6.0708	-6.06774	-6.0188	-6.16583	-6.3046	-6.3894	-6.2267	-6.05267	-6.08897	-6.38988	-6.16065	-6.03789	-6.3925	-6.07424	-6.43699	-6.33786	-6.56677	-6.31504	-6.30307	-6.0608	-6.42597	-6.27789	-6.3852	-6.24201	-6.36247	-6.4153	-6.23687
AC073172.2	novel transcript	15604169	AC073172.2	+	ENSG00000254946	11	+	15552855	gene	1	2.1900740224752226	0.03362679014388038	0.9119198914021875	0.2450047880411148	1.1850967040543796	0.30728561006574545	N/A		-6.46019	-6.27421	-6.44068	-6.0708	-6.06774	-6.0188	-6.16583	-6.3046	-6.5414	-6.2267	-6.20467	-6.08897	-6.38988	-6.16065	-6.03789	-6.24049	-6.07424	-6.43699	-6.33786	-6.56677	-6.31504	-6.45508	-5.9088	-6.42597	-6.27789	-6.3852	-6.24201	-6.36247	-6.4153	-6.23687
DLG1	discs large MAGUK scaffold protein 1 [Source:HGNC Symbol;Acc:HGNC:2900]	197299330	DLG1	-	ENSG00000075711	3	-	197042560	gene	1	2.184789580090305	0.03403664980791043	0.9119198914021875	0.24599559605121613	1.1859108793120372	0.30661394057631564	N/A		6.32253	5.55816	6.07901	5.14662	5.973	5.45288	5.88855	5.36163	5.2522	4.8553	5.65426	5.42058	5.16193	5.72606	6.1229	5.85061	5.68833	5.87457	6.00056	5.71194	5.89901	6.3952	6.08166	5.6348	5.6669	5.83793	4.69136	5.87201	5.3792	5.80388
SLURP2	secreted LY6/PLAUR domain containing 2 [Source:HGNC Symbol;Acc:HGNC:25549]	142769828	SLURP2	-	ENSG00000283992	8	-	142764338	gene	1	2.406791601409543	0.020165389991385695	0.9119198914021875	0.2493782639503479	1.1886947311532219	0.3344293914987145	N/A		-6.46019	-6.1222	-6.44068	-6.0708	-6.06774	-6.0188	-6.01383	-6.3046	-6.5414	-6.2267	-6.20467	-6.08897	-6.38988	-6.16065	-6.03789	-6.3925	-6.07424	-6.28498	-6.33786	-6.56677	-6.31504	-6.45508	-6.0608	-6.42597	-6.27789	-6.3852	-6.24201	-6.36247	-6.4153	-6.23687
AC009955.2	novel transcript	219645631	AC009955.2	+	ENSG00000267919	2	+	219645090	gene	1	2.143283758237882	0.03741204473453872	0.9119198914021875	0.24937830865383148	1.1886947679862288	0.3013225272925282	N/A		-6.46019	-6.1222	-6.44068	-6.0708	-6.06774	-6.0188	-6.16583	-6.3046	-6.5414	-6.2267	-6.20467	-6.08897	-6.38988	-6.16065	-5.88588	-6.3925	-6.07424	-6.28498	-6.33786	-6.56677	-6.31504	-6.45508	-6.0608	-6.42597	-6.27789	-6.3852	-6.24201	-6.36247	-6.4153	-6.23687
KIAA0319L	KIAA0319 like [Source:HGNC Symbol;Acc:HGNC:30071]	35557950	KIAA0319L	-	ENSG00000142687	1	-	35433492	gene	1	2.031332158242394	0.0480223383365536	0.9119198914021875	0.25005078315734863	1.1892489760705434	0.28691157839028125	N/A		5.00185	3.89321	4.5786	4.80487	4.89323	3.9787	4.58794	3.72546	4.70863	4.07123	5.21646	4.73191	4.36389	4.63971	5.11904	4.40517	4.53207	5.13656	4.676	4.94937	4.79043	4.8787	5.69992	5.0474	4.71567	3.88055	4.42274	4.13494	4.20431	5.27817
AL050327.1	novel transcript	58603973	AL050327.1	+	ENSG00000254620	20	+	58594417	gene	1	2.4041990748658217	0.020292459603512423	0.9119198914021875	0.25344938039779663	1.1920538257299695	0.3341093860599838	N/A		-6.46019	-6.27421	-6.44068	-5.9188	-6.06774	-6.0188	-6.16583	-6.3046	-6.3894	-6.2267	-6.20467	-6.08897	-6.38988	-6.16065	-6.03789	-6.3925	-6.07424	-6.43699	-6.33786	-6.56677	-6.31504	-6.45508	-6.0608	-6.42597	-6.27789	-6.3852	-6.24201	-6.36247	-6.4153	-6.23687
C11orf40	chromosome 11 open reading frame 40 [Source:HGNC Symbol;Acc:HGNC:23986]	4577820	C11orf40	-	ENSG00000171987	11	-	4571423	gene	1	2.4233957480264867	0.01936842295526901	0.9119198914021875	0.2534494400024414	1.1920538749794258	0.33647616035513345	N/A		-6.46019	-6.27421	-6.44068	-6.0708	-6.06774	-6.0188	-6.16583	-6.3046	-6.5414	-6.2267	-6.20467	-6.08897	-6.38988	-6.16065	-5.88588	-6.3925	-6.07424	-6.43699	-6.33786	-6.41476	-6.31504	-6.45508	-6.0608	-6.42597	-6.27789	-6.3852	-6.24201	-6.36247	-6.4153	-6.23687
ZNF562	zinc finger protein 562 [Source:HGNC Symbol;Acc:HGNC:25950]	9675100	ZNF562	-	ENSG00000171466	19	-	9641807	gene	1	2.0931492650029644	0.04187867458248056	0.9119198914021875	0.2560754418373108	1.194225634243168	0.294893790267467	N/A		5.32025	4.16551	4.15426	5.18384	4.79421	4.1939	4.5398	4.53128	4.26344	3.59596	4.09199	5.03385	4.43896	4.70044	4.3101	3.93693	3.95888	5.18872	4.75739	4.96624	4.84259	4.78107	5.04176	4.44371	4.69509	5.12984	4.00671	4.62558	4.41354	4.60338
SCGB1C1	secretoglobin family 1C member 1 [Source:HGNC Symbol;Acc:HGNC:18394]	194573	SCGB1C1	+	ENSG00000188076	11	+	193080	gene	1	2.3082062130083143	0.025535330421329577	0.9119198914021875	0.2578229010105133	1.1956730121309682	0.322179730065322	N/A		-6.46019	-6.27421	-6.44068	-6.0708	-6.06774	-6.0188	-6.16583	-6.3046	-6.5414	-6.2267	-6.20467	-6.08897	-6.23788	-6.00865	-6.03789	-6.3925	-6.07424	-6.43699	-6.33786	-6.56677	-6.31504	-6.45508	-6.0608	-6.42597	-6.12589	-6.3852	-6.24201	-6.36247	-6.4153	-6.23687
EHMT1	euchromatic histone lysine methyltransferase 1 [Source:HGNC Symbol;Acc:HGNC:24650]	137870016	EHMT1	+	ENSG00000181090	9	+	137618992	gene	1	2.1151315523098977	0.0398657716049984	0.9119198914021875	0.25832638144493103	1.196090358144623	0.2977175677175749	N/A		6.24159	5.65176	6.04811	5.5288	6.29676	5.45062	5.58003	4.98696	5.59786	5.41615	6.48042	5.56884	5.46299	6.2599	6.20357	5.48445	5.62321	6.00273	5.78028	5.76918	5.63097	5.78339	7.1917	5.59755	5.4089	5.32475	5.43062	5.58962	5.1445	6.12672
YEATS2	YEATS domain containing 2 [Source:HGNC Symbol;Acc:HGNC:25489]	183812624	YEATS2	+	ENSG00000163872	3	+	183697797	gene	1	2.0736774997619696	0.04373532686718407	0.9119198914021875	0.2598477900028229	1.1973523725734063	0.2923860347408027	N/A		6.17336	5.22209	5.35653	5.12628	6.10524	5.36143	5.09208	5.1529	5.59038	5.56871	5.73279	5.41562	5.7883	5.36531	6.35431	5.23372	5.32569	6.36427	6.23436	5.63031	5.38144	6.00242	7.16735	5.67586	5.72156	5.33	4.83481	5.57784	5.13705	5.61123
Z69720.2	TEC	74961	Z69720.2	+	ENSG00000278995	16	+	74683	gene	1	2.081609041134617	0.04297055055085458	0.9119198914021875	0.2604713439941406	1.1978699977136837	0.2934082643019176	N/A		-6.46019	-6.27421	-6.44068	-6.0708	-6.06774	-6.0188	-6.16583	-6.15259	-6.3894	-6.2267	-6.20467	-6.08897	-6.38988	-6.16065	-6.03789	-6.3925	-6.07424	-6.43699	-6.33786	-6.56677	-6.31504	-6.45508	-4.9088	-6.27397	-6.27789	-6.3852	-6.24201	-6.21047	-6.4153	-6.23687
SLC25A51	solute carrier family 25 member 51 [Source:HGNC Symbol;Acc:HGNC:23323]	37904353	SLC25A51	-	ENSG00000122696	9	-	37879400	gene	1	2.1547115051792187	0.03645451628480847	0.9119198914021875	0.26115676760673523	1.1984392402969617	0.30278220992981536	N/A		2.6748	2.5817	2.98977	2.77469	3.52097	3.08449	2.37849	2.65476	2.8346	2.49895	3.15679	3.36452	2.19675	2.20567	3.35013	2.57329	3.12762	3.21686	3.07153	3.28047	2.84819	2.13987	3.22819	2.83717	2.89925	2.05682	3.05466	3.36696	3.08764	2.56619
SUDS3	SDS3 homolog, SIN3A corepressor complex component [Source:HGNC Symbol;Acc:HGNC:29545]	118418033	SUDS3	+	ENSG00000111707	12	+	118376555	gene	1	2.5251399068838096	0.015075969134161525	0.9119198914021875	0.2620105445384979	1.1991486782373995	0.34891360736563287	N/A		4.99044	4.94859	4.74061	4.38841	5.45821	4.1625	4.176	4.15233	4.59502	4.74308	5.11914	4.69693	4.67126	4.50804	5.40298	4.81547	4.49878	5.22973	5.37781	5.21414	4.93697	5.12057	5.11842	4.49173	4.89994	4.11332	4.80406	5.01594	4.9935	4.63538
LINC00525	long intergenic non-protein coding RNA 525 [Source:HGNC Symbol;Acc:HGNC:40290]	47766772	LINC00525	+	ENSG00000146666	7	+	47761476	gene	1	2.438387257976062	0.01867339423185689	0.9119198914021875	0.2628896236419678	1.1998795796008463	0.3383200553423891	N/A		-6.46019	-6.27421	-6.44068	-6.0708	-5.91574	-6.0188	-6.16583	-6.3046	-6.5414	-6.2267	-6.20467	-6.08897	-6.23788	-6.16065	-6.03789	-6.3925	-6.07424	-6.43699	-6.33786	-6.56677	-6.31504	-6.45508	-6.0608	-6.42597	-6.27789	-6.3852	-6.24201	-6.36247	-6.4153	-6.23687
RNF214	ring finger protein 214 [Source:HGNC Symbol;Acc:HGNC:25335]	117286454	RNF214	+	ENSG00000167257	11	+	117232625	gene	1	2.162552149876462	0.035810087830383384	0.9119198914021875	0.2655958831310272	1.2021324694390243	0.30378247651421464	N/A		3.41632	2.79666	2.61821	2.99409	3.66734	2.87804	3.08157	2.49846	3.55165	2.41715	3.54539	3.41397	3.25597	2.81153	3.65134	2.6932	2.92012	4.04593	3.57403	3.34679	3.48801	3.38167	4.17867	3.39669	3.66852	2.88834	2.93236	2.88756	2.93882	3.13188
HIF1AN	hypoxia inducible factor 1 subunit alpha inhibitor [Source:HGNC Symbol;Acc:HGNC:17113]	100559998	HIF1AN	+	ENSG00000166135	10	+	100529072	gene	1	2.1362608280844158	0.03801140115321757	0.9119198914021875	0.26604074239730835	1.2025032076838384	0.30042442538707853	N/A		5.33024	4.88693	5.4637	4.91804	5.82066	4.55211	4.90727	4.7588	4.29359	4.43508	5.38768	5.53267	4.90039	5.01649	5.41676	4.95057	5.1692	5.48196	5.19784	5.21323	5.64552	5.52069	5.28965	5.47297	5.08478	4.58459	4.37352	5.13494	4.58845	4.88236
GTF2I	general transcription factor IIi [Source:HGNC Symbol;Acc:HGNC:4659]	74760692	GTF2I	+	ENSG00000263001	7	+	74650231	gene	1	2.232049441921221	0.03052314208971401	0.9119198914021875	0.2671007215976715	1.2033870374022302	0.3126044713194167	N/A		5.93974	5.04897	5.09394	5.08402	5.37716	4.56261	4.95556	4.60146	5.11194	5.47509	5.51005	5.3068	4.75364	5.28598	5.4962	4.89906	4.59937	5.53759	5.6379	5.4827	4.73178	5.50106	6.52113	5.26568	5.07807	4.29526	4.79035	5.28539	4.84849	5.8284
AC091962.1	novel transcript	153903223	AC091962.1	+	ENSG00000261382	5	+	153901459	gene	1	2.5004132149093707	0.016031123501193442	0.9119198914021875	0.2679564356803894	1.2041010210636482	0.3459075578263301	N/A		-6.46019	-6.27421	-6.44068	-6.0708	-6.06774	-6.0188	-6.16583	-6.3046	-6.5414	-6.2267	-6.20467	-6.08897	-6.38988	-6.16065	-6.03789	-6.3925	-6.07424	-6.43699	-6.33786	-6.56677	-6.31504	-6.30307	-6.0608	-6.42597	-6.27789	-6.3852	-6.24201	-6.36247	-6.4153	-6.23687
C11orf49	chromosome 11 open reading frame 49 [Source:HGNC Symbol;Acc:HGNC:28720]	47164385	C11orf49	+	ENSG00000149179	11	+	46936689	gene	1	2.175925041307036	0.0347340897915868	0.9119198914021875	0.2685486674308777	1.204595410537383	0.3054862003875336	N/A		4.40605	4.4218	3.91467	3.69223	4.39828	3.6743	3.43738	3.68188	4.20212	3.6617	4.6812	4.4607	4.2061	3.30197	4.63866	4.69541	4.03487	4.41459	4.6791	4.42286	4.28301	4.19278	3.88562	3.7567	4.1572	3.46724	4.37862	3.8119	4.50654	5.16187
MBTPS1	membrane bound transcription factor peptidase, site 1 [Source:HGNC Symbol;Acc:HGNC:15456]	84116942	MBTPS1	-	ENSG00000140943	16	-	84053761	gene	1	2.146733644465489	0.03712067593361295	0.9119198914021875	0.26904788613319397	1.2050123112661837	0.30176341008188967	N/A		5.67658	6.87303	6.29346	5.73942	6.97281	6.74054	5.44253	5.3695	5.59999	5.50932	7.18842	6.42826	5.8309	6.58288	6.64939	5.72961	6.41036	6.25877	6.4719	6.46079	6.41604	6.01151	6.2838	6.01432	6.18869	5.61816	6.49449	6.70634	6.1843	6.15414
AL357793.2	novel transcript	193688429	AL357793.2	-	ENSG00000237011	1	-	193684246	gene	1	2.5656873111080176	0.01362117759459684	0.9119198914021875	0.2696453928947449	1.205511482679529	0.3538197513763455	N/A		-6.46019	-6.27421	-6.44068	-6.0708	-6.06774	-6.0188	-6.16583	-6.3046	-6.3894	-6.0747	-6.20467	-6.08897	-6.38988	-6.16065	-6.03789	-6.3925	-5.92223	-6.43699	-6.33786	-6.56677	-6.16304	-6.45508	-6.0608	-6.42597	-6.27789	-6.3852	-6.24201	-6.36247	-6.4153	-6.23687
KLC4	kinesin light chain 4 [Source:HGNC Symbol;Acc:HGNC:21624]	43075095	KLC4	+	ENSG00000137171	6	+	43040777	gene	1	2.098015512199793	0.04142557337213408	0.9119198914021875	0.26977378129959106	1.205618768404452	0.2955195628051162	N/A		3.25786	3.87639	2.71694	3.10357	3.72089	3.374	2.60456	2.73615	2.81272	2.68019	3.96135	3.47666	3.18629	3.2698	4.04928	3.07692	3.61499	3.87237	3.18265	3.29432	3.88681	2.97538	3.64003	3.31475	3.06393	3.14835	3.45689	3.15367	3.11824	2.8838
GAK	cyclin G associated kinase [Source:HGNC Symbol;Acc:HGNC:4113]	932373	GAK	-	ENSG00000178950	4	-	849276	gene	1	2.0535888144963708	0.045725641061944385	0.9119198914021875	0.27023276686668396	1.2060023904675041	0.28979248996160156	N/A		5.95772	6.15363	5.55799	5.32259	6.0198	5.6714	5.01131	4.63286	6.17045	5.2867	5.93956	5.30024	4.96547	5.4265	4.66294	5.7843	5.84967	5.62003	5.54927	5.59191	5.59768	5.09674	6.93571	5.40419	5.04654	4.68418	5.78267	5.58719	5.28985	5.75709
LINC02094	long intergenic non-protein coding RNA 2094 [Source:HGNC Symbol;Acc:HGNC:52945]	19424357	LINC02094	+	ENSG00000227078	17	+	19419035	gene	1	2.256423480826776	0.0288399478034589	0.9119198914021875	0.27074697613716125	1.2064323137156685	0.31567959398559675	N/A		-6.46019	-6.27421	-6.44068	-5.9188	-5.91574	-5.86679	-6.16583	-6.3046	-6.5414	-6.2267	-6.20467	-6.08897	-6.38988	-6.00865	-6.03789	-6.3925	-6.07424	-6.28498	-6.33786	-6.56677	-6.31504	-6.45508	-6.0608	-6.42597	-6.27789	-6.3852	-6.24201	-6.36247	-6.4153	-6.23687
ZNF549	zinc finger protein 549 [Source:HGNC Symbol;Acc:HGNC:26632]	57557542	ZNF549	+	ENSG00000121406	19	+	57527325	gene	1	2.03554674966285	0.04757989599938673	0.9119198914021875	0.27093541622161865	1.2065899042309935	0.28745771762981337	N/A		3.47808	3.36965	2.67422	2.21563	3.8291	2.79854	2.87795	2.95854	1.8346	2.98058	3.50767	3.02303	3.60132	3.37073	3.66871	2.7137	2.65897	3.70937	3.69219	3.52775	3.30457	3.34977	3.86269	3.27293	2.96951	2.52503	2.52102	3.87301	2.92652	3.1678
GTF3C2	general transcription factor IIIC subunit 2 [Source:HGNC Symbol;Acc:HGNC:4665]	27357034	GTF3C2	-	ENSG00000115207	2	-	27325849	gene	1	2.0738204830133946	0.04372143571466877	0.9119198914021875	0.2713012397289276	1.206895897462779	0.2924044715342671	N/A		5.05101	4.69238	3.92685	4.00898	4.86398	4.30813	3.88553	3.66918	4.12433	4.4469	5.44818	3.80786	3.96913	3.9368	4.55602	3.89393	4.56158	4.5558	4.06088	4.70742	4.18679	3.81197	4.62161	3.95485	4.0021	3.65555	3.99481	4.52509	3.71255	3.95542
WRNIP1	Werner helicase interacting protein 1 [Source:HGNC Symbol;Acc:HGNC:20876]	2786952	WRNIP1	+	ENSG00000124535	6	+	2765414	gene	1	2.0782308085212784	0.04329484826525	0.9119198914021875	0.2738505005836487	1.2090303834486502	0.292972995150116	N/A		4.78918	4.93917	4.34341	4.6839	5.33278	4.61602	3.85036	4.23865	4.82795	6.05909	5.03281	4.64705	5.22972	5.28655	5.59491	4.16145	4.5176	5.06319	5.06621	4.59786	4.74009	4.21754	3.96772	4.44542	4.57628	4.65555	4.92472	5.0569	4.85694	4.73451
MMP27	matrix metallopeptidase 27 [Source:HGNC Symbol;Acc:HGNC:14250]	102705806	MMP27	-	ENSG00000137675	11	-	102691487	gene	1	2.638417072733217	0.011328598611410877	0.9119198914021875	0.27471208572387695	1.209752638460316	0.3625470344654704	N/A		-6.46019	-6.27421	-6.28868	-6.0708	-6.06774	-6.0188	-6.16583	-6.3046	-6.5414	-6.2267	-6.20467	-6.08897	-6.38988	-6.16065	-6.03789	-6.3925	-6.07424	-6.43699	-6.33786	-6.56677	-6.31504	-6.30307	-6.0608	-6.42597	-6.27789	-6.2332	-6.24201	-6.36247	-6.4153	-6.23687
DKC1	dyskerin pseudouridine synthase 1 [Source:HGNC Symbol;Acc:HGNC:2890]	154777689	DKC1	+	ENSG00000130826	X	+	154762742	gene	1	2.1123109114198417	0.04011922373171811	0.9119198914021875	0.27541932463645935	1.2103458295804395	0.2973556716706705	N/A		5.50439	4.29881	4.26974	4.24737	4.74247	4.19525	4.25413	4.30991	4.56261	5.0971	5.30653	4.54785	4.92073	4.68919	4.98062	4.04028	4.14923	5.10357	5.32342	5.44981	4.10609	4.91367	4.70959	4.01028	4.63649	3.55959	4.40185	4.83188	4.17341	4.75827
AC015909.4	novel transcript	50215357	AC015909.4	-	ENSG00000263176	17	-	50212933	gene	1	2.1609934826189594	0.035937391039142834	0.9119198914021875	0.2758137285709381	1.2106767591259906	0.3035837101227878	N/A		-6.46019	-6.27421	-6.44068	-6.0708	-6.06774	-6.0188	-6.16583	-6.3046	-6.3894	-6.2267	-6.20467	-6.08897	-6.23788	-6.16065	-5.88588	-6.3925	-6.07424	-6.43699	-6.33786	-6.56677	-6.31504	-6.45508	-6.0608	-6.27397	-6.27789	-6.3852	-6.24201	-6.36247	-6.4153	-6.23687
AP000777.1	novel transcript	60821739	AP000777.1	-	ENSG00000255845	11	-	60813932	gene	1	2.5120658554983573	0.015574354488003669	0.9119198914021875	0.27640101313591003	1.2111696952564404	0.34732551576912135	N/A		-6.46019	-6.27421	-6.44068	-5.9188	-6.06774	-6.0188	-6.16583	-6.3046	-6.5414	-6.2267	-6.20467	-6.08897	-6.38988	-6.16065	-6.03789	-6.3925	-6.07424	-6.43699	-6.33786	-6.56677	-6.31504	-6.45508	-6.0608	-6.42597	-6.27789	-6.3852	-6.24201	-6.36247	-6.4153	-6.23687
MCM3AP	minichromosome maintenance complex component 3 associated protein [Source:HGNC Symbol;Acc:HGNC:6946]	46286297	MCM3AP	-	ENSG00000160294	21	-	46235133	gene	1	2.268329052100414	0.028048187484584073	0.9119198914021875	0.2773601710796356	1.2119751941727093	0.3171780458666924	N/A		6.68368	5.60529	6.24951	5.51844	6.61881	5.96253	5.25822	5.17776	5.82583	5.986	6.324	6.31806	5.89975	6.08378	6.65908	6.17261	6.00221	6.26432	6.17526	6.18585	6.33132	6.10127	7.16769	6.24272	6.20475	4.97504	6.08274	6.08473	5.63681	6.39112
COPA	coatomer protein complex subunit alpha [Source:HGNC Symbol;Acc:HGNC:2230]	160343273	COPA	-	ENSG00000122218	1	-	160288594	gene	1	2.0853139793525166	0.04261733025132355	0.9119198914021875	0.2788819968700409	1.2132543198282446	0.2938854181938997	N/A		5.94477	6.43885	6.24026	5.86502	6.53083	5.38646	5.04349	5.11653	5.44111	6.50697	6.70992	6.08644	6.06333	5.99768	5.94661	5.42839	6.13271	6.53918	6.60977	6.47036	6.0911	6.08656	6.07241	5.74354	5.84278	5.09548	5.87289	6.30326	5.2807	5.54586
GTF2IRD2B	GTF2I repeat domain containing 2B [Source:HGNC Symbol;Acc:HGNC:33125]	75149817	GTF2IRD2B	+	ENSG00000174428	7	+	75092396	gene	1	2.054394823426069	0.045644291847414614	0.9119198914021875	0.27923524379730225	1.2135514240822682	0.28989667302410504	N/A		1.7525	1.51442	1.49268	1.56502	2.03263	1.39999	1.52533	1.38656	1.60495	0.448863	1.79282	1.29185	1.69876	1.89222	2.19093	1.52769	1.87218	1.37323	1.458	1.80441	1.88681	1.46511	2.94918	1.96444	1.34171	1.83827	0.864193	1.67217	2.09864	1.98122
RNF44	ring finger protein 44 [Source:HGNC Symbol;Acc:HGNC:19180]	176538025	RNF44	-	ENSG00000146083	5	-	176526712	gene	1	2.052504650206226	0.04583526300636884	0.9119198914021875	0.27925634384155273	1.2135691729309666	0.28965233685862396	N/A		5.43874	5.51079	4.9857	5.16999	5.05437	4.96214	4.58143	4.85863	5.30365	4.51495	4.50958	4.78584	4.78518	4.70646	5.57457	5.63411	4.66085	5.31632	5.02481	5.42641	5.11483	5.24092	5.74629	5.69758	5.27659	4.23848	4.36532	4.95946	4.98225	5.72972
GLYR1	glyoxylate reductase 1 homolog [Source:HGNC Symbol;Acc:HGNC:24434]	4847288	GLYR1	-	ENSG00000140632	16	-	4803203	gene	1	2.113047416122597	0.04005290840206424	0.9119198914021875	0.2797282338142395	1.2139661832312156	0.29745017963801856	N/A		5.33882	4.67303	4.39168	4.72416	5.94883	4.42438	4.08815	4.36015	4.88905	5.12375	5.63908	5.02809	4.54921	4.75374	5.67493	4.88428	4.92639	5.42926	5.25345	5.46482	5.23677	4.8549	5.84191	4.84108	4.71646	4.2825	4.78881	5.13826	5.0575	4.90949
AC002074.2	novel transcript	94347063	AC002074.2	+	ENSG00000285964	7	+	94311138	gene	1	2.335808064399807	0.023915793392279602	0.9119198914021875	0.2797788977622986	1.2140088155255422	0.3256260529892075	N/A		-6.46019	-6.1222	-6.44068	-6.0708	-6.06774	-6.0188	-6.16583	-6.3046	-6.5414	-6.2267	-6.20467	-6.08897	-6.38988	-6.16065	-6.03789	-6.3925	-6.07424	-6.43699	-6.33786	-6.56677	-6.31504	-6.45508	-6.0608	-6.27397	-6.27789	-6.3852	-6.24201	-6.36247	-6.4153	-6.23687
KDM3B	lysine demethylase 3B [Source:HGNC Symbol;Acc:HGNC:1337]	138437028	KDM3B	+	ENSG00000120733	5	+	138352685	gene	1	2.0610868017020176	0.04497373112661178	0.9119198914021875	0.2798619270324707	1.2140786855699246	0.2907612662519065	N/A		6.58207	6.09151	6.12812	5.70005	6.96614	6.2263	5.14352	5.02233	6.32785	6.23677	7.34474	6.19617	6.26619	6.35302	6.73823	5.61943	6.22179	6.31864	6.43665	5.92981	6.01282	6.28118	6.76009	5.94005	6.18813	5.09436	5.74051	6.58719	5.51313	6.13944
AC009779.5	novel transcript, antisense to ITGA7	55659795	AC009779.5	-	ENSG00000258921	12	-	55638912	gene	1	2.327475795795877	0.024394719158911973	0.9119198914021875	0.28088057041168213	1.214936212549312	0.32458705846246877	N/A		-6.46019	-6.27421	-6.44068	-6.0708	-6.06774	-6.0188	-6.16583	-6.15259	-6.3894	-6.2267	-6.20467	-6.08897	-6.38988	-6.16065	-6.03789	-6.3925	-6.07424	-6.43699	-6.33786	-6.56677	-6.16304	-6.45508	-6.0608	-6.42597	-6.27789	-6.3852	-6.24201	-6.36247	-6.4153	-6.23687
AC100773.1	novel transcript	28683469	AC100773.1	+	ENSG00000248990	11	+	28679183	gene	1	2.440366411578202	0.018583341179620017	0.9119198914021875	0.2825694680213928	1.2163593160540167	0.33856319286610276	N/A		-6.46019	-6.27421	-6.44068	-6.0708	-6.06774	-6.0188	-6.16583	-6.3046	-6.3894	-6.2267	-6.20467	-6.08897	-6.38988	-6.16065	-6.03789	-6.3925	-6.07424	-6.43699	-6.33786	-6.56677	-6.31504	-6.45508	-6.0608	-6.42597	-6.27789	-6.3852	-6.24201	-6.36247	-6.4153	-6.23687
NPSR1	neuropeptide S receptor 1 [Source:HGNC Symbol;Acc:HGNC:23631]	34878332	NPSR1	+	ENSG00000187258	7	+	34658239	gene	1	2.1940567436170797	0.03332077854400765	0.9119198914021875	0.28525403141975403	1.2186248216599256	0.3077915233777508	N/A		-6.46019	-6.27421	-6.44068	-5.9188	-6.06774	-6.0188	-6.16583	-6.3046	-6.5414	-6.2267	-6.05267	-6.08897	-6.38988	-6.16065	-6.03789	-6.3925	-6.07424	-6.43699	-6.33786	-6.41476	-6.31504	-6.45508	-6.0608	-6.42597	-6.27789	-6.3852	-6.24201	-6.36247	-6.4153	-6.08487
DHX38	DEAH-box helicase 38 [Source:HGNC Symbol;Acc:HGNC:17211]	72112912	DHX38	+	ENSG00000140829	16	+	72093613	gene	1	2.030101917242206	0.04815215880215678	0.9119198914021875	0.28578829765319824	1.2190761926313964	0.2867521073259346	N/A		5.47276	5.45759	4.78479	5.47727	6.22349	5.33227	4.15484	4.65878	5.03529	5.49753	6.1519	5.49348	5.87293	5.72098	5.98101	5.54373	5.46471	5.54474	5.53524	5.54052	5.26375	5.04731	6.46107	4.98695	5.1514	3.81256	5.34254	5.51958	5.24301	5.11971
P3H1	prolyl 3-hydroxylase 1 [Source:HGNC Symbol;Acc:HGNC:19316]	42767084	P3H1	-	ENSG00000117385	1	-	42746335	gene	1	2.0150455313715363	0.049765804298714425	0.9119198914021875	0.28656142950057983	1.219729663523862	0.2847984813871404	N/A		3.9656	4.43335	3.37488	3.52415	4.39828	3.62105	3.11288	2.93487	4.26344	3.94072	4.89935	3.94414	4.26594	3.96863	4.64062	3.21072	4.21348	4.14965	4.11106	4.12537	4.169	3.63944	5.13012	3.67148	3.74293	3.15267	3.92681	3.86367	3.8634	3.51132
AL627309.2	novel transcript	140339	AL627309.2	-	ENSG00000239906	1	-	139790	gene	1	2.4540235244095507	0.017972555078231922	0.9119198914021875	0.2882234752178192	1.2211356534187177	0.34023910952407377	N/A		-6.46019	-6.27421	-6.44068	-6.0708	-6.06774	-6.0188	-6.16583	-6.3046	-6.5414	-6.2267	-6.20467	-6.08897	-6.38988	-6.16065	-6.03789	-6.3925	-6.07424	-6.43699	-6.33786	-6.56677	-6.31504	-6.45508	-6.0608	-6.42597	-6.27789	-6.2332	-6.09	-6.36247	-6.4153	-6.23687
AC009704.1	novel transcript, antisense to CNDP1	74562100	AC009704.1	-	ENSG00000264340	18	-	74561381	gene	1	2.7235584895884	0.009096987279712246	0.9119198914021875	0.28932511806488037	1.2220684694813075	0.37264373661206746	N/A		-6.46019	-6.27421	-6.44068	-6.0708	-6.06774	-6.0188	-6.16583	-6.3046	-6.3894	-6.2267	-6.20467	-6.08897	-6.38988	-6.16065	-5.88588	-6.3925	-6.07424	-6.43699	-6.33786	-6.56677	-6.31504	-6.45508	-6.0608	-6.27397	-6.27789	-6.3852	-6.24201	-6.36247	-6.4153	-6.23687
AP000295.1	novel protein	33297160	AP000295.1	+	ENSG00000249624	21	+	33229901	gene	1	2.0356563002299257	0.04756844287022805	0.9119198914021875	0.2897149324417114	1.2223987154513754	0.28747190978136966	N/A		4.36953	4.80038	5.17536	4.34565	5.3714	3.99429	4.46089	3.36901	4.24178	3.75026	5.2362	4.46817	4.15014	4.54402	4.93509	3.80254	5.47758	4.31214	4.62551	4.51227	4.46723	4.5171	3.71326	4.99925	4.4989	4.74694	4.43062	5.39501	4.22152	4.82728
MSTO1	misato mitochondrial distribution and morphology regulator 1 [Source:HGNC Symbol;Acc:HGNC:29678]	155614967	MSTO1	+	ENSG00000125459	1	+	155610205	gene	1	2.0758287820872563	0.04352673105602768	0.9119198914021875	0.2898813784122467	1.2225397536279823	0.29266339464598345	N/A		2.73073	1.54313	1.49268	2.1256	2.77775	2.15002	1.78059	1.37097	2.63574	1.99676	1.96414	2.25779	3.02891	1.91617	3.15851	1.67837	2.07777	2.72345	2.52838	2.14748	2.32881	2.38692	3.0742	2.1481	2.12204	1.23441	1.55385	1.41889	2.36241	2.11481
AC080079.2	novel transcript	165757667	AC080079.2	-	ENSG00000287424	4	-	165647636	gene	1	2.160502701909641	0.035977557673190906	0.9119198914021875	0.29003646969795227	1.2226711850452905	0.30352111594031245	N/A		-6.46019	-6.27421	-6.44068	-5.9188	-6.06774	-6.0188	-6.16583	-5.15259	-6.5414	-6.2267	-6.05267	-6.08897	-6.23788	-6.16065	-5.88588	-5.24049	-6.07424	-6.43699	-6.33786	-6.56677	-6.31504	-6.30307	-6.0608	-6.42597	-6.27789	-6.3852	-6.09	-6.21047	-6.4153	-6.23687
DPRX	divergent-paired related homeobox [Source:HGNC Symbol;Acc:HGNC:32166]	53637009	DPRX	+	ENSG00000204595	19	+	53632056	gene	1	2.2748124870419324	0.027625204807808768	0.9119198914021875	0.29032084345817566	1.2229122130258707	0.3179930629899176	N/A		-6.46019	-6.27421	-6.44068	-6.0708	-6.06774	-6.0188	-6.16583	-6.3046	-6.3894	-6.2267	-6.20467	-6.08897	-6.38988	-6.16065	-5.88588	-6.24049	-6.07424	-6.43699	-6.33786	-6.56677	-6.31504	-6.45508	-6.0608	-6.42597	-6.27789	-6.3852	-6.24201	-6.36247	-6.4153	-6.23687
ZBTB9	zinc finger and BTB domain containing 9 [Source:HGNC Symbol;Acc:HGNC:28323]	33457544	ZBTB9	+	ENSG00000213588	6	+	33453970	gene	1	2.0323990767375895	0.047909998411487256	0.9119198914021875	0.2916589379310608	1.2240469858821958	0.2870498593222918	N/A		1.49271	2.52885	1.34068	1.42105	2.14496	2.54684	1.36988	1.17832	1.86799	2.57635	2.96135	1.96992	2.52367	2.18611	2.35729	1.6664	1.92326	2.47989	1.94857	1.90717	1.26323	1.53613	2.51327	2.05246	1.32532	0.77803	1.96528	2.00385	1.74793	2.0026
AC009163.1	novel transcript, antisense to CHST6	75495407	AC009163.1	+	ENSG00000203472	16	+	75475896	gene	1	2.053447905173416	0.04573987576591695	0.9119198914021875	0.29186758399009705	1.2242240233302206	0.2897742752532214	N/A		-6.46019	-6.1222	-6.44068	-6.0708	-6.06774	-6.0188	-6.16583	-6.3046	-6.5414	-6.2267	-6.20467	-6.08897	-6.38988	-6.16065	-6.03789	-6.3925	-6.07424	-6.28498	-6.33786	-6.56677	-6.31504	-6.45508	-6.0608	-5.27397	-6.12589	-6.3852	-6.24201	-6.36247	-6.4153	-6.23687
MTMR1	myotubularin related protein 1 [Source:HGNC Symbol;Acc:HGNC:7449]	150765108	MTMR1	+	ENSG00000063601	X	+	150692971	gene	1	2.2637239184679747	0.028352120753809537	0.9119198914021875	0.2926427125930786	1.224881948945605	0.3165987182305619	N/A		4.18166	4.88412	5.06887	4.16335	4.98814	4.38824	4.21017	4.01357	3.70995	3.79258	5.70681	4.73722	4.17045	4.77926	4.20158	4.29381	4.99961	4.91898	5.11564	4.86485	4.4907	4.82878	4.95694	4.93731	4.60373	4.16555	4.43062	5.17647	4.31602	4.61384
TCF21	transcription factor 21 [Source:HGNC Symbol;Acc:HGNC:11632]	133895553	TCF21	+	ENSG00000118526	6	+	133889138	gene	1	2.1318178305843984	0.038394919705307465	0.9119198914021875	0.2964892089366913	1.228152072060916	0.29985583566284535	N/A		-6.46019	-6.1222	-6.44068	-6.0708	-5.91574	-6.0188	-6.16583	-6.15259	-6.3894	-6.2267	-6.20467	-6.08897	-6.38988	-6.16065	-6.03789	-6.3925	-6.07424	-6.43699	-6.33786	-6.56677	-6.31504	-6.30307	-6.0608	-6.42597	-6.27789	-6.2332	-6.09	-6.36247	-6.2633	-6.23687
WAC-AS1	WAC antisense RNA 1 (head to head) [Source:HGNC Symbol;Acc:HGNC:27347]	28533066	WAC-AS1	-	ENSG00000254635	10	-	28522652	gene	1	2.0776550973001298	0.043350326871801945	0.9119198914021875	0.29757004976272583	1.229072525956153	0.2928987993279626	N/A		2.78984	2.5886	2.32603	3.26856	3.33219	2.69545	2.20049	2.71159	2.66859	2.59419	3.62153	3.54684	3.21539	3.08147	2.9814	3.54414	3.04643	3.54633	3.62952	3.4086	2.35266	3.32081	2.83267	3.37529	2.96687	2.2056	3.09735	3.79796	3.17757	2.9458
SDAD1	SDA1 domain containing 1 [Source:HGNC Symbol;Acc:HGNC:25537]	75990962	SDAD1	-	ENSG00000198301	4	-	75940950	gene	1	2.1566438183020535	0.03629475740377088	0.9119198914021875	0.29869547486305237	1.2300316813495098	0.3030288169505708	N/A		3.95273	3.47957	3.29064	4.00007	3.52305	2.55527	3.77407	3.1917	3.64952	2.42116	3.00803	3.63478	3.61854	3.54594	3.95961	3.04028	3.61499	4.4774	4.38779	4.49738	3.73178	4.0312	4.6352	3.52693	3.60203	3.92415	3.30231	3.28938	3.26808	3.54267
PPIL2	peptidylprolyl isomerase like 2 [Source:HGNC Symbol;Acc:HGNC:9261]	21700015	PPIL2	+	ENSG00000100023	22	+	21666009	gene	1	2.1245498357216057	0.03902961675407602	0.9119198914021875	0.2993301749229431	1.2305729412249038	0.29892502958306094	N/A		4.81787	4.12573	4.76796	4.49272	5.4963	4.53302	4.83948	4.2862	4.49934	4.16609	5.17314	4.71049	4.33292	4.87476	5.40874	4.531	4.70985	6.01908	4.94213	5.15129	5.36785	5.12842	5.96465	5.06977	4.84924	4.2056	4.35811	4.81051	4.5156	4.99595
MIR2117HG	MIR2117 host gene [Source:HGNC Symbol;Acc:HGNC:51999]	43451200	MIR2117HG	+	ENSG00000267151	17	+	43444707	gene	1	2.7534773904293655	0.008414329000536345	0.9119198914021875	0.29945874214172363	1.2306826098560881	0.3761607890779162	N/A		-6.46019	-6.27421	-6.44068	-6.0708	-6.06774	-6.0188	-6.16583	-6.3046	-6.5414	-6.2267	-6.20467	-6.08897	-6.38988	-6.16065	-6.03789	-6.3925	-6.07424	-6.28498	-6.33786	-6.56677	-6.31504	-6.45508	-6.0608	-6.42597	-6.27789	-6.3852	-6.24201	-6.36247	-6.4153	-6.23687
FP236241.1	uncharacterized LOC102723360 [Source:NCBI gene;Acc:102723360]	7681742	FP236241.1	-	ENSG00000277991	21	-	7669397	gene	1	2.1789275939152533	0.03449645727896599	0.9119198914021875	0.3020400404930115	1.2328865424663973	0.3058683272241984	N/A		-6.46019	-6.1222	-6.44068	-5.9188	-6.06774	-6.0188	-6.01383	-6.3046	-6.3894	-6.2267	-6.20467	-5.93697	-4.65292	-5.00865	-6.03789	-6.3925	-6.07424	-6.43699	-6.33786	-6.41476	-6.31504	-6.30307	-6.0608	-6.42597	-6.27789	-6.3852	-6.24201	-6.36247	-6.4153	-6.23687
COL18A1-AS2	COL18A1 antisense RNA 2 [Source:HGNC Symbol;Acc:HGNC:40155]	45410065	COL18A1-AS2	-	ENSG00000224574	21	-	45407386	gene	1	2.891145384686517	0.005841796350633949	0.9119198914021875	0.3028366267681122	1.2335674706284125	0.39213473532090787	N/A		-6.46019	-6.27421	-6.44068	-6.0708	-6.06774	-6.0188	-6.16583	-6.3046	-6.3894	-6.2267	-6.20467	-6.08897	-6.38988	-6.16065	-6.03789	-6.3925	-6.07424	-6.43699	-6.33786	-6.56677	-6.16304	-6.45508	-6.0608	-6.42597	-6.27789	-6.3852	-6.24201	-6.36247	-6.4153	-6.23687
AL590399.3	novel transcript	62351536	AL590399.3	-	ENSG00000231212	9	-	62349941	gene	1	2.062364604205861	0.04484667065047416	0.9119198914021875	0.3031778335571289	1.2338592518854825	0.2909262754769549	N/A		-6.46019	-6.27421	-4.70372	-6.0708	-6.06774	-6.0188	-6.16583	-6.3046	-6.5414	-6.2267	-6.20467	-6.08897	-6.38988	-6.16065	-6.03789	-6.24049	-6.07424	-6.43699	-6.33786	-6.41476	-6.31504	-6.45508	-6.0608	-6.27397	-6.27789	-6.3852	-6.09	-6.36247	-6.2633	-6.23687
WRAP73	WD repeat containing, antisense to TP73 [Source:HGNC Symbol;Acc:HGNC:12759]	3652761	WRAP73	-	ENSG00000116213	1	-	3630767	gene	1	2.2604688120046967	0.028568718040201866	0.9119198914021875	0.3031955063343048	1.2338743665511367	0.3161890106797959	N/A		3.58965	2.97583	2.72813	2.7642	3.51053	2.21002	3.05226	2.4436	2.89369	2.51026	4.05193	2.88321	3.14582	2.74624	3.38791	2.83365	3.19151	4.35255	2.65334	3.3829	2.89766	3.09994	3.72601	2.63292	2.57455	2.15482	2.70766	2.97688	3.17341	2.99994
AC090877.2	novel transcript	32719007	AC090877.2	-	ENSG00000259721	15	-	32717270	gene	1	2.4237653548255285	0.019351010470634315	0.9119198914021875	0.30383220314979553	1.2344190258424579	0.33652166716673165	N/A		-6.46019	-6.27421	-6.44068	-6.0708	-6.06774	-6.0188	-6.16583	-6.3046	-6.3894	-6.2267	-6.05267	-6.08897	-6.38988	-6.16065	-6.03789	-6.3925	-6.07424	-6.43699	-6.33786	-6.56677	-6.31504	-6.45508	-6.0608	-6.42597	-6.27789	-6.3852	-6.24201	-6.36247	-6.4153	-6.23687
AC008555.5	novel transcript	34905139	AC008555.5	-	ENSG00000271171	19	-	34891605	gene	1	2.4144678892485576	0.01979333987303472	0.9119198914021875	0.3038322329521179	1.2344190513423405	0.3353762266803798	N/A		-6.46019	-6.27421	-6.28868	-6.0708	-6.06774	-6.0188	-6.01383	-6.3046	-6.5414	-6.0747	-6.20467	-6.08897	-6.38988	-6.00865	-6.03789	-6.3925	-6.07424	-6.43699	-6.18586	-6.56677	-6.31504	-6.30307	-6.0608	-6.42597	-6.12589	-6.3852	-6.24201	-6.36247	-6.4153	-6.23687
AC044781.1	novel transcript	14007526	AC044781.1	+	ENSG00000229751	10	+	13991815	gene	1	2.2404474891347936	0.02993360502926935	0.9119198914021875	0.3038322329521179	1.2344190513423405	0.313665117495597	N/A		-6.46019	-6.27421	-6.44068	-6.0708	-6.06774	-6.0188	-6.16583	-6.3046	-6.5414	-6.2267	-6.20467	-6.08897	-6.38988	-6.16065	-6.03789	-6.24049	-6.07424	-6.43699	-6.33786	-6.56677	-6.31504	-6.45508	-6.0608	-6.42597	-6.27789	-6.3852	-6.24201	-6.36247	-6.4153	-6.08487
AL157392.2	novel transcript	13756200	AL157392.2	+	ENSG00000234091	10	+	13729383	gene	1	2.4988107937660167	0.016094878882721864	0.9119198914021875	0.3039381802082062	1.234509706754561	0.34571238055551756	N/A		-6.46019	-6.27421	-6.44068	-6.0708	-6.06774	-6.0188	-6.16583	-6.3046	-6.5414	-6.2267	-6.20467	-6.08897	-6.38988	-6.16065	-5.88588	-6.3925	-6.07424	-6.43699	-6.33786	-6.56677	-6.31504	-6.45508	-6.0608	-6.42597	-6.12589	-6.3852	-6.24201	-6.36247	-6.2633	-6.23687
NAV2-AS1	NAV2 antisense RNA 1 [Source:HGNC Symbol;Acc:HGNC:40744]	20120632	NAV2-AS1	-	ENSG00000254894	11	-	20119684	gene	1	2.0142152410637735	0.04985613635939139	0.9119198914021875	0.3042226731777191	1.2347531705172676	0.28469064434034763	N/A		-6.46019	-6.27421	-6.28868	-6.0708	-6.06774	-6.0188	-6.16583	-6.3046	-6.5414	-6.2267	-6.20467	-6.08897	-6.38988	-6.16065	-6.03789	-6.24049	-6.07424	-6.43699	-6.33786	-6.56677	-5.16304	-6.45508	-6.0608	-6.42597	-6.27789	-6.3852	-6.24201	-6.36247	-6.2633	-6.23687
EXOSC10-AS1	EXOSC10 antisense RNA 1 [Source:HGNC Symbol;Acc:HGNC:40456]	11102100	EXOSC10-AS1	+	ENSG00000230337	1	+	11099675	gene	1	2.138100389418419	0.03785359812108211	0.9119198914021875	0.3043118119239807	1.2348294636677575	0.30065974837275317	N/A		0.364234	-0.0561131	-0.796826	-1.0119	0.728118	-0.737509	-0.843904	0.667584	-1.17995	-0.459989	0.517189	-0.129616	0.0289056	-0.00864511	0.63768	0.28307	-0.114878	-0.135235	0.22353	0.443218	-0.33015	0.0367756	1.12463	-0.466612	-0.540929	-0.451837	-0.257113	0.359387	0.394911	-0.470156
FAM205C	family with sequence similarity 205 member C [Source:HGNC Symbol;Acc:HGNC:42673]	34895764	FAM205C	-	ENSG00000187791	9	-	34889066	gene	1	2.3104303091146288	0.025401291329967064	0.9119198914021875	0.3053789734840393	1.2357432049603914	0.3224579043845751	N/A		-6.46019	-6.27421	-6.44068	-6.0708	-6.06774	-6.0188	-6.16583	-5.15259	-6.5414	-6.2267	-6.20467	-6.08897	-6.38988	-6.16065	-6.03789	-6.3925	-6.07424	-6.43699	-6.33786	-6.56677	-6.31504	-6.30307	-6.0608	-6.42597	-6.12589	-6.3852	-6.24201	-6.36247	-6.4153	-6.23687
LIG3	DNA ligase 3 [Source:HGNC Symbol;Acc:HGNC:6600]	35009743	LIG3	+	ENSG00000005156	17	+	34980494	gene	1	2.5607104003523453	0.013792577547912474	0.9119198914021875	0.3070312738418579	1.237159296762892	0.353219116074637	N/A		6.16704	4.44955	4.97459	5.50327	5.77644	4.4686	4.57676	5.17608	5.53281	4.99944	5.30213	4.99524	5.10919	5.34671	5.75165	4.69835	5.09875	5.44421	5.63711	5.77722	5.42988	5.4004	5.32062	4.73516	5.00789	4.38885	4.55835	5.25561	4.84392	5.32612
AL138927.1	novel transcript	191151410	AL138927.1	-	ENSG00000285638	1	-	190878145	gene	1	2.0444013597152293	0.04666186657419625	0.9119198914021875	0.3072100877761841	1.2373126452011327	0.28860421094224165	N/A		-6.46019	-6.27421	-6.44068	-6.0708	-6.06774	-6.0188	-6.16583	-6.3046	-6.5414	-6.2267	-6.05267	-6.08897	-6.38988	-6.16065	-6.03789	-6.3925	-6.07424	-6.28498	-6.18586	-6.56677	-6.31504	-6.45508	-6.0608	-6.42597	-6.27789	-6.3852	-6.24201	-6.36247	-6.4153	-6.23687
LINC02594	long intergenic non-protein coding RNA 2594 [Source:HGNC Symbol;Acc:HGNC:53935]	43706709	LINC02594	+	ENSG00000267440	17	+	43679341	gene	1	2.200457256824878	0.03283414988377361	0.9119198914021875	0.3073160946369171	1.2374035642411982	0.30860401495101797	N/A		-6.46019	-6.27421	-6.44068	-6.0708	-6.06774	-6.0188	-6.16583	-6.15259	-6.3894	-6.2267	-6.20467	-6.08897	-6.38988	-6.16065	-6.03789	-6.24049	-6.07424	-6.43699	-6.33786	-6.41476	-6.31504	-6.45508	-6.0608	-6.42597	-6.27789	-6.3852	-6.24201	-6.36247	-6.4153	-6.23687
AC108199.1	novel transcript	9924146	AC108199.1	+	ENSG00000249219	4	+	9922814	gene	1	2.36977424717918	0.02204945969722266	0.9119198914021875	0.3088989555835724	1.2387619335291016	0.32984926296572853	N/A		-6.46019	-6.27421	-6.44068	-6.0708	-6.06774	-6.0188	-6.01383	-6.3046	-6.5414	-6.2267	-6.20467	-6.08897	-6.38988	-6.16065	-6.03789	-6.3925	-6.07424	-6.43699	-6.33786	-6.56677	-6.31504	-6.45508	-6.0608	-6.42597	-6.27789	-6.3852	-6.24201	-6.36247	-6.4153	-6.23687
MIR122HG	MIR122 host gene [Source:HGNC Symbol;Acc:HGNC:53821]	58453766	MIR122HG	+	ENSG00000267391	18	+	58445788	gene	1	2.1633115338833586	0.03574820961402261	0.9119198914021875	0.31099632382392883	1.2405641365913296	0.30387930130179325	N/A		-6.46019	-6.27421	-6.28868	-6.0708	-6.06774	-5.86679	-6.16583	-6.3046	-6.5414	-6.2267	-6.20467	-6.08897	-6.38988	-6.16065	-6.03789	-6.24049	-6.07424	-6.43699	-6.18586	-6.56677	-6.16304	-6.30307	-5.9088	-6.42597	-6.27789	-6.3852	-6.24201	-6.36247	-6.4153	-6.23687
DIDO1	death inducer-obliterator 1 [Source:HGNC Symbol;Acc:HGNC:2680]	62937952	DIDO1	-	ENSG00000101191	20	-	62877738	gene	1	2.0180945037366205	0.04943530399742205	0.9119198914021875	0.3112392723560333	1.240773064054183	0.28519438526397256	N/A		6.60095	6.37914	6.81625	6.13479	6.43299	5.77526	6.03193	4.47129	6.60619	5.92213	7.26064	6.03061	5.79692	6.68963	7.01007	5.55189	6.28722	6.38921	6.57403	5.83938	6.20874	6.20249	7.80416	6.19771	6.08752	5.73114	6.20117	6.06449	5.64772	6.76825
KIAA0100	KIAA0100 [Source:HGNC Symbol;Acc:HGNC:28960]	28645454	KIAA0100	-	ENSG00000007202	17	-	28614446	gene	1	2.0619095533271934	0.04489188352094532	0.9119198914021875	0.31148356199264526	1.2409831802992872	0.2908675153864761	N/A		7.22209	6.43047	6.17714	6.05095	7.6515	6.94318	5.92318	5.76999	7.1067	7.16266	6.74418	7.03601	7.04738	7.32157	7.49985	6.11871	6.71575	7.33535	6.99576	7.33542	6.7995	6.60925	7.47909	6.43835	6.72019	5.6064	6.6703	6.92716	6.45245	6.85765
FGD5-AS1	FGD5 antisense RNA 1 [Source:HGNC Symbol;Acc:HGNC:40410]	14948424	FGD5-AS1	-	ENSG00000225733	3	-	14920347	gene	1	2.0428926379423045	0.04681719148839159	0.9119198914021875	0.31240329146385193	1.241774569099392	0.2884089494824934	N/A		5.3451	5.56474	4.98278	4.98433	6.30434	5.245	4.48303	4.65234	4.82066	5.54415	6.50623	5.24107	5.36157	6.03541	6.1496	4.85622	5.47437	5.73981	5.85203	5.61107	5.25165	5.37288	5.6771	4.49835	5.19039	5.26216	5.37199	6.40424	5.46887	4.69157
PMM2	phosphomannomutase 2 [Source:HGNC Symbol;Acc:HGNC:9115]	8849325	PMM2	+	ENSG00000140650	16	+	8788823	gene	1	2.2877810448184044	0.02679614161572827	0.9119198914021875	0.3134213984012604	1.2426511961516853	0.31962119488836743	N/A		3.97374	4.17471	3.54895	2.39409	4.24539	3.24955	3.54459	3.46946	3.70468	3.6153	4.05062	3.73191	3.43984	4.17375	4.40298	2.90161	4.26388	4.01308	4.08793	4.18979	4.11076	3.78439	4.52479	3.63292	3.73209	2.99322	3.56642	4.14157	3.49659	3.5169
GMCL1	germ cell-less 1, spermatogenesis associated [Source:HGNC Symbol;Acc:HGNC:23843]	69881384	GMCL1	+	ENSG00000087338	2	+	69829660	gene	1	2.1007913844912873	0.04116903418289749	0.9119198914021875	0.3136003315448761	1.2428053280146274	0.2958763544184089	N/A		4.15533	3.64929	2.81198	3.65863	4.18492	3.22067	3.97201	3.26947	4.62601	3.8516	4.7715	3.83452	4.29057	3.52468	4.42018	3.68432	3.37239	4.80778	4.71877	4.59297	3.5023	4.5195	3.83098	3.75808	4.41714	3.84895	3.61044	4.37918	3.73388	3.73212
PRDM15	PR/SET domain 15 [Source:HGNC Symbol;Acc:HGNC:13999]	41879482	PRDM15	-	ENSG00000141956	21	-	41798225	gene	1	2.281334910697468	0.02720542062890292	0.9119198914021875	0.31527918577194214	1.2442524137857889	0.3188122705626215	N/A		4.61067	3.95461	3.75435	4.12969	4.06154	3.73683	3.52145	2.78992	3.66317	3.99274	4.24769	3.8129	2.95194	4.34671	4.40644	3.46341	3.83599	4.10411	4.20753	3.21459	3.31876	3.7657	5.2056	4.14494	3.66038	3.11332	3.06734	3.75676	3.37694	4.24156
AC104831.1	novel transcript	155294176	AC104831.1	+	ENSG00000242790	3	+	155291188	gene	1	2.8224459889619538	0.007017031886629683	0.9119198914021875	0.31576064229011536	1.2446677152785737	0.38420650635982345	N/A		-6.46019	-6.27421	-6.28868	-6.0708	-5.91574	-6.0188	-6.16583	-6.3046	-6.5414	-6.2267	-6.20467	-6.08897	-6.38988	-6.16065	-6.03789	-6.3925	-6.07424	-6.43699	-6.33786	-6.56677	-6.16304	-6.45508	-6.0608	-6.42597	-6.27789	-6.3852	-6.24201	-6.36247	-6.2633	-6.23687
PDPK1	3-phosphoinositide dependent protein kinase 1 [Source:HGNC Symbol;Acc:HGNC:8816]	2603188	PDPK1	+	ENSG00000140992	16	+	2537979	gene	1	2.31112099201281	0.025359794232996564	0.9119198914021875	0.3160253167152405	1.2448960808880891	0.3225442731567998	N/A		4.17864	3.80261	3.54104	3.2436	4.61954	4.58029	3.24591	2.96635	5.32441	3.94211	4.85272	4.3565	3.40417	3.93972	4.32844	3.93693	3.92012	4.68943	4.48656	4.18329	4.01563	3.8731	4.25862	3.91833	4.23276	3.02655	3.71251	4.44058	3.6224	4.13067
SEH1L	SEH1 like nucleoporin [Source:HGNC Symbol;Acc:HGNC:30379]	12987536	SEH1L	+	ENSG00000085415	18	+	12947133	gene	1	2.176596563815795	0.03468081816319856	0.9119198914021875	0.3165352940559387	1.2453362161888168	0.30557167608288577	N/A		5.22903	4.46651	4.36417	4.17792	4.48087	3.60285	4.83558	3.92021	5.32913	4.54093	5.14639	4.82208	4.87716	4.0234	5.05002	4.38522	4.27989	5.0971	5.53481	5.34304	4.01563	5.23754	4.60789	4.12798	5.09207	3.97991	4.42865	4.30523	4.59001	5.02301
AP5S1	adaptor related protein complex 5 subunit sigma 1 [Source:HGNC Symbol;Acc:HGNC:15875]	3828838	AP5S1	+	ENSG00000125843	20	+	3820524	gene	1	2.0129845305179086	0.049990293646753024	0.9119198914021875	0.31831255555152893	1.2468712959404753	0.28453078133923154	N/A		3.1012	3.63602	2.09934	2.89499	4.16641	3.01585	2.84415	3.12353	2.82005	2.78017	3.27825	3.94872	3.24392	3.39223	3.60997	3.26135	3.68139	3.87867	3.12248	3.80077	3.61668	3.06106	2.96465	3.5366	3.01622	2.93673	3.7492	3.67828	4.25634	3.5001
GTF3C1	general transcription factor IIIC subunit 1 [Source:HGNC Symbol;Acc:HGNC:4664]	27549913	GTF3C1	-	ENSG00000077235	16	-	27459555	gene	1	2.0513499953629455	0.04595226373687625	0.9119198914021875	0.3184387683868408	1.2469803820889716	0.2895030507436137	N/A		5.89332	6.36086	5.1297	5.39749	6.59082	5.70638	4.5636	4.89317	5.0929	5.70912	6.96901	5.69375	6.08123	6.02856	6.44727	5.52396	6.25456	6.41676	6.25319	6.01464	6.0458	5.57651	6.62818	5.34212	5.57758	4.61543	5.88584	6.06333	5.36286	5.81826
AL355497.2	novel transcript	150042033	AL355497.2	-	ENSG00000235972	6	-	150040547	gene	1	2.166711245210672	0.035472338211636985	0.9119198914021875	0.31844526529312134	1.246985997643672	0.3043126639340071	N/A		-6.46019	-6.1222	-6.44068	-6.0708	-6.06774	-5.86679	-6.16583	-6.3046	-6.5414	-6.2267	-6.20467	-6.08897	-6.38988	-6.16065	-6.03789	-6.3925	-6.07424	-6.43699	-6.33786	-6.56677	-6.31504	-6.45508	-6.0608	-6.42597	-6.27789	-6.3852	-6.24201	-6.36247	-6.4153	-6.23687
LINC01858	long intergenic non-protein coding RNA 1858 [Source:HGNC Symbol;Acc:HGNC:52676]	23063705	LINC01858	-	ENSG00000261615	19	-	23046958	gene	1	2.1249033416384315	0.0389985342662599	0.9119198914021875	0.31856924295425415	1.2470931616984102	0.29897032256426154	N/A		-6.46019	-6.27421	-6.28868	-6.0708	-6.06774	-6.0188	-6.16583	-6.3046	-6.5414	-6.2267	-6.05267	-6.08897	-6.38988	-6.16065	-6.03789	-5.24049	-6.07424	-6.43699	-6.33786	-6.56677	-6.31504	-5.30307	-6.0608	-6.42597	-6.12589	-6.2332	-6.24201	-6.36247	-6.4153	-6.23687
AL078459.1	novel transcript	85448124	AL078459.1	+	ENSG00000223653	1	+	85276388	gene	1	2.1100479524704165	0.04032358404857315	0.9119198914021875	0.3202801048755646	1.2485729406820045	0.29706523506549	N/A		-0.693482	-0.367315	-0.3114	0.0119423	0.441813	0.525525	-0.691901	0.339259	-0.458665	-0.987236	-0.245311	-0.382382	0.739399	0.606065	-0.331293	1.04491	0.504032	-0.197519	-0.231665	0.392592	-0.140672	-0.303074	-0.180876	-0.601541	-0.103524	-0.255917	0.03928	0.359387	0.936372	-0.303506
COG8	component of oligomeric golgi complex 8 [Source:HGNC Symbol;Acc:HGNC:18623]	69339667	COG8	-	ENSG00000213380	16	-	69320140	gene	1	2.025390013150783	0.04865220017766289	0.9119198914021875	0.32216525077819824	1.2502054968110823	0.2861411021949557	N/A		4.8371	5.00063	3.74061	4.355	5.59848	4.43012	4.13592	4.22895	4.2445	4.4071	5.47628	5.24294	5.01183	4.87781	5.46008	4.22609	5.09597	5.49679	5.19135	5.2634	4.9284	4.58947	5.28288	4.37529	4.69349	4.05912	4.79417	4.7517	4.83144	4.83698
EFCAB14	EF-hand calcium binding domain 14 [Source:HGNC Symbol;Acc:HGNC:29051]	46719114	EFCAB14	-	ENSG00000159658	1	-	46675159	gene	1	2.2574102920860333	0.02877357417342816	0.9119198914021875	0.32217302918434143	1.2502122374125653	0.3158038854286509	N/A		5.00299	5.91603	5.38684	5.8601	5.51993	4.96689	4.81669	5.00222	4.37464	5.22508	5.38405	5.81164	5.44072	5.72479	5.11904	5.07409	5.49192	6.02762	5.79034	5.62553	5.16564	5.52823	5.36091	5.36175	5.48236	4.84429	5.39834	6.05778	4.80279	5.44065
RFFL	ring finger and FYVE like domain containing E3 ubiquitin protein ligase [Source:HGNC Symbol;Acc:HGNC:24821]	35089319	RFFL	-	ENSG00000092871	17	-	35005990	gene	1	2.0329357662524283	0.047853574594005514	0.9119198914021875	0.32444489002227783	1.252182539992077	0.28711941167340344	N/A		5.18216	3.32695	4.27261	4.5969	4.76198	2.88475	3.59165	4.07382	4.97692	4.25398	4.57213	3.55888	3.80924	4.40392	4.67158	4.12911	3.60133	4.38567	4.49626	5.1034	4.62241	4.09674	3.78295	3.81084	4.06517	3.42323	2.92959	4.72838	4.00232	4.57245
GSK3B	glycogen synthase kinase 3 beta [Source:HGNC Symbol;Acc:HGNC:4617]	120094417	GSK3B	-	ENSG00000082701	3	-	119821323	gene	1	3.0318969292160673	0.003983661471936687	0.9119198914021875	0.32483553886413574	1.252521648312494	0.40810770797330537	N/A		5.88595	6.10331	5.29064	5.322	6.47201	5.50988	5.12508	5.37439	5.25175	5.43952	6.03513	5.68187	5.48834	5.7013	6.27745	5.70239	5.38041	6.40829	6.04085	5.79499	5.63462	6.11451	6.05374	5.90408	5.61558	5.59375	5.46267	6.4878	5.6113	6.00094
HSPB2	heat shock protein family B (small) member 2 [Source:HGNC Symbol;Acc:HGNC:5247]	111914093	HSPB2	+	ENSG00000170276	11	+	111912734	gene	1	2.6253257280773155	0.01171320889964128	0.9119198914021875	0.3256092965602875	1.253193590874595	0.3609830615648112	N/A		-6.46019	-6.27421	-6.44068	-6.0708	-5.91574	-6.0188	-6.16583	-6.15259	-6.3894	-6.2267	-6.20467	-6.08897	-6.38988	-6.16065	-5.88588	-6.3925	-6.07424	-6.43699	-6.33786	-6.41476	-6.31504	-6.30307	-5.9088	-6.42597	-6.27789	-6.3852	-6.24201	-6.36247	-6.4153	-6.23687
LIN54	lin-54 DREAM MuvB core complex component [Source:HGNC Symbol;Acc:HGNC:25397]	83012926	LIN54	-	ENSG00000189308	4	-	82909973	gene	1	2.1942085372460984	0.033309164345595776	0.9119198914021875	0.32828855514526367	1.2555230848315106	0.3078108001140102	N/A		4.39051	4.09818	3.5521	3.79201	5.05724	3.59469	3.74273	3.74525	3.72564	3.9981	4.88985	3.58659	5.10919	4.33787	5.30271	3.29867	3.9404	4.81239	4.97967	4.36742	4.37029	4.34798	5.09963	3.59948	4.30351	4.47502	4.17444	4.88822	4.20125	3.73052
AC107882.1	novel transcript	22117001	AC107882.1	+	ENSG00000254820	11	+	22113448	gene	1	2.18948312174177	0.03367240273219296	0.9119198914021875	0.32857877016067505	1.2557756734190895	0.30721052747601213	N/A		-6.46019	-6.27421	-6.44068	-6.0708	-6.06774	-6.0188	-6.16583	-6.3046	-6.5414	-6.2267	-6.20467	-6.08897	-6.38988	-6.16065	-6.03789	-6.3925	-6.07424	-6.43699	-6.33786	-6.56677	-6.31504	-6.45508	-6.0608	-6.42597	-6.27789	-6.3852	-6.24201	-6.36247	-6.4153	-6.23687
AP001434.1	novel transcript	38238201	AP001434.1	-	ENSG00000226012	21	-	38237217	gene	1	2.2220264638535805	0.03124021153044182	0.9119198914021875	0.3285968601703644	1.2557914197382223	0.31133706961211877	N/A		-6.46019	-6.27421	-6.44068	-6.0708	-6.06774	-6.0188	-6.16583	-6.3046	-5.3894	-6.2267	-6.20467	-6.08897	-6.38988	-6.16065	-6.03789	-6.3925	-6.07424	-6.43699	-6.33786	-6.56677	-6.31504	-6.45508	-5.9088	-5.27397	-6.27789	-6.3852	-6.24201	-6.36247	-6.4153	-6.23687
LNPEP	leucyl and cystinyl aminopeptidase [Source:HGNC Symbol;Acc:HGNC:6656]	97037513	LNPEP	+	ENSG00000113441	5	+	96935394	gene	1	2.0883130761025686	0.04233326292895087	0.9119198914021875	0.3287484645843506	1.2559233904738107	0.29427150691054543	N/A		6.51677	6.51034	6.5291	6.03504	6.47497	5.66166	6.84337	6.02638	6.7284	6.28093	7.0966	6.21848	6.22334	6.60238	6.71798	6.28282	6.15958	7.8789	6.95641	6.93037	6.48397	6.95431	7.46679	7.05891	6.85175	6.49323	6.35294	7.3357	6.08543	6.17517
C9orf92	chromosome 9 open reading frame 92 [Source:HGNC Symbol;Acc:HGNC:19054]	16410990	C9orf92	-	ENSG00000205549	9	-	16203935	gene	1	2.2454893950378327	0.029584542673277908	0.9119198914021875	0.32955658435821533	1.2566270879337027	0.31430133061079063	N/A		-6.30819	-6.27421	-6.44068	-6.0708	-6.06774	-6.0188	-6.01383	-6.3046	-6.5414	-6.2267	-6.20467	-6.08897	-6.38988	-6.16065	-6.03789	-6.24049	-6.07424	-6.43699	-6.33786	-6.56677	-6.31504	-6.45508	-6.0608	-6.42597	-6.27789	-6.3852	-6.24201	-6.36247	-6.4153	-5.08487
AP000892.3	novel transcript	117210292	AP000892.3	+	ENSG00000280143	11	+	117204967	gene	1	2.371231547245528	0.021972394784104305	0.9119198914021875	0.3297571837902069	1.2568018277081272	0.3300300173546065	N/A		3.3853	3.86222	3.95806	3.22841	4.43188	3.88976	2.5636	3.10007	3.62183	3.01011	4.15435	3.55288	3.22972	3.75457	4.07557	3.87845	3.73955	3.70654	3.77414	4.08009	3.86348	3.71095	4.8352	3.68893	3.78849	2.55144	3.63962	4.27335	3.91661	3.74168
G3BP1	G3BP stress granule assembly factor 1 [Source:HGNC Symbol;Acc:HGNC:30292]	151812785	G3BP1	+	ENSG00000145907	5	+	151771045	gene	1	2.2439442365511395	0.02969113127655981	0.9119198914021875	0.32991132140159607	1.2569361116525095	0.31410639967303716	N/A		7.05183	6.13901	6.00623	5.83149	6.94302	5.86622	6.28366	5.94971	6.91452	6.66803	7.34434	6.51553	7.13144	6.0313	6.79558	5.94221	6.09214	7.25139	7.61312	7.48525	6.5348	7.13103	6.87747	6.29921	6.78062	6.11525	6.69525	6.83273	6.22328	6.36041
NLK	nemo like kinase [Source:HGNC Symbol;Acc:HGNC:29858]	28196381	NLK	+	ENSG00000087095	17	+	28041737	gene	1	2.1553115117087414	0.036404843105604004	0.9119198914021875	0.3301568031311035	1.257150003774117	0.3028587908972246	N/A		3.8804	3.32488	3.79746	4.99335	4.61662	3.88308	3.74772	3.51274	2.94822	3.40912	4.6633	4.0854	4.64553	4.58288	4.32965	3.54087	4.21987	4.41546	3.77559	3.90039	4.25376	4.00867	4.51642	3.58246	4.05402	3.57255	3.83481	4.65913	3.90161	3.26828
FBRSL1	fibrosin like 1 [Source:HGNC Symbol;Acc:HGNC:29308]	132585188	FBRSL1	+	ENSG00000112787	12	+	132489551	gene	1	2.0138042035067008	0.04990090802245666	0.9119198914021875	0.33024752140045166	1.2572290572505487	0.28463725530622763	N/A		5.4846	3.78469	4.17178	4.52311	4.38804	4.43813	4.63991	4.07622	4.94039	4.36928	4.36624	4.39954	4.34143	4.21294	4.77233	4.89586	4.20447	4.98414	4.37924	4.59226	3.952	4.53376	6.12635	4.68459	4.4123	2.93673	4.2308	4.41158	4.09315	5.15473
NME6	NME/NM23 nucleoside diphosphate kinase 6 [Source:HGNC Symbol;Acc:HGNC:20567]	48301685	NME6	-	ENSG00000172113	3	-	48290722	gene	1	2.028516470608393	0.048319911126573585	0.9119198914021875	0.3305242359638214	1.257470221838755	0.28654655726240047	N/A		3.12852	1.53601	2.183	2.77817	3.41518	1.81971	2.39131	2.03723	2.48711	1.59773	3.16408	2.99377	3.11967	2.26748	3.25367	1.8628	2.58952	3.6294	2.86399	2.23987	2.92972	3.14814	3.10801	2.91091	2.14557	1.72681	2.49871	2.66298	2.87369	2.53719
EIF4G1	eukaryotic translation initiation factor 4 gamma 1 [Source:HGNC Symbol;Acc:HGNC:3296]	184335358	EIF4G1	+	ENSG00000114867	3	+	184314495	gene	1	2.0782719767127853	0.04329088345314223	0.9119198914021875	0.3317573666572571	1.2585454927470197	0.2929783005723137	N/A		7.08399	6.6464	5.64132	6.20984	7.26433	6.98769	5.5263	6.02638	6.41493	7.17826	6.88121	6.67705	7.29837	6.80173	7.55226	6.73625	6.83682	7.2387	7.52161	6.99847	6.30838	6.45577	7.2116	6.08661	6.58448	5.14835	6.90347	6.94182	6.64828	7.01859
AC090673.1	novel transcript, antisense to HMGA2	65948479	AC090673.1	-	ENSG00000256083	12	-	65934777	gene	1	2.2236905596556857	0.03112013392678624	0.9119198914021875	0.3319566249847412	1.2587193292000616	0.31154760915594776	N/A		-6.46019	-6.27421	-6.44068	-6.0708	-6.06774	-6.0188	-6.16583	-6.3046	-6.5414	-6.2267	-6.20467	-6.08897	-6.38988	-6.16065	-6.03789	-6.3925	-6.07424	-6.43699	-6.33786	-6.56677	-6.31504	-6.45508	-6.0608	-6.42597	-6.27789	-6.3852	-6.09	-6.36247	-6.4153	-6.23687
AL365194.1	novel transcript	7441554	AL365194.1	-	ENSG00000225126	1	-	7441096	gene	1	2.31596512909118	0.025070451020040716	0.9119198914021875	0.3320806622505188	1.258827553607427	0.3231497981757118	N/A		-6.46019	-6.27421	-6.44068	-5.9188	-6.06774	-6.0188	-6.16583	-5.15259	-6.5414	-6.2267	-6.05267	-6.08897	-6.38988	-6.16065	-6.03789	-5.24049	-6.07424	-6.28498	-6.33786	-6.56677	-6.31504	-6.45508	-6.0608	-6.42597	-6.27789	-6.3852	-6.24201	-6.36247	-6.4153	-6.23687
METTL2B	methyltransferase like 2B [Source:HGNC Symbol;Acc:HGNC:18272]	128506602	METTL2B	+	ENSG00000165055	7	+	128476729	gene	1	2.1251770206746747	0.03897448557979414	0.9119198914021875	0.3324809968471527	1.2591769151385472	0.2990053863307384	N/A		3.63139	2.71385	1.86614	3.02665	4.35689	2.50825	3.00854	3.04216	2.88905	3.29381	3.76112	3.49557	3.42211	3.21536	4.1028	2.48061	3.06929	4.19379	3.67678	3.68721	3.41439	3.57957	3.72964	3.01375	3.43635	2.95416	2.4912	3.28339	3.22454	3.3224
AC073254.1	novel transcript	232611971	AC073254.1	-	ENSG00000237126	2	-	232580948	gene	1	2.414806602820613	0.019777066782118467	0.9119198914021875	0.33406439423561096	1.2605596550077511	0.33541798208263757	N/A		1.19165	0.320741	0.250479	0.125599	1.21354	0.525525	0.700417	-0.0651316	0.867986	1.06485	1.07662	0.662941	-0.811616	0.957139	0.996761	0.446009	0.805687	1.35887	0.696782	1.34012	1.01687	0.46511	0.749415	1.00216	0.102927	0.141843	0.624242	1.62242	0.46462	1.27269
SMIM11B	small integral membrane protein 11B [Source:HGNC Symbol;Acc:HGNC:51846]	7777853	SMIM11B	+	ENSG00000273590	21	+	7744962	gene	1	2.3332124309234117	0.024064075482679727	0.9119198914021875	0.3351922631263733	1.2615455195668337	0.3253025160219716	N/A		-6.30819	-6.27421	-6.44068	-5.9188	-6.06774	-6.0188	-6.16583	-6.15259	-6.5414	-6.2267	-6.20467	-6.08897	-5.23788	-6.16065	-6.03789	-6.3925	-6.07424	-6.43699	-6.33786	-6.41476	-6.16304	-6.45508	-6.0608	-6.42597	-6.12589	-6.2332	-6.09	-6.36247	-6.4153	-6.08487
GRAMD1A	GRAM domain containing 1A [Source:HGNC Symbol;Acc:HGNC:29305]	35026471	GRAMD1A	+	ENSG00000089351	19	+	34994784	gene	1	2.2911251701145097	0.026585986413430723	0.9119198914021875	0.3357546925544739	1.2620374243886188	0.3200405736189189	N/A		4.66837	4.8137	4.1728	4.49906	5.06226	4.63106	4.02097	3.43986	4.18991	5.0174	4.90589	4.49139	5.00767	4.45181	5.15098	4.45995	4.53822	4.9366	4.6557	4.86543	4.44706	4.39996	5.99245	4.24469	4.73907	3.81665	5.07804	4.46019	4.26613	4.7567
COX10	cytochrome c oxidase assembly factor heme A:farnesyltransferase COX10 [Source:HGNC Symbol;Acc:HGNC:2260]	14231736	COX10	+	ENSG00000006695	17	+	14069490	gene	1	2.1597455293767656	0.03603960397552949	0.9119198914021875	0.33839330077171326	1.2643477320373315	0.30342453843050576	N/A		2.97952	1.97583	1.12917	1.92669	3.15572	1.84057	2.42496	2.83609	2.41795	2.26069	2.30048	2.86393	3.16726	2.59498	3.08853	1.92943	2.71076	3.41546	3.02846	3.61452	2.8171	2.66271	3.3927	2.43339	2.837	1.8275	2.40585	2.69642	2.84522	2.3414
B4GALT7	beta-1,4-galactosyltransferase 7 [Source:HGNC Symbol;Acc:HGNC:930]	177610330	B4GALT7	+	ENSG00000027847	5	+	177600132	gene	1	2.3194655165771363	0.024863211444441317	0.9119198914021875	0.33844083547592163	1.264389391143294	0.3235871054671978	N/A		2.32843	2.68193	1.88625	2.09801	3.28148	2.572	2.71409	1.84176	2.44349	1.85604	3.67355	2.16106	2.7017	2.77599	2.83179	2.31025	2.78167	2.6189	2.3533	3.08109	2.88135	2.43502	3.47922	2.51394	1.88534	2.14618	2.16266	2.53772	2.28745	3.15831
AC034243.1	novel transcript	138753309	AC034243.1	-	ENSG00000253404	5	-	138744434	gene	1	2.0322085378467993	0.04793004423443682	0.9119198914021875	0.34176909923553467	1.267309675152278	0.2870251653165521	N/A		-6.46019	-6.27421	-6.28868	-5.9188	-6.06774	-5.86679	-6.16583	-6.3046	-5.3894	-6.2267	-6.20467	-6.08897	-6.38988	-6.16065	-5.88588	-6.3925	-6.07424	-6.43699	-6.18586	-6.56677	-6.31504	-6.45508	-6.0608	-6.42597	-6.27789	-6.3852	-6.24201	-6.21047	-6.2633	-6.23687
AC004893.3	novel transcript, antisense to TRRAP	98993778	AC004893.3	-	ENSG00000286305	7	-	98989867	gene	1	2.1988499710094676	0.03295575671412247	0.9119198914021875	0.342739462852478	1.2681623604574357	0.3084000468947313	N/A		2.91098	3.44955	2.97342	2.1419	2.89804	1.95339	2.19562	1.58212	2.58788	2.65662	3.17856	2.39395	2.26991	2.9629	2.86231	2.28307	3.16788	3.22083	3.18483	2.57676	2.49517	3.20868	3.88562	2.8267	2.2095	1.91655	1.11945	2.97936	1.56325	3.31388
CT45A5	cancer/testis antigen family 45 member A5 [Source:HGNC Symbol;Acc:HGNC:33270]	135785298	CT45A5	-	ENSG00000228836	X	-	135777130	gene	1	2.2151649665358053	0.03173966983252121	0.9119198914021875	0.3431917726993561	1.2685600136227528	0.31046847648409176	N/A		-6.46019	-6.27421	-6.44068	-6.0708	-6.06774	-6.0188	-6.16583	-6.3046	-6.5414	-6.2267	-6.20467	-6.08897	-6.38988	-6.16065	-6.03789	-6.3925	-6.07424	-6.43699	-6.33786	-6.56677	-6.31504	-6.45508	-6.0608	-6.42597	-6.27789	-6.3852	-6.24201	-6.36247	-6.4153	-6.23687
GCN1	GCN1 activator of EIF2AK4 [Source:HGNC Symbol;Acc:HGNC:4199]	120194715	GCN1	-	ENSG00000089154	12	-	120127202	gene	1	2.390236157182822	0.020989320868353454	0.9119198914021875	0.3443980813026428	1.2696211629040555	0.332383903674135	N/A		6.83742	6.5667	5.60917	6.09033	7.00201	6.21901	5.51609	5.89453	6.34763	6.13201	7.09486	6.57527	6.72862	6.46886	7.00419	5.97443	6.80462	6.78564	6.92381	7.0448	6.32103	6.18928	7.31309	5.97929	6.3129	5.56325	6.29532	6.33763	5.97958	6.63302
AC007780.1	novel transcript	68524949	AC007780.1	+	ENSG00000267009	17	+	68413623	gene	1	2.4360668222257766	0.018779477861657363	0.9119198914021875	0.3444809913635254	1.2696941287004995	0.3380349052540433	N/A		3.23291	3.20198	2.6031	2.95772	3.77775	2.66459	2.36121	2.61559	2.77802	3.35157	3.28718	2.47242	3.58867	2.96002	2.98448	2.79568	2.88512	4.01537	3.28784	3.05488	3.70269	2.83648	2.76716	2.99516	2.69429	2.16341	3.53022	3.40056	2.73951	2.92076
TBC1D3	TBC1 domain family member 3 [Source:HGNC Symbol;Acc:HGNC:19031]	38192541	TBC1D3	-	ENSG00000274611	17	-	38181659	gene	1	2.5885660742536354	0.01285798270727327	0.9119198914021875	0.34656962752342224	1.2715336370944066	0.3565752282872005	N/A		-6.46019	-6.27421	-6.44068	-6.0708	-6.06774	-6.0188	-6.16583	-6.3046	-6.5414	-6.2267	-6.20467	-6.08897	-6.23788	-6.16065	-6.03789	-6.3925	-6.07424	-6.43699	-6.33786	-6.56677	-6.31504	-6.45508	-6.0608	-6.42597	-6.27789	-6.3852	-6.24201	-6.36247	-6.4153	-6.23687
PHKA2-AS1	PHKA2 antisense RNA 1 [Source:HGNC Symbol;Acc:HGNC:44110]	18894974	PHKA2-AS1	+	ENSG00000237836	X	+	18890296	gene	1	2.254024793531885	0.029001853153775712	0.9119198914021875	0.3467371463775635	1.271681290076458	0.31537740532971614	N/A		2.13475	1.77866	1.74474	2.08683	3.03555	2.00973	1.31709	1.44732	2.12235	1.441	2.81461	3.05171	2.28568	1.8179	2.40414	1.85754	2.5372	2.17035	2.56903	2.4556	2.44059	2.4146	2.57904	2.83717	2.31705	0.946712	1.36943	1.86099	1.9751	2.10496
SLC25A53	solute carrier family 25 member 53 [Source:HGNC Symbol;Acc:HGNC:31894]	104157009	SLC25A53	-	ENSG00000269743	X	-	104099214	gene	1	2.050839980771678	0.046004025983929796	0.9119198914021875	0.3471689522266388	1.2720619676201828	0.28943710387991556	N/A		0.446696	0.00708083	0.881245	0.0354012	0.459301	-0.166352	1.28079	-0.130227	0.019989	0.334692	0.322373	0.192312	-0.108598	0.545944	0.506435	0.388865	0.363169	1.52237	0.569027	0.492128	0.682451	0.784389	2.60296	1.86558	0.300373	0.0335897	0.568209	0.557716	0.0221019	0.529844
AC012506.4	novel transcript	23381299	AC012506.4	-	ENSG00000235497	2	-	23375229	gene	1	2.20727542832189	0.03232268944829221	0.9119198914021875	0.34728097915649414	1.2721607485307487	0.30946878228390623	N/A		-6.46019	-6.27421	-6.44068	-6.0708	-6.06774	-6.0188	-5.01383	-6.15259	-6.3894	-6.2267	-6.20467	-6.08897	-6.38988	-6.16065	-6.03789	-6.3925	-6.07424	-6.43699	-6.18586	-6.56677	-6.16304	-6.45508	-4.9088	-6.42597	-6.27789	-6.3852	-6.24201	-6.36247	-6.2633	-6.23687
LINC00463	long intergenic non-protein coding RNA 463 [Source:HGNC Symbol;Acc:HGNC:42813]	25180079	LINC00463	-	ENSG00000234056	13	-	25172828	gene	1	2.265497313090139	0.028234733589753088	0.9119198914021875	0.34749823808670044	1.2723523407158441	0.3168218539685214	N/A		-6.46019	-6.27421	-6.44068	-6.0708	-6.06774	-6.0188	-6.16583	-6.3046	-4.80444	-6.2267	-6.20467	-6.08897	-6.38988	-6.16065	-6.03789	-6.3925	-6.07424	-6.43699	-6.33786	-6.56677	-6.31504	-6.30307	-6.0608	-6.42597	-6.27789	-6.3852	-6.24201	-6.36247	-6.4153	-6.23687
AC024560.5	novel transcript, antisense to RUBCN	197674863	AC024560.5	+	ENSG00000287286	3	+	197665316	gene	1	2.090605449743475	0.042117251478837124	0.9119198914021875	0.34934476017951965	1.2739818818255353	0.29456651852353877	N/A		3.07119	3.44765	2.90361	1.31002	4.16108	3.24434	2.37419	1.86421	3.19556	1.91965	4.01746	3.11015	2.54675	2.90723	3.69155	2.89136	2.77125	3.68943	3.12248	3.74763	3.1879	3.03678	3.48567	3.14177	2.95892	2.23033	2.3776	3.42434	2.88136	3.33088
UBE2Z	ubiquitin conjugating enzyme E2 Z [Source:HGNC Symbol;Acc:HGNC:25847]	48929056	UBE2Z	+	ENSG00000159202	17	+	48908407	gene	1	2.0471169709681893	0.0463834192109517	0.9119198914021875	0.3497161865234375	1.2743099146644763	0.2889555794539728	N/A		4.72041	4.62515	4.15115	3.74476	5.42745	3.99585	4.0842	3.29449	3.81639	5.02004	5.43115	4.3917	5.25497	4.68832	4.95568	4.21894	4.70256	5.47615	4.81906	5.18375	5.08251	4.36758	4.69761	4.20581	4.40256	3.65097	4.81463	5.29187	4.36241	4.6456
C2orf68	chromosome 2 open reading frame 68 [Source:HGNC Symbol;Acc:HGNC:34353]	85612066	C2orf68	-	ENSG00000168887	2	-	85605254	gene	1	2.1363202745965455	0.03800629263481675	0.9119198914021875	0.35088059306144714	1.2753388318731695	0.30043203084662295	N/A		4.19663	4.025	3.8133	4.26979	5.13207	4.02954	4.05226	3.92556	3.50995	3.78794	5.23908	4.93339	4.64017	4.83213	5.01045	3.58923	4.78253	5.02449	4.46878	4.99675	4.6643	4.28658	4.72692	4.2368	4.24261	4.06372	3.92402	4.52593	3.84522	3.91654
HIP1R	huntingtin interacting protein 1 related [Source:HGNC Symbol;Acc:HGNC:18415]	122862961	HIP1R	+	ENSG00000130787	12	+	122834453	gene	1	2.4574118291909657	0.017823858941526494	0.9119198914021875	0.3510071039199829	1.2754506720614054	0.34065440067658165	N/A		4.90673	5.85257	4.72534	4.74387	5.80707	5.33533	4.28194	5.28931	4.59644	4.85456	6.05782	5.27309	5.11361	5.50311	5.71728	4.42928	5.81078	4.94023	5.04896	5.30634	5.3243	4.98175	5.46624	4.82341	4.91577	4.89222	4.94617	5.64635	5.34172	4.65323
Z84484.1	novel transcript	36393462	Z84484.1	+	ENSG00000224666	6	+	36386831	gene	1	2.01885829420488	0.049352809643618475	0.9119198914021875	0.35167258977890015	1.2760391472123092	0.2852935393064814	N/A		-6.46019	-6.27421	-6.44068	-4.9188	-6.06774	-5.86679	-6.16583	-6.3046	-5.3894	-6.2267	-6.20467	-6.08897	-5.23788	-6.16065	-6.03789	-6.3925	-6.07424	-6.43699	-5.18586	-6.56677	-6.31504	-6.45508	-6.0608	-6.42597	-6.27789	-6.3852	-6.24201	-6.36247	-6.2633	-6.23687
ZNF512B	zinc finger protein 512B [Source:HGNC Symbol;Acc:HGNC:29212]	63969930	ZNF512B	-	ENSG00000196700	20	-	63956704	gene	1	2.1280363547014294	0.03872400752815693	0.9119198914021875	0.35196053981781006	1.2762938595268774	0.2993716518519054	N/A		4.77329	5.14458	4.60992	4.89418	5.59799	4.88308	4.29109	4.30376	3.94375	4.15772	5.55928	5.02303	5.62165	5.53728	5.65473	4.53347	5.1993	5.09548	4.92397	5.36987	4.78752	4.99728	6.39213	4.52207	4.7437	3.785	4.75235	5.10014	5.11986	5.28036
QSOX2	quiescin sulfhydryl oxidase 2 [Source:HGNC Symbol;Acc:HGNC:30249]	136245841	QSOX2	-	ENSG00000165661	9	-	136206333	gene	1	2.065515595422541	0.04453468181418744	0.9119198914021875	0.35309547185897827	1.277298282953511	0.2913330682720449	N/A		4.53573	3.75431	4.01396	3.94539	4.59404	3.61702	3.76589	2.30273	4.16519	5.20433	4.86172	3.62336	3.44336	4.52954	4.88561	3.21894	3.66273	3.69373	3.61018	3.9581	3.84399	3.67849	4.92013	3.56208	3.61558	2.96156	3.16738	3.94308	3.50323	4.34976
RBSN	rabenosyn, RAB effector [Source:HGNC Symbol;Acc:HGNC:20759]	15099163	RBSN	-	ENSG00000131381	3	-	15070073	gene	1	2.21822292582463	0.031516209541106455	0.9119198914021875	0.35478475689888	1.2787947770673604	0.3108556780694874	N/A		3.96677	2.86079	3.81592	3.80742	4.33811	3.55737	3.11288	3.82182	3.58501	3.28285	4.38196	3.58855	4.40055	4.18241	3.85221	3.70495	3.68695	3.85713	3.54546	4.40302	3.2695	3.38692	4.15864	3.43167	3.49799	2.58379	3.01066	4.60652	3.68798	4.40297
TCP11X1	t-complex 11 family, X-linked 1 [Source:HGNC Symbol;Acc:HGNC:48369]	102229532	TCP11X1	+	ENSG00000268235	X	+	102215301	gene	1	2.736041780389145	0.008806172818119516	0.9119198914021875	0.35501423478126526	1.2789982008327008	0.3741131475295507	N/A		-6.46019	-6.27421	-6.44068	-6.0708	-6.06774	-6.0188	-6.16583	-6.3046	-6.5414	-6.2267	-6.20467	-6.08897	-6.38988	-6.16065	-5.88588	-6.3925	-6.07424	-6.43699	-6.33786	-6.56677	-6.31504	-6.45508	-6.0608	-6.42597	-6.27789	-6.3852	-6.24201	-6.36247	-6.4153	-6.23687
AC083864.1	novel transcript	36085736	AC083864.1	+	ENSG00000205745	7	+	36079084	gene	1	2.0705770849281198	0.044037487366831274	0.9119198914021875	0.35556504130363464	1.279486602768019	0.29198617553202	N/A		-6.30819	-6.27421	-6.44068	-6.0708	-6.06774	-6.0188	-6.16583	-6.3046	-4.3894	-6.2267	-6.20467	-6.08897	-6.38988	-6.16065	-6.03789	-6.3925	-6.07424	-6.43699	-6.33786	-6.56677	-6.31504	-6.30307	-6.0608	-6.42597	-6.27789	-6.3852	-6.24201	-6.36247	-6.4153	-6.23687
AC005670.2	novel protein	47049932	AC005670.2	+	ENSG00000262633	17	+	46923133	gene	1	2.260282446394191	0.02858116337989058	0.9119198914021875	0.3561493754386902	1.2800049376248677	0.31616554820957443	N/A		3.12644	1.78469	2.88375	2.92041	3.48087	2.0874	3.20049	2.02731	2.28302	1.73266	3.12475	2.86716	2.64782	2.63881	3.58579	2.28698	2.38155	3.42582	2.92005	3.16267	3.51468	2.81587	4.43439	3.1205	3.05153	2.9492	2.18612	2.55108	2.66151	2.53719
AC005696.2	novel transcript, antisense to PAFAH1B1	2685088	AC005696.2	-	ENSG00000272770	17	-	2683305	gene	1	2.0384647222098744	0.04727564832369837	0.9119198914021875	0.3576502203941345	1.2813372278915691	0.2878356729952773	N/A		2.33205	1.97055	2.35518	1.17924	1.973	0.220671	2.14099	0.95593	1.76035	2.30034	2.66843	1.40288	1.85488	1.39223	1.99676	0.579687	1.52071	2.3334	2.42147	1.73498	1.71348	2.19278	2.23586	2.00216	1.31705	1.73835	0.887277	2.15585	1.04958	2.32028
SGSM3	small G protein signaling modulator 3 [Source:HGNC Symbol;Acc:HGNC:25228]	40410289	SGSM3	+	ENSG00000100359	22	+	40370591	gene	1	2.696066678266103	0.009768919859048188	0.9119198914021875	0.35868388414382935	1.282255610778405	0.369397772134386	N/A		5.08305	4.18044	4.06667	4.93061	5.33337	3.81796	4.1473	4.37488	4.78177	4.20955	4.66843	4.90538	4.68693	4.62617	5.4321	4.09824	5.00332	4.40763	4.65884	5.08458	5.02369	4.3061	5.60789	4.87387	4.36696	4.59176	4.23193	4.5602	5.02672	4.665
NAT10	N-acetyltransferase 10 [Source:HGNC Symbol;Acc:HGNC:29830]	34147670	NAT10	+	ENSG00000135372	11	+	34105617	gene	1	2.3783240474834733	0.021600773537585848	0.9119198914021875	0.35903429985046387	1.2825670952332027	0.33090920837956667	N/A		5.21684	4.35252	4.11646	4.46922	4.64173	3.30813	4.127	3.87393	5.71618	3.96422	4.19289	4.61953	5.1614	4.53825	5.06904	4.27422	4.46363	4.86857	5.43344	5.03799	4.40301	4.80545	5.3967	4.36084	4.89022	3.84362	4.08991	4.16022	3.88008	5.24717
FAM20B	FAM20B glycosaminoglycan xylosylkinase [Source:HGNC Symbol;Acc:HGNC:23017]	179076567	FAM20B	+	ENSG00000116199	1	+	179025804	gene	1	2.2127319429804406	0.03191846404083393	0.9119198914021875	0.35913988947868347	1.2826609686679094	0.31016029438857284	N/A		4.81722	3.45144	3.51384	4.19234	4.71998	3.68588	3.61188	2.86977	4.25175	4.00212	5.23735	3.68508	4.10197	3.85709	4.54666	3.37973	3.68879	4.97711	4.81695	4.40781	3.70887	4.02672	4.32722	3.80685	4.0565	3.10888	3.93098	4.35749	3.56166	4.20169
UBIAD1	UbiA prenyltransferase domain containing 1 [Source:HGNC Symbol;Acc:HGNC:30791]	11296049	UBIAD1	+	ENSG00000120942	1	+	11273206	gene	1	2.023374881027215	0.048867422979515934	0.9119198914021875	0.36085245013237	1.284184463880377	0.28587968800593916	N/A		2.87916	3.32695	1.85087	2.43876	3.79335	1.92762	2.42911	2.40965	2.85139	1.91965	3.77547	2.65174	3.42568	2.95425	3.55083	2.20245	3.16258	3.49145	2.87484	3.81285	3.83837	2.67992	2.91457	2.58401	2.72898	2.37413	2.75862	3.3072	3.59001	2.75118
AC141586.3	novel transcript, antisense to PDPK1	2599718	AC141586.3	-	ENSG00000261093	16	-	2597881	gene	1	2.1690535520376035	0.03528336353336465	0.9119198914021875	0.36122122406959534	1.2845127621546413	0.3046111288908206	N/A		2.41632	1.86648	1.5315	1.09243	2.66169	2.69163	1.05226	0.628765	3.27771	1.66677	3.00262	2.2822	1.05674	1.83056	2.31869	1.96408	1.79201	2.6428	2.57901	2.31316	2.22928	1.83135	2.47058	2.02981	2.20054	0.561219	1.73655	2.45487	1.82946	2.43477
NOM1	nucleolar protein with MIF4G domain 1 [Source:HGNC Symbol;Acc:HGNC:13244]	156973176	NOM1	+	ENSG00000146909	7	+	156949712	gene	1	2.056921444339923	0.045390099605887	0.9119198914021875	0.36131390929222107	1.2845952876866207	0.290223192073246	N/A		4.94625	2.65258	2.78546	3.45842	3.8803	3.54895	3.39556	3.35322	3.9359	4.81481	3.85723	3.35994	3.80924	3.33343	4.22786	4.02863	3.28478	4.07147	4.58232	4.27086	2.7736	4.07847	4.88562	3.06811	4.01238	2.07514	3.7413	3.60971	3.59779	3.84587
AC015912.1	novel transcript, antisense to TRIM25	56891841	AC015912.1	+	ENSG00000262112	17	+	56888880	gene	1	2.037329104787816	0.04739385410738002	0.9119198914021875	0.3621669113636017	1.2853550369143636	0.28768859618806725	N/A		1.01374	1.97055	-0.00327732	0.822672	1.7496	1.01585	0.271573	0.417261	2.26165	2.42913	1.78022	1.79095	1.67501	0.849336	1.71403	1.55392	2.0085	2.28487	2.14057	1.55678	1.49517	1.42485	1.66106	0.885905	1.35792	-0.0433723	1.41779	1.98429	1.20431	0.833997
ZNF286B	zinc finger protein 286B (pseudogene) [Source:HGNC Symbol;Acc:HGNC:33241]	18682259	ZNF286B	-	ENSG00000249459	17	-	18658429	gene	1	2.2464129589351503	0.029520995501429708	0.9119198914021875	0.3631478548049927	1.2862292960671093	0.31441782471401686	N/A		1.09269	2.88623	2.02873	0.901384	2.16641	1.35238	1.86881	2.43237	1.79051	2.34315	2.51719	2.42058	2.04752	2.29056	3.13926	1.32175	1.71439	2.12865	2.97653	1.75014	1.10375	2.64529	1.6381	2.43684	2.38981	1.83827	2.02374	2.22416	1.7367	1.80388
AC011511.4	novel transcript	10320678	AC011511.4	-	ENSG00000267303	19	-	10315471	gene	1	2.0302582677477776	0.04813564313334763	0.9119198914021875	0.3632775843143463	1.2863449611198325	0.2867723757194013	N/A		3.56833	3.60912	1.97811	2.70691	3.90444	3.02499	1.83792	2.76029	3.74117	3.03121	3.7336	2.89908	3.56786	3.03848	4.00742	3.72529	3.25019	3.81042	3.96262	4.3559	3.14302	3.44847	3.88724	2.6947	3.19829	1.70932	3.09239	3.71583	3.76322	3.53168
JADRR	JADE1 adjacent regulatory RNA [Source:HGNC Symbol;Acc:HGNC:48601]	128769948	JADRR	+	ENSG00000280711	4	+	128768228	gene	1	2.1459235358163826	0.037188915858827665	0.9119198914021875	0.3637431859970093	1.2867601708608953	0.3016598985507912	N/A		-6.46019	-6.27421	-6.44068	-6.0708	-6.06774	-6.0188	-5.01383	-5.15259	-6.5414	-5.0747	-6.20467	-6.08897	-6.38988	-6.16065	-6.03789	-6.24049	-6.07424	-6.43699	-6.33786	-6.56677	-6.31504	-6.30307	-6.0608	-6.42597	-6.27789	-6.3852	-6.24201	-6.36247	-6.4153	-6.23687
AL355538.1	novel transcript	116297621	AL355538.1	-	ENSG00000287217	1	-	116289237	gene	1	2.3431427297841343	0.023501196097147223	0.9119198914021875	0.36472082138061523	1.287632433235623	0.3265396760487364	N/A		-6.30819	-6.27421	-6.44068	-6.0708	-6.06774	-6.0188	-6.16583	-6.3046	-6.3894	-6.2267	-6.20467	-6.08897	-6.38988	-6.16065	-6.03789	-6.3925	-6.07424	-6.28498	-6.18586	-6.56677	-6.31504	-6.45508	-4.9088	-6.42597	-6.12589	-6.2332	-6.24201	-6.36247	-6.4153	-6.23687
SNAPC4	small nuclear RNA activating complex polypeptide 4 [Source:HGNC Symbol;Acc:HGNC:11137]	136400168	SNAPC4	-	ENSG00000165684	9	-	136375577	gene	1	2.148745454439911	0.03695168608209003	0.9119198914021875	0.3648863434791565	1.2877801732938796	0.30202042269142865	N/A		3.51677	2.44385	2.58169	3.14729	2.56808	1.75526	2.64795	2.24401	4.22347	2.2107	2.95576	2.65549	2.31671	3.16128	2.83863	2.37053	2.54537	2.98881	2.81695	2.96678	2.87313	2.96605	4.18792	3.08578	2.88813	1.55471	1.78651	2.40424	2.47479	3.28364
SFT2D3	SFT2 domain containing 3 [Source:HGNC Symbol;Acc:HGNC:28767]	127705242	SFT2D3	+	ENSG00000173349	2	+	127701508	gene	1	2.8671542180351888	0.0062296571157960555	0.9119198914021875	0.36567118763923645	1.2884809324205446	0.3893758397796846	N/A		3.44335	3.95461	2.90608	3.2636	4.30343	3.32056	2.78059	2.84458	3.39523	3.66001	4.47774	3.44024	3.70903	3.69006	3.97676	3.21072	3.85255	3.68943	4.14841	3.30463	3.02678	3.55335	3.0541	2.8135	3.39178	3.00521	3.6139	4.27032	3.63757	3.70792
SLC39A13	solute carrier family 39 member 13 [Source:HGNC Symbol;Acc:HGNC:20859]	47416496	SLC39A13	+	ENSG00000165915	11	+	47407132	gene	1	2.0740378867024267	0.043700321818625446	0.9119198914021875	0.366423636674881	1.2891531251438582	0.2924325037516129	N/A		2.69181	4.02373	2.69431	2.68483	4.33337	3.8931	2.56737	3.31297	2.07412	2.07505	4.20825	3.49139	3.52367	3.47315	3.85221	2.83632	3.71076	3.54633	3.19784	3.8438	3.3992	3.11267	3.43105	3.08578	3.28985	3.33095	3.66488	3.86635	3.64359	2.9375
SLC9A3R1	SLC9A3 regulator 1 [Source:HGNC Symbol;Acc:HGNC:11075]	74769353	SLC9A3R1	+	ENSG00000109062	17	+	74748628	gene	1	2.022955072622819	0.04891236365673258	0.9119198914021875	0.36664578318595886	1.2893516445194062	0.28582522007953887	N/A		4.914	5.47585	4.65603	4.4746	5.7821	4.85345	4.21859	4.76029	5.85764	5.53171	5.07016	4.84521	6.22845	4.49816	5.45174	4.35942	4.39969	5.67103	5.82955	5.75485	5.68088	4.47089	5.61231	5.42213	5.26589	4.7297	5.62553	5.33208	5.46462	5.23198
NEU3	neuraminidase 3 [Source:HGNC Symbol;Acc:HGNC:7760]	75018893	NEU3	+	ENSG00000162139	11	+	74988279	gene	1	2.5893453299461027	0.012832689824932127	0.9119198914021875	0.3683977723121643	1.2909183666327189	0.356668917290956	N/A		4.60619	5.12928	4.21614	4.48847	4.96996	3.71629	4.74523	4.42483	4.33341	3.73908	5.52003	4.69512	4.6394	4.72183	5.44223	4.00268	4.49773	5.27678	5.10012	4.94773	4.74535	4.92274	5.04976	4.50985	4.77573	4.20351	3.89442	4.62005	3.73105	5.44408
AC012173.1	novel transcript, antisense to PMM2	8848724	AC012173.1	-	ENSG00000260350	16	-	8847650	gene	1	2.3218252352168256	0.024724370782956244	0.9119198914021875	0.3685676157474518	1.2910703508777326	0.32388179078847223	N/A		0.714176	0.843582	0.369532	-0.596867	0.979079	-0.194367	0.0085389	-0.152594	0.676687	-0.120502	0.866197	0.252853	-0.0284276	1.12064	1.20158	-0.65553	1.05505	0.621909	0.779923	1.31316	1.19451	0.0367756	1.58306	0.340743	0.300373	-0.167108	0.195399	1.08415	0.544055	0.469723
NKX1-1	NK1 homeobox 1 [Source:HGNC Symbol;Acc:HGNC:24975]	1406331	NKX1-1	-	ENSG00000235608	4	-	1402932	gene	1	2.0545230942678896	0.04563135729548763	0.9119198914021875	0.3706309199333191	1.2929181264580358	0.28991325209985325	N/A		-6.46019	-6.27421	-6.44068	-5.9188	-6.06774	-6.0188	-6.16583	-6.3046	-4.06747	-6.2267	-6.20467	-6.08897	-6.38988	-6.16065	-5.88588	-6.3925	-6.07424	-6.43699	-6.33786	-6.56677	-6.31504	-6.45508	-5.9088	-6.42597	-6.27789	-6.3852	-6.24201	-6.36247	-6.4153	-6.23687
FAM216B	family with sequence similarity 216 member B [Source:HGNC Symbol;Acc:HGNC:26883]	42791549	FAM216B	+	ENSG00000179813	13	+	42781550	gene	1	2.5129239988218877	0.015541188365415582	0.9119198914021875	0.3714764416217804	1.2936760903329232	0.34742984543535543	N/A		-6.46019	-6.1222	-6.28868	-6.0708	-5.91574	-6.0188	-6.01383	-6.3046	-6.5414	-6.2267	-6.20467	-6.08897	-6.23788	-6.16065	-6.03789	-6.3925	-5.92223	-6.43699	-6.18586	-6.56677	-6.31504	-5.30307	-6.0608	-6.42597	-6.27789	-6.3852	-6.24201	-6.36247	-6.4153	-6.08487
PDF	peptide deformylase, mitochondrial [Source:HGNC Symbol;Acc:HGNC:30012]	69330588	PDF	-	ENSG00000258429	16	-	69326913	gene	1	2.021179371416563	0.04910284976192784	0.9119198914021875	0.3716822564601898	1.2938606592965662	0.285594801575482	N/A		3.10544	3.32281	2.0907	2.66241	4.22509	2.91457	2.57863	2.60229	2.64127	2.73908	3.96831	3.86231	3.55491	3.49518	4.0654	2.66339	3.53309	3.93661	3.86671	3.77999	3.07297	3.15225	3.54035	2.73446	3.19152	2.24658	3.3918	3.08185	3.34772	3.23481
DGKZ	diacylglycerol kinase zeta [Source:HGNC Symbol;Acc:HGNC:2857]	46380554	DGKZ	+	ENSG00000149091	11	+	46332905	gene	1	2.229080921144858	0.030733980794423816	0.9119198914021875	0.37205591797828674	1.2941958157497917	0.31222927662583183	N/A		5.65507	5.8443	4.89558	5.93022	6.22253	5.26763	5.64349	5.31246	5.29535	5.14689	6.37596	6.53572	5.5614	6.24638	6.23985	5.06955	6.65047	6.15874	5.85306	6.26164	5.94712	5.6143	6.70131	6.0172	5.6567	5.04989	6.11212	6.16212	5.97421	6.60251
GCLM	glutamate-cysteine ligase modifier subunit [Source:HGNC Symbol;Acc:HGNC:4312]	93909456	GCLM	-	ENSG00000023909	1	-	93885199	gene	1	2.381991379847434	0.021410843232936027	0.9119198914021875	0.37220773100852966	1.294332009554278	0.33136347575220937	N/A		2.2387	2.54313	2.26974	3.88856	2.70997	1.92111	2.97769	2.35123	2.40501	0.844165	3.30048	2.35305	2.84958	2.70216	2.32844	2.34447	2.02613	3.01193	3.33181	2.16644	1.84258	2.59779	2.01602	2.63593	2.37793	2.47071	2.37352	2.58719	1.6967	2.77
LINC01214	long intergenic non-protein coding RNA 1214 [Source:HGNC Symbol;Acc:HGNC:49650]	150296605	LINC01214	-	ENSG00000243550	3	-	150265407	gene	1	2.3003802195659726	0.02601201550678124	0.9119198914021875	0.37231194972991943	1.2944255140688625	0.3212002463646194	N/A		-6.46019	-6.1222	-6.44068	-6.0708	-6.06774	-6.0188	-6.16583	-6.3046	-6.3894	-6.2267	-6.20467	-6.08897	-6.38988	-6.16065	-6.03789	-6.3925	-6.07424	-6.43699	-6.18586	-6.56677	-6.31504	-6.45508	-6.0608	-6.42597	-6.12589	-6.3852	-6.24201	-6.36247	-6.4153	-6.23687
PTPN9	protein tyrosine phosphatase non-receptor type 9 [Source:HGNC Symbol;Acc:HGNC:9661]	75579289	PTPN9	-	ENSG00000169410	15	-	75463251	gene	1	2.0470247906981958	0.046392847249848115	0.9119198914021875	0.37393051385879517	1.2958785490765763	0.2889436543126428	N/A		4.11807	4.04897	2.70284	3.41883	5.35514	3.41861	3.25296	3.0098	3.35711	4.02859	5.19407	4.07705	3.97035	3.92061	4.79623	2.80663	3.82428	4.37858	4.4589	4.2822	4.56488	3.74813	4.41651	3.77452	4.14557	3.68716	3.87722	4.19361	4.01979	3.79318
AF001548.2	novel transcript, antisense to MYH11	15732993	AF001548.2	+	ENSG00000263335	16	+	15726674	gene	1	2.0978662633474516	0.041439406099359345	0.9119198914021875	0.37455227971076965	1.2964371610200034	0.2955003758746778	N/A		0.118073	0.760441	1.04224	0.0812048	0.891616	0.59264	0.0946956	-0.0233114	0.950448	-0.167808	0.470896	0.329815	1.163	0.898246	0.972099	0.11706	0.16523	1.3945	0.305992	0.879858	-0.208843	1.15636	2.32482	-0.0260392	0.851388	-0.478309	-0.566441	1.34412	-0.0153728	0.981223
SAP30L	SAP30 like [Source:HGNC Symbol;Acc:HGNC:25663]	154461053	SAP30L	+	ENSG00000164576	5	+	154445997	gene	1	2.0905603353428726	0.04212149332164671	0.9119198914021875	0.37521225214004517	1.2970303622798816	0.2945607134442737	N/A		3.43496	4.10662	2.79613	3.44315	5.00685	3.59469	3.30358	3.15119	3.3936	3.48945	4.51434	3.45963	3.75789	4.44874	4.91016	3.21894	3.55755	4.62266	4.25812	4.03129	3.52346	3.76301	4.13833	3.48592	3.21396	3.53994	3.88154	4.73717	3.66003	3.72571
AC245164.1	novel transcript	2035587	AC245164.1	+	ENSG00000253805	8	+	2033508	gene	1	2.808414995052471	0.007282563366483563	0.9119198914021875	0.3756897449493408	1.2974597150915683	0.3825766810194666	N/A		-6.46019	-6.27421	-6.44068	-6.0708	-6.06774	-6.0188	-6.16583	-6.3046	-6.3894	-6.2267	-6.20467	-6.08897	-6.38988	-6.16065	-6.03789	-6.24049	-6.07424	-6.43699	-6.33786	-6.56677	-6.31504	-6.45508	-5.9088	-6.27397	-6.27789	-6.3852	-6.24201	-6.36247	-6.4153	-6.08487
AC245060.7	novel transcript	22329122	AC245060.7	+	ENSG00000286129	22	+	22298124	gene	1	2.1092471647994366	0.040396118599993855	0.9119198914021875	0.3758280575275421	1.2975841097805068	0.296962439225328	N/A		3.646	1.54313	3.05117	3.70326	2.9669	2.72192	3.88855	3.0298	3.32313	3.52335	3.51148	3.54281	4.57108	3.34891	4.09569	3.5144	3.33986	4.34801	4.06444	3.6269	3.2799	3.05887	4.3984	3.70045	3.98133	2.13313	2.81989	3.42253	3.47479	4.35911
AC022784.6	novel transcript	9158621	AC022784.6	+	ENSG00000279949	8	+	9158063	gene	1	2.087577345526253	0.0424027960343804	0.9119198914021875	0.37698838114738464	1.2986281440887024	0.29417680596271734	N/A		-6.30819	-6.27421	-6.44068	-5.9188	-6.06774	-6.0188	-6.16583	-6.3046	-6.5414	-6.2267	-6.20467	-4.93697	-6.38988	-6.16065	-5.88588	-6.3925	-6.07424	-6.43699	-6.18586	-6.56677	-6.16304	-5.30307	-6.0608	-6.42597	-6.27789	-6.3852	-6.24201	-6.36247	-6.2633	-6.23687
AC007666.2	novel transcript, antisense to CECR2 and SLC25A18	17570078	AC007666.2	-	ENSG00000286195	22	-	17521514	gene	1	2.127982875976214	0.03872867927895656	0.9119198914021875	0.37738096714019775	1.2989815747012698	0.2993648027246223	N/A		-6.30819	-6.27421	-6.44068	-6.0708	-6.06774	-6.0188	-6.01383	-6.15259	-6.3894	-6.2267	-6.20467	-6.08897	-5.23788	-6.16065	-6.03789	-6.24049	-6.07424	-5.28498	-6.33786	-6.56677	-6.16304	-6.30307	-4.32383	-6.42597	-6.27789	-6.3852	-6.24201	-6.36247	-6.4153	-6.23687
AL353588.1	novel protein, TMEM151B-SPATS1 readtrough	44378957	AL353588.1	+	ENSG00000272442	6	+	44273194	gene	1	2.1562165603014933	0.036330028878936646	0.9119198914021875	0.3778798282146454	1.299430819603771	0.302974294370096	N/A		0.419729	-1.21531	-1.20122	-0.670868	0.991152	-0.959901	-1.20647	-0.72633	-0.86584	-0.648434	-0.560813	-0.382382	-0.067956	-0.651093	-0.0279011	-0.568067	-0.922233	0.621909	0.240404	0.0609705	0.263225	-0.602635	0.448756	-0.0841421	-0.425452	-0.505276	-0.697686	-0.279731	0.179643	0.0444173
SREBF2	sterol regulatory element binding transcription factor 2 [Source:HGNC Symbol;Acc:HGNC:11290]	41907307	SREBF2	+	ENSG00000198911	22	+	41833079	gene	1	2.019671242400574	0.04926513700163153	0.9119198914021875	0.37802812457084656	1.2995643965237273	0.28539906486301386	N/A		5.98499	6.92322	5.41349	6.13343	6.78275	6.69306	5.21439	5.07562	5.74213	6.48396	7.41736	6.47877	7.29301	6.46734	6.67851	5.26482	6.30388	7.0872	6.75903	6.51616	5.82316	5.6284	6.53389	5.90843	6.63275	4.85161	6.54367	6.53374	6.34264	6.64348
AC007656.1	novel transcript	97127626	AC007656.1	+	ENSG00000257470	12	+	97024021	gene	1	2.234296345217956	0.030364410211819362	0.9119198914021875	0.37910643219947815	1.3005360876910743	0.3128883627214304	N/A		-6.46019	-6.27421	-6.28868	-6.0708	-6.06774	-6.0188	-6.16583	-6.15259	-6.5414	-6.2267	-6.20467	-6.08897	-6.38988	-6.16065	-6.03789	-6.3925	-6.07424	-6.43699	-6.33786	-6.56677	-6.31504	-6.45508	-6.0608	-4.689	-6.27789	-6.3852	-6.24201	-6.36247	-6.4153	-6.23687
SYNRG	synergin gamma [Source:HGNC Symbol;Acc:HGNC:557]	37609472	SYNRG	-	ENSG00000275066	17	-	37514807	gene	1	2.2309587408534033	0.030600459402539963	0.9119198914021875	0.37932083010673523	1.3007293738168093	0.31246663337122715	N/A		5.20751	5.5194	5.99701	4.84359	6.5383	4.59469	5.04619	4.16933	4.78926	4.57904	5.20708	5.07775	4.17786	5.28483	5.89055	5.02863	5.20898	6.14547	5.49976	4.91391	5.65114	5.88983	6.33378	6.29494	5.23715	5.18624	4.58154	5.6672	4.75768	5.26718
DCAF10	DDB1 and CUL4 associated factor 10 [Source:HGNC Symbol;Acc:HGNC:23686]	37867666	DCAF10	+	ENSG00000122741	9	+	37800554	gene	1	2.2327477318561906	0.030473732936457363	0.9119198914021875	0.37988948822021484	1.3012421752652568	0.31269270772785385	N/A		4.45834	3.63269	4.1728	3.75892	4.10802	2.24695	4.27388	3.51806	4.27238	3.78639	4.63471	3.99967	2.58867	2.3533	4.29899	3.37606	3.9059	4.75531	4.39251	3.72734	3.73934	3.5811	4.42771	3.99165	3.82685	3.4568	2.7109	3.81051	2.93146	4.19822
OR14K1	olfactory receptor family 14 subfamily K member 1 [Source:HGNC Symbol;Acc:HGNC:15025]	247739559	OR14K1	+	ENSG00000153230	1	+	247738615	gene	1	2.390368683264144	0.02098260675083531	0.9119198914021875	0.3799210786819458	1.3012706686682516	0.33240029645807506	N/A		-6.46019	-6.27421	-6.44068	-6.0708	-4.91574	-6.0188	-6.01383	-6.15259	-6.5414	-6.2267	-6.20467	-6.08897	-6.23788	-6.16065	-6.03789	-6.3925	-6.07424	-6.43699	-6.33786	-6.56677	-6.31504	-6.45508	-6.0608	-6.42597	-6.27789	-6.3852	-6.24201	-6.36247	-6.4153	-6.23687
IFNAR2	interferon alpha and beta receptor subunit 2 [Source:HGNC Symbol;Acc:HGNC:5433]	33265675	IFNAR2	+	ENSG00000159110	21	+	33229901	gene	1	2.5598098946381103	0.013823799408968043	0.9119198914021875	0.380082905292511	1.301416639941852	0.35311039240898245	N/A		4.40261	4.90294	5.65274	4.48741	5.47872	3.96293	4.58515	3.30068	4.34953	3.83819	4.97455	4.45212	3.94947	4.78902	5.03521	3.75669	5.06787	4.48568	4.6231	3.91054	4.26323	4.68703	3.42883	5.1757	4.5341	4.66238	4.32996	5.41752	4.26906	5.1337
VARS2	valyl-tRNA synthetase 2, mitochondrial [Source:HGNC Symbol;Acc:HGNC:21642]	30926459	VARS2	+	ENSG00000137411	6	+	30908242	gene	1	2.164197024751492	0.035676174566831524	0.9119198914021875	0.3811158239841461	1.302348741924756	0.3039921933761324	N/A		4.12017	3.90017	3.47121	4.63483	4.53238	3.61097	3.5292	3.89997	3.92688	3.80794	5.16892	5.1936	4.34896	5.03096	5.03893	3.84166	4.65047	4.58461	5.29745	5.09699	4.53393	4.52188	5.12531	4.33706	4.46095	4.06601	4.59825	3.66912	4.91661	4.24381
RAVER1	ribonucleoprotein, PTB binding 1 [Source:HGNC Symbol;Acc:HGNC:30296]	10333638	RAVER1	-	ENSG00000161847	19	-	10316212	gene	1	2.1602622154827715	0.03599725406883302	0.9119198914021875	0.38166147470474243	1.3028414045538916	0.3034904428614695	N/A		4.96968	5.237	3.21117	3.98207	5.39544	4.5039	3.42288	4.49486	4.93309	4.56826	5.26418	4.51527	4.9055	4.59869	5.50106	5.31888	4.67116	5.06042	5.21822	5.86281	4.633	4.77774	5.3308	3.9452	4.48974	3.785	4.61044	5.0853	5.52908	5.03731
MTMR2	myotubularin related protein 2 [Source:HGNC Symbol;Acc:HGNC:7450]	95925315	MTMR2	-	ENSG00000087053	11	-	95832882	gene	1	2.1464950330871537	0.03714076404002337	0.9119198914021875	0.3818565905094147	1.3030176179132107	0.3017329226514321	N/A		4.19663	3.48513	3.35337	3.53859	3.59404	3.20735	4.02234	2.58887	1.93703	4.45668	4.4129	3.9639	4.37867	2.72606	2.75797	3.20038	3.17052	4.04481	4.63272	4.48837	3.26113	4.22928	4.11496	3.80685	2.87411	3.13531	4.02634	3.69191	3.0221	3.88236
AC125494.1	novel transcript	6672069	AC125494.1	+	ENSG00000219410	12	+	6663260	gene	1	2.3823350978313225	0.021393119354152428	0.9119198914021875	0.38196349143981934	1.3031141725921758	0.3314060398193901	N/A		3.21537	3.81885	2.97576	2.40763	3.71362	2.9787	2.24356	2.91887	2.78052	3.1756	4.54352	3.55488	2.36945	2.4343	3.83522	3.1689	2.18105	3.42065	3.85853	4.09798	3.20983	3.26488	4.36616	3.271	3.43826	2.24254	3.06987	3.68586	3.43714	3.15831
FP565260.5	novel transcript, antisense to CH507-9B2.3	5087867	FP565260.5	+	ENSG00000279687	21	+	5073458	gene	1	2.4430816590118085	0.018460433761868195	0.9119198914021875	0.38244542479515076	1.3035495515695477	0.3388966486451769	N/A		-6.30819	-6.27421	-6.44068	-6.0708	-6.06774	-6.0188	-6.16583	-6.3046	-6.5414	-6.2267	-6.20467	-6.08897	-6.38988	-6.16065	-6.03789	-6.3925	-6.07424	-6.43699	-6.33786	-6.56677	-6.16304	-6.45508	-6.0608	-6.42597	-6.27789	-6.3852	-6.24201	-6.36247	-6.4153	-6.23687
GBA2	glucosylceramidase beta 2 [Source:HGNC Symbol;Acc:HGNC:18986]	35749228	GBA2	-	ENSG00000070610	9	-	35736866	gene	1	2.400835514515956	0.020458395477351513	0.9119198914021875	0.38255709409713745	1.3036504544618488	0.3336940367314631	N/A		4.32934	3.93714	3.50898	4.16734	4.9116	4.37757	3.78383	3.33725	3.35543	3.88964	4.64256	4.83534	3.37499	3.93972	4.7759	3.72961	4.52071	4.85968	4.187	4.37884	4.71117	2.93772	5.4137	4.56681	4.17903	3.60758	4.77031	3.95569	3.33661	4.51039
PATZ1	POZ/BTB and AT hook containing zinc finger 1 [Source:HGNC Symbol;Acc:HGNC:13071]	31346346	PATZ1	-	ENSG00000100105	22	-	31325804	gene	1	2.1870403547313075	0.03386154428270259	0.9119198914021875	0.3825887143611908	1.3036790275297372	0.30690007728574037	N/A		4.57522	4.93579	3.41522	4.1766	5.53805	5.04235	4.07231	4.20606	4.20958	4.84118	5.06563	5.02448	5.8436	5.54258	5.2878	4.32841	5.30959	5.40633	4.96007	5.56538	5.14245	4.44008	4.78469	4.87005	4.77195	3.92289	4.98414	5.19094	4.99585	4.80692
AL391557.1	novel transcript	118207051	AL391557.1	+	ENSG00000287980	1	+	118185349	gene	1	2.6989787343370684	0.009695641419712447	0.9119198914021875	0.38269346952438354	1.3037736920732816	0.36974224296988567	N/A		-6.30819	-6.1222	-6.28868	-5.9188	-6.06774	-6.0188	-6.01383	-6.15259	-6.3894	-6.0747	-6.05267	-6.08897	-5.23788	-6.16065	-6.03789	-6.24049	-5.92223	-5.28498	-6.18586	-5.41476	-6.31504	-6.30307	-5.9088	-6.27397	-5.12589	-6.3852	-6.24201	-6.36247	-6.4153	-6.08487
AL135923.2	novel transcript	7961224	AL135923.2	-	ENSG00000231902	9	-	7914514	gene	1	2.761298271948371	0.008243849964951191	0.9119198914021875	0.3832989037036896	1.3043209420347868	0.3770774898454838	N/A		-6.46019	-6.27421	-6.44068	-6.0708	-5.91574	-6.0188	-6.16583	-6.15259	-6.5414	-6.2267	-6.20467	-6.08897	-6.38988	-6.16065	-6.03789	-6.3925	-6.07424	-6.43699	-6.33786	-6.56677	-6.31504	-6.45508	-5.9088	-6.27397	-6.27789	-5.2332	-6.24201	-6.36247	-6.4153	-6.23687
AP003071.3	novel transcript, antisense to MRGPRF	69005100	AP003071.3	+	ENSG00000261276	11	+	69004394	gene	1	2.407791430351539	0.02011657645625643	0.9119198914021875	0.3832989037036896	1.3043209420347868	0.33455277330377414	N/A		-6.30819	-6.27421	-6.44068	-6.0708	-6.06774	-6.0188	-6.16583	-6.3046	-5.3894	-6.2267	-6.20467	-6.08897	-6.38988	-6.16065	-6.03789	-6.3925	-6.07424	-6.28498	-6.18586	-6.56677	-6.31504	-6.45508	-6.0608	-6.27397	-6.27789	-6.3852	-6.24201	-6.36247	-6.4153	-6.23687
AC135068.1	novel olfactory receptor protein similar to OR4M2	21638992	AC135068.1	+	ENSG00000182974	15	+	21637909	gene	1	2.8216848523980165	0.007031202688607214	0.9119198914021875	0.3851299583911896	1.3059774246187603	0.38411818544195847	N/A		-6.46019	-6.27421	-6.28868	-6.0708	-6.06774	-6.0188	-6.01383	-6.3046	-6.5414	-6.2267	-6.20467	-6.08897	-6.38988	-6.16065	-6.03789	-6.3925	-6.07424	-6.43699	-6.33786	-6.41476	-6.31504	-6.45508	-6.0608	-6.27397	-6.27789	-6.2332	-6.24201	-6.36247	-6.4153	-6.23687
AC053545.1	novel transcript	122708788	AC053545.1	+	ENSG00000287692	4	+	122700445	gene	1	2.3321012828726975	0.02412780386694899	0.9119198914021875	0.38584133982658386	1.3066215504799725	0.32516398022464116	N/A		-6.46019	-6.27421	-6.44068	-6.0708	-6.06774	-6.0188	-6.16583	-6.3046	-6.5414	-6.2267	-6.05267	-5.93697	-6.38988	-6.00865	-6.03789	-5.24049	-6.07424	-6.43699	-6.33786	-6.56677	-6.31504	-6.30307	-6.0608	-6.42597	-5.12589	-6.3852	-6.24201	-6.36247	-6.4153	-6.23687
AC145350.2	novel transcript	33095431	AC145350.2	-	ENSG00000260141	16	-	33043609	gene	1	2.3858242115139916	0.021213947969263854	0.9119198914021875	0.3873881697654724	1.3080232363296234	0.3318379971401296	N/A		-5.30819	-6.27421	-6.44068	-6.0708	-6.06774	-6.0188	-5.01383	-6.3046	-6.3894	-6.2267	-6.20467	-6.08897	-6.38988	-6.00865	-6.03789	-6.3925	-6.07424	-6.28498	-6.18586	-6.56677	-6.31504	-5.30307	-6.0608	-6.42597	-6.27789	-6.3852	-6.24201	-6.36247	-6.4153	-6.23687
RBM10	RNA binding motif protein 10 [Source:HGNC Symbol;Acc:HGNC:9896]	47186813	RBM10	+	ENSG00000182872	X	+	47145221	gene	1	2.039406709408115	0.04717779177655935	0.9119198914021875	0.3878442049026489	1.3084367671358035	0.2879576567904608	N/A		5.1165	5.31555	4.11433	4.89338	6.21548	5.28359	3.68834	4.43986	5.10595	4.80259	5.4976	5.54079	5.9828	5.06483	6.31011	4.50182	5.63714	5.52358	5.73226	5.79072	5.63462	4.56343	6.11634	4.4599	5.2448	4.3079	5.76057	5.05104	5.74688	4.95337
AL096828.5	novel transcript	63117205	AL096828.5	+	ENSG00000287324	20	+	63116218	gene	1	2.0302950473672805	0.04813175873047788	0.9119198914021875	0.3882234990596771	1.3087808091199	0.286777143564887	N/A		-6.46019	-6.27421	-6.44068	-6.0708	-6.06774	-6.0188	-6.16583	-6.3046	-6.5414	-6.2267	-6.20467	-6.08897	-6.38988	-6.16065	-6.03789	-6.3925	-6.07424	-6.43699	-6.33786	-6.56677	-6.31504	-6.45508	-6.0608	-4.27397	-6.12589	-6.3852	-6.24201	-6.36247	-6.4153	-6.23687
AC061975.4	novel transcript	28265551	AC061975.4	+	ENSG00000264486	17	+	28256438	gene	1	2.9318713309954534	0.005234439133830761	0.9119198914021875	0.3901968002319336	1.3105721688146337	0.3967939240009518	N/A		-6.46019	-6.27421	-6.44068	-6.0708	-6.06774	-6.0188	-6.16583	-6.3046	-6.3894	-6.2267	-6.20467	-6.08897	-6.38988	-6.16065	-6.03789	-6.3925	-6.07424	-6.43699	-6.18586	-6.41476	-6.31504	-6.45508	-6.0608	-6.42597	-6.27789	-6.3852	-6.24201	-6.36247	-6.4153	-6.08487
ARHGEF2	Rho/Rac guanine nucleotide exchange factor 2 [Source:HGNC Symbol;Acc:HGNC:682]	156007070	ARHGEF2	-	ENSG00000116584	1	-	155946851	gene	1	2.297388284268926	0.026196344837527925	0.9119198914021875	0.3902703523635864	1.3106389867014685	0.32082550973092344	N/A		6.80783	7.54058	6.82604	6.89218	7.85616	6.65897	6.11449	5.39382	6.57223	6.72114	7.05749	6.44132	5.9621	7.36313	7.65231	5.70056	6.72185	7.46855	6.88979	6.58277	7.4204	6.52208	7.60468	6.53419	6.69548	6.37112	7.52148	7.18574	6.40181	6.41821
DTX2	deltex E3 ubiquitin ligase 2 [Source:HGNC Symbol;Acc:HGNC:15973]	76505995	DTX2	+	ENSG00000091073	7	+	76461676	gene	1	2.054061106288591	0.04567795810435345	0.9119198914021875	0.3903505206108093	1.3107118188293354	0.28985353868068964	N/A		1.66335	1.53601	0.653835	0.822672	1.67672	0.362027	0.905034	0.432368	1.40501	0.368245	2.11224	0.857445	1.11085	1.23928	1.9343	1.32936	1.13305	1.85968	1.82537	1.51597	2.37999	1.00071	3.18924	1.79212	0.574548	0.586982	1.98146	1.24074	1.5246	1.73531
HSDL1	hydroxysteroid dehydrogenase like 1 [Source:HGNC Symbol;Acc:HGNC:16475]	84145192	HSDL1	-	ENSG00000103160	16	-	84122141	gene	1	2.3174115457269857	0.02498462976091432	0.9119198914021875	0.3905026614665985	1.3108500485502166	0.3233305257279469	N/A		3.18366	3.66733	3.21117	2.17396	4.11493	4.18442	2.80954	1.9081	2.64127	2.22451	4.04405	3.0317	3.04057	3.57632	4.05663	2.79293	3.10291	4.12229	3.63751	3.35507	3.84819	3.59326	2.66106	3.79615	3.28138	3.53664	3.41382	3.80355	2.82946	2.78858
MAEA	macrophage erythroblast attacher [Source:HGNC Symbol;Acc:HGNC:13731]	1340147	MAEA	+	ENSG00000090316	4	+	1289887	gene	1	2.395649419316123	0.020716638802275585	0.9119198914021875	0.3909531235694885	1.3112594077344562	0.3330532506821108	N/A		3.74166	4.74508	3.8054	3.80913	4.63789	4.30063	3.79353	2.79577	3.85139	3.08517	4.82308	3.88958	3.77335	3.55741	3.48481	3.46341	4.30899	4.57067	4.4848	4.1244	4.7506	3.41802	5.20495	3.84886	3.50529	3.75122	4.72858	4.02195	3.85953	3.78858
AC022211.2	novel transcript, antisense to SLC25A19	75273895	AC022211.2	+	ENSG00000263843	17	+	75271369	gene	1	2.05358191838234	0.045726337619830804	0.9119198914021875	0.39097970724105835	1.3112835697434786	0.2897915985395805	N/A		1.61067	1.60572	-0.266312	1.29066	2.52305	0.641003	1.05226	1.23111	2.80781	2.09523	2.1665	1.97592	2.07953	1.78577	2.60196	1.48061	1.83265	2.17445	2.16729	2.11271	1.98671	1.18878	2.10801	1.50082	1.60203	1.84895	2.11945	1.74953	2.23255	1.64305
AP001257.1	novel transcript	60160822	AP001257.1	-	ENSG00000254952	11	-	60159687	gene	1	2.2292830237824828	0.0307195856239237	0.9119198914021875	0.39158326387405396	1.3118322646835117	0.31225482524422593	N/A		-6.46019	-6.27421	-6.44068	-6.0708	-6.06774	-6.0188	-6.16583	-6.3046	-6.5414	-6.2267	-6.20467	-6.08897	-6.38988	-6.16065	-6.03789	-6.3925	-6.07424	-6.43699	-6.33786	-6.56677	-6.31504	-6.45508	-6.0608	-6.42597	-6.27789	-6.3852	-6.24201	-6.36247	-6.4153	-6.23687
DOCK8	dedicator of cytokinesis 8 [Source:HGNC Symbol;Acc:HGNC:19191]	465259	DOCK8	+	ENSG00000107099	9	+	214854	gene	1	2.1397568557434687	0.037711994239593816	0.9119198914021875	0.3920538127422333	1.312260201182172	0.3008716022431698	N/A		7.34185	6.67505	6.9947	7.01784	7.45794	6.28866	6.65926	5.65878	7.12457	5.8733	6.8915	6.86958	6.43918	6.24313	7.47675	7.24156	6.64144	7.797	6.72983	7.4674	7.11207	7.51381	8.82776	7.68803	7.17503	6.23924	6.72898	7.27335	5.19357	7.35341
SLC39A4	solute carrier family 39 member 4 [Source:HGNC Symbol;Acc:HGNC:17129]	144416895	SLC39A4	-	ENSG00000147804	8	-	144409742	gene	1	2.158374907336438	0.036152158902427386	0.9119198914021875	0.3921273648738861	1.3123271051312309	0.3032496915260889	N/A		0.524699	-0.0998344	-0.896362	0.589	-0.243313	0.110488	-0.313389	0.641821	0.790507	-0.374259	0.176152	0.402879	0.0840472	-0.126002	0.557061	0.235241	0.616926	0.703703	0.744876	1.4861	1.40682	0.708153	1.56694	0.185465	0.381903	0.321392	0.417792	0.359387	0.4232	0.515047
FAM117A	family with sequence similarity 117 member A [Source:HGNC Symbol;Acc:HGNC:24179]	49789180	FAM117A	-	ENSG00000121104	17	-	49710332	gene	1	2.2105696929968484	0.03207810780545435	0.9119198914021875	0.39216938614845276	1.3123653297450006	0.30988632808977185	N/A		4.6047	4.04522	4.40568	4.50116	6.0035	3.79142	4.01684	3.57362	5.30887	4.41615	4.53698	4.23546	3.74369	4.42807	5.92549	4.3141	4.5176	4.71502	4.25085	4.43073	5.01438	4.0312	4.84693	4.39048	4.27712	4.34234	3.89584	4.47165	4.95466	4.82503
ARHGAP27	Rho GTPase activating protein 27 [Source:HGNC Symbol;Acc:HGNC:31813]	45434421	ARHGAP27	-	ENSG00000159314	17	-	45393902	gene	1	2.401738284332187	0.020413739196383937	0.9119198914021875	0.3928903341293335	1.3130213128550758	0.33380553437780264	N/A		4.05156	5.83272	4.83673	5.45787	5.38519	5.08376	4.27157	4.4501	4.70335	4.25398	5.11475	5.1217	4.53937	6.12738	5.73067	4.49844	6.28722	5.39626	5.14506	4.84557	5.10842	4.71304	6.64411	4.79683	5.03019	4.91528	5.41928	5.71879	4.97451	5.33246
RGL2	ral guanine nucleotide dissociation stimulator like 2 [Source:HGNC Symbol;Acc:HGNC:9769]	33298942	RGL2	-	ENSG00000237441	6	-	33291654	gene	1	2.344927031064209	0.023401316305322897	0.9119198914021875	0.3936760723590851	1.3137366213643953	0.3267617945604366	N/A		4.30191	3.44385	3.43071	3.59887	4.8648	3.38824	3.22696	3.57362	3.45766	3.95735	3.30269	3.70869	3.53526	4.08014	4.64939	3.58288	4.18368	4.24932	3.89895	4.12633	4.68715	3.30241	5.62453	4.4531	3.68307	4.03007	3.51362	3.93164	3.87241	4.37354
ZNF664	zinc finger protein 664 [Source:HGNC Symbol;Acc:HGNC:25406]	124015439	ZNF664	+	ENSG00000179195	12	+	123971845	gene	1	2.326284099493274	0.024463913159448524	0.9119198914021875	0.3939691185951233	1.3140035001320554	0.32443836336795406	N/A		5.19315	4.91122	4.29722	4.7554	5.38519	5.40233	5.00298	4.86908	4.50542	4.20839	5.99104	5.62384	4.79898	5.21355	5.57099	4.79224	4.9209	5.77605	5.75151	5.70483	4.44059	5.61802	5.90178	5.66304	5.48375	3.9726	5.40785	5.67179	4.87305	5.65111
POLR1A	RNA polymerase I subunit A [Source:HGNC Symbol;Acc:HGNC:17264]	86106155	POLR1A	-	ENSG00000068654	2	-	86020216	gene	1	2.4084177369185507	0.020086053258511795	0.9119198914021875	0.39401277899742126	1.3140432665330721	0.33463005259672135	N/A		5.7297	4.20535	4.30937	4.51687	5.42021	4.0669	4.59627	3.94412	5.94151	5.36669	5.15861	4.81457	4.65162	4.84856	5.5679	4.95979	4.82092	5.66776	5.63751	5.33762	4.84118	5.28938	5.84065	4.90532	4.88394	3.32714	4.27523	4.9278	4.14397	5.79165
CPLANE2	ciliogenesis and planar polarity effector 2 [Source:HGNC Symbol;Acc:HGNC:28127]	16237183	CPLANE2	-	ENSG00000132881	1	-	16231692	gene	1	2.2140118426938384	0.03182429793072964	0.9119198914021875	0.39430010318756104	1.314304994761035	0.31032242674842775	N/A		0.0137367	0.125725	-0.862415	0.290658	1.24413	-0.252082	0.115454	-0.480169	0.541335	-0.752771	0.137158	0.706885	0.316708	0.772715	1.28404	0.0262945	0.381548	0.0369461	0.22353	1.0115	0.657139	0.156357	0.339131	0.217886	-0.425452	0.732587	0.302314	0.570891	0.679214	1.43083
CCDC77	coiled-coil domain containing 77 [Source:HGNC Symbol;Acc:HGNC:28203]	442642	CCDC77	+	ENSG00000120647	12	+	389273	gene	1	2.502679221981579	0.01594135741769955	0.9119198914021875	0.3943944573402405	1.3143909548467978	0.34618348421445405	N/A		3.24063	1.717	2.19514	2.47781	2.61174	2.33778	2.78059	1.64831	2.49324	1.99676	2.43517	1.82458	1.71632	1.21052	3.23824	2.15611	0.778207	3.20687	2.95625	2.56252	2.54086	2.57344	3.71142	2.68604	2.52516	2.91909	2.24985	2.23248	2.26808	2.06488
AL160006.1	novel transcript, antisense to ALX3	110062555	AL160006.1	+	ENSG00000258634	1	+	110058340	gene	1	2.0577566743514133	0.04530634219727318	0.9119198914021875	0.3949231803417206	1.3148727448786626	0.2903311078311937	N/A		2.06685	2.07255	1.17075	0.781645	2.40619	1.18849	0.615528	1.99715	3.17475	0.597727	1.95296	1.60219	1.72212	1.30424	2.91178	1.86803	1.60133	2.45311	2.28581	2.07709	1.88681	1.43164	1.6381	2.36628	1.53232	0.39616	0.898682	1.87699	1.29894	2.8635
AL355385.1	novel transcript, antisense to KLC4	43074739	AL355385.1	-	ENSG00000272170	6	-	43074331	gene	1	2.0618034202056092	0.04490243438590191	0.9119198914021875	0.39493709802627563	1.3148854295222254	0.29085381008991473	N/A		-1.50084	-0.800274	-2.48132	-1.45936	-0.871344	-1.28183	-2.10694	-2.56763	-1.99708	-2.75277	-0.00827213	-1.47754	-0.952479	-2.20129	-0.52833	-1.2863	-0.71278	-0.354245	-1.14147	-1.8912	-0.54833	-1.44509	-0.821334	-1.06451	-1.60233	-1.64823	-1.33512	-1.25627	-1.80387	-2.38443
MPP5	membrane palmitoylated protein 5 [Source:HGNC Symbol;Acc:HGNC:18669]	67335819	MPP5	+	ENSG00000072415	14	+	67241109	gene	1	2.3569882168710445	0.02273608953329589	0.9119198914021875	0.39519602060317993	1.3151214350998202	0.32826180906953845	N/A		3.56679	4.07624	3.78278	3.63387	3.66734	3.16388	4.29905	4.41251	4.069	3.95872	4.71055	3.74602	4.21642	4.14491	3.91986	3.83899	3.55147	3.60984	3.92136	4.25766	3.38385	4.04455	4.59701	3.78132	2.86846	3.87663	3.6139	4.43158	3.36423	5.39289
SOX9	SRY-box 9 [Source:HGNC Symbol;Acc:HGNC:11204]	72126416	SOX9	+	ENSG00000125398	17	+	72121020	gene	1	2.561319664614709	0.013771489943037962	0.9119198914021875	0.39636513590812683	1.3161876006477005	0.3532926682292367	N/A		-6.46019	-6.27421	-6.44068	-5.9188	-6.06774	-6.0188	-6.01383	-6.15259	-6.5414	-6.2267	-6.20467	-6.08897	-6.38988	-6.16065	-5.88588	-6.24049	-6.07424	-6.28498	-6.33786	-6.41476	-6.31504	-6.45508	-6.0608	-6.42597	-6.27789	-6.2332	-6.24201	-6.36247	-6.2633	-6.23687
CAPN15	calpain 15 [Source:HGNC Symbol;Acc:HGNC:11182]	554636	CAPN15	+	ENSG00000103326	16	+	527712	gene	1	2.287572583800345	0.02680929087179656	0.9119198914021875	0.3987840414047241	1.3183962475474615	0.31959504606869504	N/A		4.6255	4.05895	3.37666	4.17396	4.91794	3.51475	3.60088	4.04708	3.87152	3.33044	4.30379	4.46284	4.19987	4.27097	4.66871	3.96408	4.71439	4.07696	4.6791	5.18143	4.45443	3.91246	5.72692	3.86431	4.1479	3.97747	4.10229	4.36602	4.44147	4.54904
NUDCD3	NudC domain containing 3 [Source:HGNC Symbol;Acc:HGNC:22208]	44490658	NUDCD3	-	ENSG00000015676	7	-	44379119	gene	1	2.147406536491664	0.0370640782532912	0.9119198914021875	0.3993326723575592	1.3188977052484252	0.3018493806637611	N/A		4.96035	3.60061	4.06997	4.54575	5.51628	3.67624	4.56076	3.15802	4.23265	4.19443	4.9431	4.54281	4.12406	4.82187	5.30209	4.01807	4.67954	5.1355	4.58398	5.27349	5.31775	4.53928	5.86104	4.47003	4.05402	4.14943	4.1352	4.13937	4.40912	5.00458
MGAT2	mannosyl (alpha-1,6-)-glycoprotein beta-1,2- N-acetylglucosaminyltransferase [Source:HGNC Symbol;Acc:HGNC:7045]	49623481	MGAT2	+	ENSG00000168282	14	+	49620795	gene	1	2.5586835334964646	0.013862942723714817	0.9119198914021875	0.4001542329788208	1.3196489818299082	0.352974379669908	N/A		3.29172	4.21207	3.11646	4.39068	4.61662	3.8814	3.30132	2.87807	4.16327	4.53078	4.48746	4.3542	3.81061	4.21897	4.47716	4.41146	4.61401	4.35617	4.00643	3.85903	3.33082	3.10419	3.3927	3.60562	3.85853	3.84228	4.68314	4.27737	4.70752	3.71927
URB1	URB1 ribosome biogenesis homolog [Source:HGNC Symbol;Acc:HGNC:17344]	32393012	URB1	-	ENSG00000142207	21	-	32311018	gene	1	2.088053021143039	0.04235782905330077	0.9119198914021875	0.40113335847854614	1.3205449026530984	0.29423803443653	N/A		5.52391	3.40136	3.93049	4.4166	5.09898	4.11049	4.55127	3.23111	5.39972	3.65152	4.09581	4.73987	4.86541	4.33676	5.40759	4.43723	4.41092	5.25563	5.4094	4.48837	4.60927	5.02392	5.63954	4.35174	4.85067	3.18466	4.25429	4.29832	4.08432	5.36892
AL031429.1	novel transcript	70951493	AL031429.1	+	ENSG00000235782	1	+	70947379	gene	1	2.020032241680018	0.04922624821838055	0.9119198914021875	0.4012431800365448	1.3206454296629324	0.28544592140927993	N/A		-6.46019	-6.27421	-6.44068	-6.0708	-6.06774	-6.0188	-6.16583	-6.3046	-6.5414	-6.2267	-6.20467	-6.08897	-6.38988	-6.00865	-6.03789	-6.3925	-6.07424	-6.28498	-6.33786	-4.8298	-6.16304	-6.45508	-5.9088	-6.27397	-6.27789	-6.3852	-6.24201	-6.36247	-6.4153	-4.4999
AL139099.1	novel transcript	49623480	AL139099.1	-	ENSG00000258377	14	-	49620815	gene	1	2.5373981421868623	0.014621904473519331	0.9119198914021875	0.4016174376010895	1.3209880700985324	0.3503998775375909	N/A		3.20751	4.13636	3.03099	4.31482	4.55187	3.81796	3.2341	2.7573	4.08937	4.49895	4.43316	4.30263	3.73222	4.15626	4.41218	4.3064	4.55957	4.31307	3.93567	3.81044	3.2357	3.06761	3.26113	3.54142	3.79595	3.70049	4.59124	4.19786	4.58923	3.61557
AC016995.1	novel transcript	38412627	AC016995.1	+	ENSG00000287313	2	+	38408719	gene	1	2.2882227973242153	0.02676829585855325	0.9119198914021875	0.40200111269950867	1.321339424760099	0.3196766047853484	N/A		-6.46019	-5.1222	-6.44068	-6.0708	-6.06774	-6.0188	-6.01383	-6.3046	-6.5414	-6.2267	-6.20467	-6.08897	-6.38988	-6.16065	-5.88588	-6.24049	-6.07424	-5.28498	-6.33786	-6.41476	-6.31504	-6.45508	-6.0608	-5.27397	-6.27789	-6.3852	-6.24201	-6.36247	-6.4153	-6.23687
INIP	INTS3 and NABP interacting protein [Source:HGNC Symbol;Acc:HGNC:24994]	112718149	INIP	-	ENSG00000148153	9	-	112683926	gene	1	2.34206489062583	0.023561715218768074	0.9119198914021875	0.40362077951431274	1.3228236825785185	0.3264054751639776	N/A		2.8742	2.86932	1.91099	2.97299	3.90125	2.4686	2.49397	2.45474	1.90522	2.34315	3.98076	3.10469	3.25997	3.12064	3.67254	1.89906	2.92639	3.90484	3.63112	3.53214	3.43873	3.40601	2.82591	2.70045	3.20726	2.72391	2.78958	3.42253	3.0105	2.75118
ARID3A	AT-rich interaction domain 3A [Source:HGNC Symbol;Acc:HGNC:3031]	975939	ARID3A	+	ENSG00000116017	19	+	925781	gene	1	2.126833660933295	0.0388291910407593	0.9119198914021875	0.40370988845825195	1.3229053901178323	0.29921760927453545	N/A		3.1012	2.64929	2.10793	1.8023	3.42188	1.6801	1.3081	1.51983	2.18045	2.77705	3.16165	0.804496	1.86015	2.08411	3.79536	1.83632	1.6851	2.4085	1.81976	2.39581	3.05128	2.11899	3.58306	1.68604	1.781	1.82209	2.12432	3.35559	2.10302	1.94304
ZNF384	zinc finger protein 384 [Source:HGNC Symbol;Acc:HGNC:11955]	6689572	ZNF384	-	ENSG00000126746	12	-	6666477	gene	1	2.6513245710111257	0.01096075787348568	0.9119198914021875	0.40476617217063904	1.3238743232940842	0.3640860510675666	N/A		4.37217	4.76426	3.84446	3.65485	4.76813	4.04909	3.32379	4.12702	3.65363	4.16967	5.50048	4.52451	3.59343	3.51296	4.94938	4.42395	3.36086	4.5288	4.91217	5.09353	4.27887	4.43417	5.58506	4.30157	4.50892	3.5498	4.18496	4.70092	4.62392	4.09255
AC104758.2	novel transcript, antisense to TBC1D2B	77995289	AC104758.2	+	ENSG00000259792	15	+	77993405	gene	1	2.269387838999298	0.02797872019717495	0.9119198914021875	0.40525683760643005	1.3243246539793272	0.31731119151866594	N/A		-0.118367	-0.0347394	-0.22259	-0.918795	-1.16085	-1.77933	-0.45924	-0.760277	-0.531421	-0.987236	1.24195	-1.23653	-1.23788	-0.83872	-0.563954	-1.84817	-0.140874	-0.641126	-0.303218	-0.92291	-0.671187	-0.630649	-0.153909	-0.573527	-0.803963	-0.911269	-1.09	0.181849	-0.941372	0.55899
MLLT1	MLLT1 super elongation complex subunit [Source:HGNC Symbol;Acc:HGNC:7134]	6279975	MLLT1	-	ENSG00000130382	19	-	6210381	gene	1	2.1126132696453332	0.040091987585071154	0.9119198914021875	0.4056689739227295	1.3247030293368385	0.29739447120617585	N/A		3.91702	3.86506	3.04	4.38499	4.738	3.8162	3.2341	2.64831	3.34022	3.05201	4.90878	3.71766	3.71777	3.60974	4.39257	3.55879	3.63236	4.94564	4.33868	4.71516	4.52696	3.87932	5.3841	3.6947	3.51616	2.85692	4.91632	4.09217	3.77973	4.43379
AL355314.2	novel transcript	55513217	AL355314.2	+	ENSG00000228048	10	+	55506219	gene	1	2.0531806609563197	0.0457668834513488	0.9119198914021875	0.4064987301826477	1.3254651424333077	0.2897397289418498	N/A		-6.46019	-6.27421	-6.44068	-6.0708	-6.06774	-6.0188	-6.16583	-6.3046	-6.3894	-6.2267	-6.20467	-6.08897	-6.23788	-6.16065	-6.03789	-6.3925	-6.07424	-6.43699	-6.33786	-6.56677	-6.31504	-6.45508	-6.0608	-6.42597	-6.27789	-6.3852	-6.24201	-6.36247	-6.4153	-6.23687
RCSD1	RCSD domain containing 1 [Source:HGNC Symbol;Acc:HGNC:28310]	167708696	RCSD1	+	ENSG00000198771	1	+	167630093	gene	1	2.659039764423975	0.010746154807296128	0.9119198914021875	0.406749963760376	1.3256959814788905	0.3650045457383193	N/A		6.51338	6.85078	5.87245	5.93763	7.42049	6.22926	6.23588	5.76813	6.02581	6.14991	7.04141	7.02484	6.25772	6.99382	7.37239	6.14402	6.9435	6.91438	7.02542	6.96462	6.85342	6.5925	7.28056	6.6037	6.80798	6.12463	7.02015	6.69774	6.72005	6.80007
CERK	ceramide kinase [Source:HGNC Symbol;Acc:HGNC:19256]	46738252	CERK	-	ENSG00000100422	22	-	46684410	gene	1	2.555302773796402	0.01398103855642195	0.9119198914021875	0.4076891243457794	1.3265592593810402	0.35256600464646726	N/A		5.13268	5.39153	4.74543	3.64916	6.03882	5.44949	4.79111	4.67157	5.17713	4.91824	6.81326	5.07216	4.46516	5.24343	5.98641	5.466	5.34104	5.59842	5.18374	5.15319	5.33631	5.11636	6.05229	5.2363	4.91577	5.2486	5.18787	5.67828	4.7715	5.3372
MPZL1	myelin protein zero like 1 [Source:HGNC Symbol;Acc:HGNC:7226]	167791919	MPZL1	+	ENSG00000197965	1	+	167721192	gene	1	2.1185492748205386	0.03956054882373416	0.9119198914021875	0.40797021985054016	1.3268177521071072	0.2981558990617764	N/A		4.51438	4.65998	3.23488	4.54677	5.71816	4.25862	3.91098	3.23111	3.55311	5.11883	6.09645	4.73634	4.52284	4.52371	5.11693	3.40876	4.36086	5.39406	4.34357	4.33007	4.5348	4.13676	3.50906	3.51882	4.60458	3.87271	4.5127	4.89544	4.34218	4.54449
AC005162.2	novel transcript	28988899	AC005162.2	+	ENSG00000233517	7	+	28987028	gene	1	2.908374823021801	0.005577250143890473	0.9119198914021875	0.4080455005168915	1.3268869880355019	0.3941095550351905	N/A		-6.46019	-6.27421	-6.44068	-6.0708	-6.06774	-6.0188	-6.01383	-6.15259	-6.5414	-6.2267	-6.20467	-5.93697	-6.38988	-6.16065	-5.88588	-6.3925	-5.92223	-6.28498	-6.33786	-6.56677	-6.31504	-6.45508	-4.9088	-6.42597	-6.12589	-6.3852	-6.24201	-6.36247	-6.4153	-6.23687
AP002449.1	novel transcript, antisense SEH1L	12991173	AP002449.1	-	ENSG00000266969	18	-	12984694	gene	1	2.038614611791002	0.047260065545596086	0.9119198914021875	0.40824392437934875	1.3270694965631922	0.28785508406909904	N/A		0.199603	-0.874275	-0.50732	-0.789512	-0.271882	-1.77933	-0.621511	-1.45215	0.239955	-0.615267	0.390277	-0.0789904	-0.171792	-1.36479	0.0913978	-1.2863	-0.968037	0.107336	0.305992	-0.28548	-1.16304	0.220488	-0.449365	-1.81454	-0.425452	-1.279	-0.804601	-0.429109	-0.481941	-0.329978
YEATS2-AS1	YEATS2 antisense RNA 1 [Source:HGNC Symbol;Acc:HGNC:41101]	183810783	YEATS2-AS1	-	ENSG00000233885	3	-	183806457	gene	1	2.1583211017360067	0.036156583702381735	0.9119198914021875	0.4082951545715332	1.3271166217216854	0.3032428270521521	N/A		3.54979	1.86079	2.80143	2.34799	3.1094	1.66459	2.82538	1.5685	2.96815	2.58708	2.88102	2.43372	2.33577	2.17126	3.55291	2.48402	2.18105	3.63239	3.52667	2.27523	2.50585	3.58415	4.314	3.14177	2.71646	1.84895	1.33626	2.47953	1.94127	3.45817
AP005436.1	novel transcript	88098147	AP005436.1	-	ENSG00000255102	11	-	88061774	gene	1	2.1895521042059034	0.03366707504776975	0.9119198914021875	0.40856778621673584	1.327367435765226	0.3072192930038924	N/A		-6.46019	-6.1222	-6.44068	-5.9188	-6.06774	-6.0188	-6.01383	-6.3046	-6.3894	-6.2267	-6.20467	-6.08897	-6.38988	-6.16065	-5.88588	-6.3925	-6.07424	-4.70002	-4.6009	-6.41476	-6.16304	-6.30307	-6.0608	-6.42597	-6.27789	-6.3852	-6.24201	-6.36247	-6.4153	-6.08487
LSS	lanosterol synthase [Source:HGNC Symbol;Acc:HGNC:6708]	46228824	LSS	-	ENSG00000160285	21	-	46188141	gene	1	2.0537975549171006	0.04570456112361849	0.9119198914021875	0.40987429022789	1.3285700436049557	0.28981947230927796	N/A		5.26261	4.21653	4.47702	3.34565	5.58759	3.98183	3.84415	3.79577	4.38785	4.47989	4.17615	5.15579	5.05559	4.32675	5.02551	4.08481	4.80569	6.16674	4.71877	4.13502	4.72266	4.18376	4.573	4.60101	3.95226	3.62478	4.61217	4.61767	4.82416	4.67752
TXLNA	taxilin alpha [Source:HGNC Symbol;Acc:HGNC:30685]	32198285	TXLNA	+	ENSG00000084652	1	+	32179675	gene	1	2.3045976035435927	0.025754154450018992	0.9119198914021875	0.4103817641735077	1.329037455813185	0.3217282129533685	N/A		5.27254	5.28931	3.67855	4.1419	6.19865	4.70401	4.13719	3.94807	4.55897	5.19209	6.20531	5.06162	5.42256	4.99487	5.94027	4.25336	5.41873	5.84011	5.46474	5.24523	5.45535	4.6143	5.57149	4.62463	4.61726	4.41066	5.34983	5.5102	5.14609	5.17075
TMC6	transmembrane channel like 6 [Source:HGNC Symbol;Acc:HGNC:18021]	78132407	TMC6	-	ENSG00000141524	17	-	78110458	gene	1	2.6265342560867913	0.011677208762171452	0.9119198914021875	0.4111979305744171	1.3297895361688068	0.3611275677242568	N/A		6.10305	5.26042	5.81952	5.15468	6.59601	5.62606	5.84454	5.62712	4.99376	5.56464	4.70306	4.89275	5.29642	5.93643	5.68871	5.50308	5.44627	5.64797	5.32391	4.83198	6.03264	5.17923	6.98413	6.37641	5.37595	5.58219	6.06576	5.6649	5.3864	6.19155
RRP1B	ribosomal RNA processing 1B [Source:HGNC Symbol;Acc:HGNC:23818]	43696079	RRP1B	+	ENSG00000160208	21	+	43659560	gene	1	2.4820141764615937	0.016777146824252475	0.9119198914021875	0.41139140725135803	1.329967883294024	0.34366382899023373	N/A		5.38965	5.12276	4.30844	3.99708	5.84996	5.57667	3.53692	3.95593	5.03371	5.69762	5.5024	4.78669	4.68545	5.0907	5.72237	4.64673	5.02613	5.54751	5.53267	5.15177	4.53393	4.98637	5.61329	4.47925	4.68789	3.74122	5.50479	5.83222	4.44492	4.83772
AC007610.2	novel transcript, antisense to HEATR3	50121943	AC007610.2	-	ENSG00000260381	16	-	50100339	gene	1	2.0878164459273387	0.04238018797760089	0.9119198914021875	0.41178253293037415	1.3303284966572535	0.29420758317204215	N/A		-1.45021	-2.80027	-2.28868	-3.59687	-1.66781	-3.86679	-0.926366	-2.56763	-2.3894	-2.90477	-2.4677	-2.35201	-2.77845	-2.54921	-1.49356	-3.91856	-2.75231	-1.89266	-1.542	-2.24484	-1.51918	-1.01767	-2.10144	-2.10404	-2.95597	-1.91127	-2.09	-1.96254	-2.80387	-2.17798
AC005703.7	novel transcript, antisense to TEKT3	15311760	AC005703.7	+	ENSG00000286792	17	+	15266848	gene	1	2.9485510700607276	0.0050031251443738425	0.9119198914021875	0.4121527671813965	1.3306699384482295	0.3986933538805228	N/A		-6.46019	-6.27421	-6.44068	-5.9188	-6.06774	-6.0188	-6.16583	-6.3046	-6.3894	-6.2267	-6.20467	-6.08897	-6.38988	-6.16065	-6.03789	-6.3925	-6.07424	-6.43699	-6.18586	-6.56677	-6.31504	-6.45508	-6.0608	-6.42597	-6.27789	-6.3852	-6.24201	-6.36247	-6.4153	-6.23687
PHC1	polyhomeotic homolog 1 [Source:HGNC Symbol;Acc:HGNC:3182]	8941467	PHC1	+	ENSG00000111752	12	+	8913896	gene	1	2.4757860443050883	0.017036721706103562	0.9119198914021875	0.41423657536506653	1.332593327892129	0.3429029820394299	N/A		3.97374	4.01607	3.83415	4.4166	5.04209	4.339	3.55792	3.45103	2.74246	4.38576	4.86396	4.9639	4.33007	4.06416	4.70377	3.5194	3.26264	5.12388	4.64307	4.41971	4.79624	4.25726	5.13833	4.18751	4.60543	3.78639	4.80633	4.32578	4.17445	4.30423
HIRA	histone cell cycle regulator [Source:HGNC Symbol;Acc:HGNC:4916]	19447450	HIRA	-	ENSG00000100084	22	-	19330698	gene	1	2.0536003694140663	0.045724473951554934	0.9119198914021875	0.41439127922058105	1.3327362329230583	0.28979398359937825	N/A		4.81851	6.85167	5.37488	5.87033	6.43493	6.36623	4.7757	4.69759	4.54944	4.20491	7.05602	5.8308	5.27486	6.31018	6.34654	5.08762	6.15157	6.24664	6.08881	6.80016	5.71117	5.43924	5.88603	5.79683	5.53678	4.46029	5.94994	6.81363	5.42013	6.29044
GPC3-AS1	GPC3 antisense RNA 1 [Source:HGNC Symbol;Acc:HGNC:52897]	133897934	GPC3-AS1	+	ENSG00000286096	X	+	133897443	gene	1	3.215865405963141	0.0023815341614982907	0.9119198914021875	0.41453492641448975	1.3328689382737189	0.4284326324962807	N/A		-6.46019	-6.27421	-6.44068	-6.0708	-6.06774	-6.0188	-6.16583	-6.15259	-6.5414	-6.2267	-6.20467	-6.08897	-6.38988	-6.16065	-6.03789	-6.24049	-6.07424	-6.43699	-6.18586	-6.41476	-6.31504	-6.45508	-6.0608	-6.42597	-6.27789	-6.3852	-6.24201	-6.36247	-6.4153	-6.23687
TMEM265	transmembrane protein 265 [Source:NCBI gene;Acc:100862671]	30744281	TMEM265	+	ENSG00000281991	16	+	30740381	gene	1	2.145457674284627	0.03722820787716364	0.9119198914021875	0.41497406363487244	1.333274707638548	0.3016003683203736	N/A		0.757898	1.63935	0.187054	0.147294	1.4593	-1.05944	0.0946956	0.0762242	1.44349	-0.0303045	1.39028	0.777274	0.405975	1.23928	1.427	0.617489	0.897946	1.40152	1.47948	1.31316	0.81424	0.925744	1.95539	1.09236	0.349842	0.274598	-0.362083	0.68435	-0.218906	1.80995
HEATR3	HEAT repeat containing 3 [Source:HGNC Symbol;Acc:HGNC:26087]	50107272	HEATR3	+	ENSG00000155393	16	+	50065970	gene	1	2.6304448466979378	0.011561412002590499	0.9119198914021875	0.4166589677333832	1.3348327308243035	0.3615949867383516	N/A		4.21929	2.36161	2.44603	2.8294	4.11217	2.42323	3.36121	2.84741	3.77676	3.11759	3.07404	3.47877	2.95688	3.34891	4.52245	2.57329	3.29694	3.90608	4.12475	3.56252	3.62323	3.88304	3.79684	3.311	3.35792	4.20767	4.0521	3.47953	3.75629	3.53352
AC004522.2	novel transcript	99948620	AC004522.2	+	ENSG00000237640	7	+	99929392	gene	1	2.141860421862937	0.037532840746046674	0.9119198914021875	0.4168701767921448	1.335028163257865	0.30114057378226705	N/A		-6.46019	-6.27421	-6.28868	-6.0708	-6.06774	-6.0188	-6.01383	-6.15259	-6.5414	-6.2267	-5.05267	-6.08897	-6.38988	-6.16065	-6.03789	-6.3925	-6.07424	-6.43699	-6.18586	-6.56677	-6.31504	-4.71811	-4.32383	-6.42597	-6.27789	-6.2332	-6.24201	-6.36247	-6.2633	-6.23687
DHX33	DEAH-box helicase 33 [Source:HGNC Symbol;Acc:HGNC:16718]	5468982	DHX33	-	ENSG00000005100	17	-	5440917	gene	1	2.325420463158899	0.024514168577088786	0.9119198914021875	0.4169294834136963	1.3350830450140296	0.32433058724886543	N/A		4.53337	3.0427	2.32603	2.63195	3.94224	2.908	3.4999	2.40965	4.03371	3.91541	3.32888	3.31569	3.13498	3.09726	4.82836	2.87064	3.03777	3.92203	4.00643	3.83435	2.71654	3.82621	4.29822	2.97396	3.1409	2.59653	2.96256	3.48128	2.91412	4.0026
AC127540.2	novel transcript	16529290	AC127540.2	+	ENSG00000286743	17	+	16525832	gene	1	2.100732606275035	0.04117445188308856	0.9119198914021875	0.41693735122680664	1.335090325979327	0.29586880075161126	N/A		-6.46019	-6.27421	-6.28868	-5.9188	-6.06774	-6.0188	-5.01383	-4.56763	-6.5414	-6.0747	-6.20467	-5.93697	-6.23788	-6.16065	-5.88588	-6.3925	-6.07424	-6.28498	-6.18586	-6.56677	-6.31504	-6.30307	-6.0608	-6.27397	-6.27789	-6.3852	-6.24201	-6.21047	-6.4153	-6.23687
DEAF1	DEAF1 transcription factor [Source:HGNC Symbol;Acc:HGNC:14677]	706715	DEAF1	-	ENSG00000177030	11	-	644233	gene	1	2.1034665133575157	0.040923121653637866	0.9119198914021875	0.41863584518432617	1.3366630618425657	0.29622008002704475	N/A		4.87792	3.10421	2.30378	3.29309	3.71544	3.39295	3.23647	2.4804	3.38209	4.63093	4.05847	3.30382	3.48322	2.74958	3.59995	2.58288	3.40195	3.36607	3.07858	4.57818	3.1453	2.15636	3.98147	2.32966	3.38981	2.82209	3.23193	4.19254	3.45095	4.11603
SLC48A1	solute carrier family 48 member 1 [Source:HGNC Symbol;Acc:HGNC:26035]	47782751	SLC48A1	+	ENSG00000211584	12	+	47753916	gene	1	2.567555587502356	0.013557339162504912	0.9119198914021875	0.41891688108444214	1.3369234681562094	0.3540451102190082	N/A		2.23484	2.41307	2.5315	2.87562	2.63501	1.86792	2.97201	2.00728	1.91894	2.24723	3.46893	2.43372	2.59184	2.70903	3.26132	1.2673	2.76076	2.35526	2.96134	3.08906	3.01687	2.80283	3.0541	2.60255	1.76893	1.67969	1.47224	2.10241	2.08985	3.40899
CTBP1-AS	CTBP1 antisense RNA [Source:HGNC Symbol;Acc:HGNC:48337]	1218591	CTBP1-AS	+	ENSG00000280927	4	+	1210120	gene	1	2.111078271537426	0.040230426573751976	0.9119198914021875	0.4189607799053192	1.3369641491422186	0.2971974802933954	N/A		3.45502	3.75585	3.04	3.37812	5.0209	3.75343	2.92281	3.51274	3.46391	2.35575	4.30598	4.35074	4.34426	3.99135	3.60997	4.0298	4.68787	3.88369	4.25501	4.69441	4.53567	3.44176	5.14716	3.60562	3.837	3.3998	4.55295	4.16022	4.6086	3.77156
TRAPPC3L	trafficking protein particle complex 3 like [Source:HGNC Symbol;Acc:HGNC:21090]	116545610	TRAPPC3L	-	ENSG00000173626	6	-	116494989	gene	1	2.847980330773853	0.006556707993578062	0.9119198914021875	0.4195471704006195	1.3375076752484754	0.3871633489368807	N/A		-6.46019	-6.27421	-6.44068	-6.0708	-6.06774	-5.86679	-6.01383	-6.3046	-6.3894	-6.0747	-6.20467	-5.93697	-6.38988	-6.16065	-5.88588	-6.3925	-6.07424	-6.43699	-6.33786	-6.41476	-6.16304	-6.45508	-6.0608	-6.42597	-6.27789	-6.3852	-6.24201	-6.21047	-6.2633	-6.23687
GGTLC3	gamma-glutamyltransferase light chain family member 3 [Source:HGNC Symbol;Acc:HGNC:33426]	18518161	GGTLC3	-	ENSG00000274252	22	-	18516344	gene	1	2.2466801378819814	0.029502634486233175	0.9119198914021875	0.4199272692203522	1.3378601073640015	0.31445152278915894	N/A		-6.46019	-6.27421	-6.44068	-5.9188	-6.06774	-6.0188	-6.16583	-6.3046	-6.3894	-6.2267	-6.20467	-6.08897	-6.23788	-6.16065	-6.03789	-6.24049	-6.07424	-6.43699	-6.33786	-4.8298	-6.31504	-6.45508	-6.0608	-6.42597	-6.27789	-6.3852	-6.24201	-6.36247	-4.67834	-6.23687
GRK6	G protein-coupled receptor kinase 6 [Source:HGNC Symbol;Acc:HGNC:4545]	177442901	GRK6	+	ENSG00000198055	5	+	177403204	gene	1	2.1323179877630145	0.038351577229571526	0.9119198914021875	0.4283912479877472	1.3457321114144885	0.29991985893107576	N/A		4.6812	5.76006	5.28969	4.44424	6.25575	6.68923	5.01959	5.6002	3.98455	3.87513	5.77388	5.39002	5.00886	5.39277	5.37033	5.32461	5.5233	5.62003	5.65924	6.24389	5.70694	5.22	6.54781	5.94581	6.04841	5.36392	6.15585	5.9892	5.71934	5.32506
AC215522.3	novel transcript	27234	AC215522.3	+	ENSG00000283061	7	+	12704	gene	1	2.5826452663587243	0.01305165152030678	0.9119198914021875	0.42933809757232666	1.3466156135272527	0.3558630251180011	N/A		-6.46019	-6.27421	-6.28868	-6.0708	-6.06774	-6.0188	-6.16583	-6.3046	-6.5414	-6.2267	-6.20467	-6.08897	-6.38988	-6.16065	-5.88588	-6.3925	-6.07424	-6.43699	-6.33786	-6.56677	-6.31504	-6.45508	-6.0608	-6.42597	-6.27789	-6.3852	-6.24201	-6.21047	-6.2633	-6.23687
ASB1	ankyrin repeat and SOCS box containing 1 [Source:HGNC Symbol;Acc:HGNC:16011]	238452250	ASB1	+	ENSG00000065802	2	+	238426742	gene	1	2.2998203144780924	0.026046422222865642	0.9119198914021875	0.43110039830207825	1.34826155507265	0.32113013033131266	N/A		3.81593	3.68676	2.85853	3.19495	4.6711	2.69926	3.23172	2.6803	3.22898	1.67349	5.03546	3.3827	3.25997	3.62617	4.29154	3.06557	3.53104	3.53679	3.51111	3.85436	3.92044	3.7331	4.41763	3.60715	3.03398	3.10888	3.33206	3.56432	3.29703	3.67002
AC097382.2	novel transcript, antisense to TBC1D14 and TADA2B	7046231	AC097382.2	-	ENSG00000245748	4	-	7030554	gene	1	2.1606480177206158	0.0359656605717909	0.9119198914021875	0.43497949838638306	1.3518916216523151	0.3035396499316014	N/A		4.00809	4.12097	3.22899	2.68112	5.36561	4.33288	3.35686	2.78698	4.80843	3.6464	5.34072	3.8129	3.27979	3.94991	3.88561	3.37789	4.15057	4.30934	4.07035	4.08409	4.18237	3.86058	3.23841	3.26131	3.57455	3.15267	3.58772	4.90977	3.4354	4.26718
AACS	acetoacetyl-CoA synthetase [Source:HGNC Symbol;Acc:HGNC:21298]	125143333	AACS	+	ENSG00000081760	12	+	125065434	gene	1	2.196776245344388	0.03311324243824606	0.9119198914021875	0.43526285886764526	1.3521571734646392	0.308136823754582	N/A		2.77129	2.96791	3.0242	3.9881	4.2679	4.32303	3.94327	2.85863	2.6106	3.73266	4.2106	4.14917	3.7508	4.58288	2.47167	3.21689	4.76777	5.03525	3.82676	3.67005	3.57167	3.67421	5.17999	4.06477	4.1149	2.7297	4.10721	3.75532	3.68068	4.44652
CPSF7	cleavage and polyadenylation specific factor 7 [Source:HGNC Symbol;Acc:HGNC:30098]	61430031	CPSF7	-	ENSG00000149532	11	-	61402641	gene	1	2.77070025343055	0.00804313249625731	0.9119198914021875	0.4354775846004486	1.3523584388323007	0.3781780492212714	N/A		5.35537	5.58946	4.64501	4.31363	5.5866	5.09971	4.02783	4.58803	4.6288	5.09585	6.21324	5.3973	5.85024	5.6509	5.5059	4.77771	5.34338	6.00849	5.74857	5.71	5.33531	5.26726	5.87092	4.93244	5.26535	3.91655	4.86927	5.78495	5.00641	4.94235
AC069234.2	novel transcript, antisense to MLEC	120699541	AC069234.2	-	ENSG00000256364	12	-	120697124	gene	1	2.314676396253126	0.025147138244167012	0.9119198914021875	0.43752437829971313	1.3542784310015163	0.3229887431821926	N/A		3.25405	2.87498	1.85087	2.50747	4.03117	3.28296	2.17105	2.26947	3.41473	3.09021	4.19526	3.00261	3.02656	2.69871	4.13787	2.45299	2.94813	4.31214	3.66745	3.26119	4.00187	3.39389	2.01602	2.88338	2.99564	2.20143	2.66822	2.87964	2.98463	3.12215
AC244230.2	novel transcript	46537864	AC244230.2	+	ENSG00000285402	10	+	46375752	gene	1	2.165567433345906	0.035564943335046305	0.9119198914021875	0.4378950297832489	1.3546264115395599	0.3041668828291682	N/A		-6.46019	-6.27421	-6.44068	-6.0708	-5.91574	-6.0188	-6.16583	-6.3046	-6.5414	-6.0747	-6.20467	-6.08897	-6.38988	-6.16065	-6.03789	-6.24049	-5.92223	-6.28498	-6.33786	-6.56677	-6.31504	-6.45508	-6.0608	-6.42597	-6.27789	-6.3852	-6.24201	-6.21047	-6.4153	-6.23687
MOSMO	modulator of smoothened [Source:HGNC Symbol;Acc:HGNC:27087]	22087534	MOSMO	+	ENSG00000185716	16	+	22007638	gene	1	2.4976627674286975	0.016140696721311135	0.9119198914021875	0.4386509656906128	1.3553363876892754	0.34557252164908003	N/A		1.62845	0.447653	0.6886	0.604767	1.55187	0.641003	2.68661	0.222445	1.53541	1.08517	1.50958	1.49766	0.205063	1.1411	1.58985	0.185773	1.25768	2.31121	1.64703	1.57959	1.73783	1.82621	2.57502	1.82407	1.15951	1.35177	1.28504	0.596887	0.394911	1.29017
KIF24	kinesin family member 24 [Source:HGNC Symbol;Acc:HGNC:19916]	34311371	KIF24	-	ENSG00000186638	9	-	34252381	gene	1	2.11474250473357	0.0399006463295998	0.9119198914021875	0.44129031896591187	1.3578181912666545	0.2976676594607661	N/A		3.68049	2.52885	1.43924	3.23855	3.51471	2.43699	2.54076	2.47676	4.87972	1.40103	4.1519	2.53876	2.32436	2.11548	4.10138	1.54087	2.93885	3.46321	3.91217	2.63236	3.19671	2.36226	3.90178	2.79481	3.39963	3.26465	2.86128	2.16457	2.65854	3.54813
Z97986.1	novel transcript, antisense to SOLH	553847	Z97986.1	-	ENSG00000261691	16	-	547185	gene	1	2.3715739707846177	0.021954321896456037	0.9119198914021875	0.4416380524635315	1.3581455063001935	0.33007248416375673	N/A		0.622546	-0.144922	-0.644823	-0.24637	0.812182	-0.696867	-1.05963	0.114192	-0.0143626	-1.16781	0.0766168	0.212776	0.237852	0.331205	0.653277	-0.0116734	0.616926	0.0725702	0.582323	1.13213	0.391549	-0.348878	1.28103	-0.165442	0.317052	-0.0433723	0.213778	0.476032	0.35141	0.500097
AC022400.10	TEC	73791490	AC022400.10	+	ENSG00000280238	10	+	73791218	gene	1	2.277273005272882	0.027466172461486936	0.9119198914021875	0.44409114122390747	1.3604567955730025	0.31830218453573295	N/A		-1.98626	-1.21531	-0.616254	-1.74887	0.128656	-2.05944	-3.01383	-1.56763	-1.30194	-1.98724	-2.14578	-0.936971	-0.880329	-1.36479	-0.756599	-2.07057	-1.06425	-0.557061	-1.14147	-0.714323	-0.0545151	-1.71811	-0.26494	-0.519079	-1.03843	-1.42584	-0.630571	-1.62551	-1.13402	-0.561304
GRM7-AS2	GRM7 antisense RNA 2 [Source:HGNC Symbol;Acc:HGNC:40266]	6894022	GRM7-AS2	-	ENSG00000237665	3	-	6892632	gene	1	2.505483136133373	0.015830914448076706	0.9119198914021875	0.4441877007484436	1.3605478539421219	0.3465247859719303	N/A		-6.46019	-6.27421	-6.44068	-6.0708	-6.06774	-6.0188	-6.16583	-6.3046	-6.5414	-6.2267	-6.20467	-6.08897	-6.38988	-6.16065	-6.03789	-6.3925	-5.92223	-6.43699	-6.33786	-6.56677	-6.31504	-6.45508	-6.0608	-6.27397	-6.27789	-6.3852	-6.24201	-6.36247	-6.4153	-6.23687
AC025470.2	novel transcript, antisense to ACTBL2	57534504	AC025470.2	+	ENSG00000250961	5	+	57395060	gene	1	2.138536638466475	0.03781625990942154	0.9119198914021875	0.4457911550998688	1.36206084809452	0.30071554679245815	N/A		-6.46019	-6.27421	-6.44068	-5.9188	-4.33078	-6.0188	-6.16583	-6.3046	-6.5414	-6.2267	-6.05267	-6.08897	-6.38988	-6.16065	-6.03789	-6.3925	-6.07424	-6.28498	-6.33786	-6.56677	-6.31504	-6.30307	-6.0608	-6.42597	-6.27789	-6.2332	-6.24201	-6.36247	-6.4153	-6.23687
AC004522.3	novel transcript, antisense to AZGP1	99979233	AC004522.3	+	ENSG00000286921	7	+	99974976	gene	1	3.5264993308046453	0.0009663664470637325	0.9119198914021875	0.4464455544948578	1.362678812357304	0.4613205823039546	N/A		-6.46019	-6.1222	-6.44068	-5.9188	-5.91574	-6.0188	-6.16583	-6.3046	-6.3894	-6.2267	-6.20467	-6.08897	-6.38988	-6.16065	-5.88588	-6.24049	-6.07424	-6.28498	-6.33786	-6.56677	-6.31504	-6.45508	-6.0608	-6.42597	-6.27789	-6.3852	-6.24201	-6.36247	-6.4153	-6.23687
SHQ1	SHQ1, H/ACA ribonucleoprotein assembly factor [Source:HGNC Symbol;Acc:HGNC:25543]	72861914	SHQ1	-	ENSG00000144736	3	-	72749277	gene	1	2.0311787751511607	0.04803850740739043	0.9119198914021875	0.4473266899585724	1.3635113315917609	0.2868916972742882	N/A		4.64091	5.07624	3.12283	4.64345	4.24665	3.85088	5.27734	3.53566	3.65909	3.97379	5.44917	4.90538	4.52699	5.19593	4.45397	3.061	4.56962	4.42668	5.7025	5.21596	3.63138	4.66775	5.09893	4.77996	4.44491	4.03125	4.85251	4.44327	3.98344	5.33035
PIP4K2C	phosphatidylinositol-5-phosphate 4-kinase type 2 gamma [Source:HGNC Symbol;Acc:HGNC:23786]	57603418	PIP4K2C	+	ENSG00000166908	12	+	57591174	gene	1	2.3079997669765397	0.025547804252021102	0.9119198914021875	0.4473784863948822	1.3635602860094773	0.32215390501111557	N/A		1.40605	2.31243	1.16253	1.68854	3.13411	0.953387	1.36121	0.641821	1.5706	0.317619	1.18574	2.07426	2.7134	1.75954	2.99063	1.6664	1.85255	2.94143	2.25293	2.83554	2.63462	1.9401	2.66485	1.94035	1.79297	1.08873	1.71735	2.11146	2.68507	1.03408
MLEC	malectin [Source:HGNC Symbol;Acc:HGNC:28973]	120701859	MLEC	+	ENSG00000110917	12	+	120687149	gene	1	2.4995815557886307	0.01606418397180233	0.9119198914021875	0.4475661516189575	1.363737668951336	0.3458062661153873	N/A		6.01936	5.65341	4.6993	5.41548	6.77448	6.13321	5.02509	5.0142	6.14198	5.89433	6.94839	5.7626	5.78795	5.67829	6.84883	5.03621	5.75505	7.03807	6.43161	6.04902	6.67616	6.19128	5.06991	5.63443	5.70105	4.9436	5.578	5.70951	5.74478	6.08475
AC239800.2	novel transcript	143739506	AC239800.2	+	ENSG00000232721	1	+	143736066	gene	1	2.0632672595916217	0.04475710212183341	0.9119198914021875	0.44860002398490906	1.364715308693178	0.2910428243762556	N/A		-6.46019	-6.27421	-6.28868	-6.0708	-5.91574	-6.0188	-6.16583	-4.56763	-6.5414	-6.2267	-6.20467	-6.08897	-6.23788	-6.16065	-6.03789	-6.3925	-6.07424	-5.28498	-6.18586	-6.56677	-5.16304	-6.45508	-6.0608	-6.42597	-6.27789	-6.3852	-6.24201	-5.21047	-4.2633	-6.08487
NLRC3	NLR family CARD domain containing 3 [Source:HGNC Symbol;Acc:HGNC:29889]	3577403	NLRC3	-	ENSG00000167984	16	-	3539033	gene	1	2.415123691859494	0.01976184355058839	0.9119198914021875	0.4489003121852875	1.3649993954508999	0.3354570698980462	N/A		5.72833	3.25284	4.83156	3.93919	5.93991	4.80475	5.41401	4.16933	4.52498	4.84193	4.78181	5.104	4.93079	5.02547	5.42983	4.93381	4.19671	5.57727	4.77848	4.3559	5.35365	4.54711	6.92172	5.2681	4.86705	4.29037	4.56732	5.11821	4.66077	5.68704
MYO18A	myosin XVIIIA [Source:HGNC Symbol;Acc:HGNC:31104]	29180412	MYO18A	-	ENSG00000196535	17	-	29071124	gene	1	2.328811817065643	0.02431735345875775	0.9119198914021875	0.44901323318481445	1.3651062393258	0.32475373323916307	N/A		6.94018	6.77318	6.85773	7.52454	8.41238	6.52257	6.99285	5.92255	6.58859	7.0299	6.53862	7.03941	6.74529	7.26384	7.88499	7.21007	6.7948	7.71273	6.7006	6.97769	7.57241	6.97494	9.14207	7.47181	6.8897	6.15536	6.55453	7.09103	6.79368	7.99278
POGK	pogo transposable element derived with KRAB domain [Source:HGNC Symbol;Acc:HGNC:18800]	166856344	POGK	+	ENSG00000143157	1	+	166839447	gene	1	2.1317227017799785	0.03840316821494937	0.9119198914021875	0.4492037296295166	1.3652865026851713	0.29984365811824504	N/A		4.67978	3.16782	3.59396	3.76771	5.60488	4.10475	4.14982	3.70383	3.66181	5.25173	5.01342	4.7952	5.50905	4.29742	5.23306	3.6709	4.14386	5.6087	4.93308	5.30248	4.59851	4.72483	5.11911	4.20884	4.52426	3.56446	4.10967	4.99777	4.25535	4.18543
FAHD1	fumarylacetoacetate hydrolase domain containing 1 [Source:HGNC Symbol;Acc:HGNC:14169]	1840207	FAHD1	+	ENSG00000180185	16	+	1826941	gene	1	2.030675843772787	0.0480915576944716	0.9119198914021875	0.4495437741279602	1.3656083398497882	0.28682650602107884	N/A		1.42652	-0.264221	-0.244285	2.13105	2.06726	0.608941	0.686611	-0.04407	2.0072	1.18269	2.10215	1.89592	1.77893	0.576317	1.72883	0.846971	0.948132	2.6663	1.62149	1.86601	1.5374	1.31898	0.645792	0.520449	1.7196	0.124355	1.2937	0.418888	2.30275	1.05469
AC009412.1	Protein FAM220A [Source:UniProtKB/Swiss- Prot;Acc:Q7Z4H9]	6348959	AC009412.1	-	ENSG00000286075	7	-	6329412	gene	1	2.183534743512149	0.03413462011610109	0.9119198914021875	0.44956615567207336	1.3656295256579585	0.3064543794790446	N/A		1.68049	1.65916	-0.244285	0.473522	2.67298	1.11049	0.893062	0.132808	1.18045	1.60478	2.05062	1.13984	1.79002	1.00258	2.11974	0.592398	1.7431	3.04817	1.75665	1.02818	1.86487	1.36935	1.21014	1.4675	1.16873	0.673694	1.87	1.62242	1.74232	1.02366
FAM220A	family with sequence similarity 220 member A [Source:HGNC Symbol;Acc:HGNC:22422]	6348981	FAM220A	-	ENSG00000178397	7	-	6329411	gene	1	2.2076764203860955	0.032292829976291	0.9119198914021875	0.4505385756492615	1.3665503114369952	0.30951961733061184	N/A		1.68049	1.67221	-0.244285	0.524148	2.67298	1.12189	0.893062	0.169334	1.19556	1.6118	2.05062	1.15049	1.80104	1.01372	2.11974	0.604998	1.75019	3.05041	1.75665	1.04467	1.88135	1.37641	1.24095	1.48758	1.18699	0.685666	1.87578	1.64128	1.74793	1.03408
NSG2	neuronal vesicle trafficking associated 2 [Source:HGNC Symbol;Acc:HGNC:24955]	174243501	NSG2	+	ENSG00000170091	5	+	174045706	gene	1	2.2628653749578835	0.0284091065811696	0.9119198914021875	0.4507828950881958	1.3667817554138828	0.3164906739003244	N/A		-6.30819	-6.27421	-6.44068	-6.0708	-6.06774	-6.0188	-6.16583	-5.15259	-6.3894	-6.2267	-6.20467	-5.93697	-6.38988	-6.16065	-6.03789	-6.3925	-6.07424	-6.28498	-6.33786	-6.56677	-6.16304	-6.30307	-6.0608	-6.42597	-6.27789	-6.3852	-6.24201	-6.36247	-6.4153	-6.23687
GNPNAT1	glucosamine-phosphate N-acetyltransferase 1 [Source:HGNC Symbol;Acc:HGNC:19980]	52791668	GNPNAT1	-	ENSG00000100522	14	-	52775193	gene	1	2.12034321359982	0.039401160783914604	0.9119198914021875	0.45107507705688477	1.367058591068386	0.2983859006906267	N/A		2.91581	2.02246	1.34795	2.30521	3.64459	2.12756	2.61553	2.67077	3.07208	3.12743	1.84215	2.51011	3.66901	2.07882	3.70096	1.8628	1.83932	4.06485	3.84204	3.81886	2.47359	2.59779	2.71691	2.24173	3.31705	2.18887	2.81689	3.39316	3.17757	2.84587
DGKQ	diacylglycerol kinase theta [Source:HGNC Symbol;Acc:HGNC:2856]	986895	DGKQ	-	ENSG00000145214	4	-	958887	gene	1	2.3105664411061007	0.0253931075506785	0.9119198914021875	0.45113977789878845	1.3671199012016162	0.32247492810587	N/A		3.50879	3.77866	2.95687	2.9881	4.71816	4.11763	2.94327	3.95462	3.18235	3.43508	3.11976	4.45963	3.00052	4.51981	3.33571	3.71661	4.50298	4.01537	4.54291	3.94499	4.30864	3.67564	5.09402	4.0218	3.99823	4.23339	3.59999	4.2551	4.44665	3.66835
NCOA5	nuclear receptor coactivator 5 [Source:HGNC Symbol;Acc:HGNC:15909]	46089962	NCOA5	-	ENSG00000124160	20	-	46060991	gene	1	2.8429665506196042	0.0066448209987341866	0.9119198914021875	0.4519495964050293	1.367887513031498	0.38658369775919466	N/A		3.95037	4.41599	2.91833	3.57306	4.15706	3.42783	3.09208	2.7543	2.75015	2.86488	4.34501	3.56088	4.1053	3.83998	3.95017	3.05872	3.58952	4.59384	4.41591	3.99569	4.28198	3.83903	4.91775	3.7133	3.29617	2.93923	3.69136	4.44774	3.53436	3.62249
PUS1	pseudouridine synthase 1 [Source:HGNC Symbol;Acc:HGNC:15508]	131945896	PUS1	+	ENSG00000177192	12	+	131929200	gene	1	2.315107808995754	0.025121443316639083	0.9119198914021875	0.4540880620479584	1.3699165970681875	0.32304266064458986	N/A		3.21537	2.69158	1.18705	2.05275	3.41069	2.18306	2.91986	1.87531	3.25265	2.36409	2.8482	2.99377	2.7017	2.64957	3.70283	1.99791	3.14923	2.84172	3.49713	2.86601	2.31674	2.52029	3.55473	2.44371	2.90201	1.99562	3.09735	2.52085	3.13116	3.24605
GBE1	1,4-alpha-glucan branching enzyme 1 [Source:HGNC Symbol;Acc:HGNC:4180]	81761645	GBE1	-	ENSG00000114480	3	-	81489703	gene	1	2.253489546612098	0.029038091045176413	0.9119198914021875	0.454369455575943	1.3701838214293642	0.31530996137086786	N/A		3.72523	2.73267	2.97342	3.89338	2.89162	2.31808	3.0842	2.59895	3.54576	3.97515	4.06498	3.57676	4.60368	1.86787	2.77233	2.45648	2.91382	3.73877	4.12134	3.92174	2.96624	3.54398	4.126	2.45735	3.60203	2.85161	3.32785	3.49344	3.1333	2.80995
MOB3A	MOB kinase activator 3A [Source:HGNC Symbol;Acc:HGNC:29802]	2096673	MOB3A	-	ENSG00000172081	19	-	2071036	gene	1	2.2016137416951045	0.03274689615670022	0.9119198914021875	0.4553998112678528	1.3711627399925206	0.30875074906071	N/A		4.71764	4.5564	4.53787	4.44971	4.65601	4.75892	4.16857	3.5956	3.72434	4.83819	4.44019	4.24914	1.96179	4.69439	3.55499	4.98471	3.94967	4.51268	3.89762	4.56108	4.22282	3.39563	5.74001	4.56129	4.14089	3.33286	5.18263	5.12045	4.81552	5.61384
RCN1	reticulocalbin 1 [Source:HGNC Symbol;Acc:HGNC:9934]	32105755	RCN1	+	ENSG00000049449	11	+	32090904	gene	1	2.1734521945683514	0.034930882518317906	0.9119198914021875	0.4561704695224762	1.371895382815526	0.30517137691705637	N/A		2.83136	3.96791	4.0276	3.55491	4.29372	4.58339	3.90056	4.58127	3.02845	2.59773	4.40471	4.51218	4.41765	4.36531	4.09711	3.53265	4.06361	5.78581	5.06976	4.80319	3.91645	4.43079	2.83604	3.60408	4.7141	2.73259	4.50339	4.66682	4.53112	3.62249
PCDHA7	protocadherin alpha 7 [Source:HGNC Symbol;Acc:HGNC:8673]	141012347	PCDHA7	+	ENSG00000204963	5	+	140834248	gene	1	2.1122614157821666	0.04012368379597718	0.9119198914021875	0.45711958408355713	1.3727982169188628	0.29734932009820414	N/A		-6.46019	-6.27421	-6.44068	-6.0708	-6.06774	-6.0188	-6.16583	-6.3046	-6.5414	-6.2267	-6.05267	-6.08897	-6.38988	-6.16065	-6.03789	-4.65553	-6.07424	-4.70002	-6.33786	-6.56677	-6.16304	-5.30307	-6.0608	-6.27397	-6.27789	-6.3852	-6.24201	-6.36247	-6.4153	-6.23687
AC068790.8	novel protein	124088594	AC068790.8	+	ENSG00000274874	12	+	123973215	gene	1	2.57747597231199	0.013222912921372527	0.9119198914021875	0.45774880051612854	1.373397079163128	0.3552407127352232	N/A		1.07551	0.877798	-0.00327732	0.926695	0.62342	0.978698	1.13592	0.71777	0.338519	-0.293339	1.68204	1.32042	0.253972	0.945551	0.882302	0.566863	0.707123	1.09006	1.54885	1.73498	0.495172	1.17266	2.40862	1.52045	1.06393	0.366716	1.24091	1.27335	0.946153	1.63623
TMC8	transmembrane channel like 8 [Source:HGNC Symbol;Acc:HGNC:20474]	78142968	TMC8	+	ENSG00000167895	17	+	78130770	gene	1	2.5271593654896702	0.015000293484195662	0.9119198914021875	0.460650235414505	1.376161926736552	0.3491586415832721	N/A		6.75149	5.90051	6.94344	5.22459	6.73217	6.31529	5.43119	6.26842	5.78989	5.72053	4.89789	5.33857	6.29374	6.13091	6.13058	6.56263	5.53207	6.33592	5.66315	6.07508	6.45901	5.94396	7.84452	6.75704	6.44088	5.11387	6.55498	6.30351	5.99733	6.14305
AC007342.9	novel transcript	53392473	AC007342.9	+	ENSG00000280027	16	+	53391089	gene	1	2.346712797817606	0.02330173561880996	0.9119198914021875	0.4609549939632416	1.3764526613686838	0.32698404130263	N/A		-6.30819	-6.27421	-6.44068	-6.0708	-6.06774	-6.0188	-6.16583	-6.3046	-4.3894	-6.2267	-6.05267	-6.08897	-6.38988	-6.16065	-6.03789	-6.3925	-5.92223	-6.43699	-6.33786	-4.8298	-6.31504	-6.30307	-5.9088	-6.42597	-6.12589	-6.3852	-6.24201	-6.36247	-6.4153	-6.23687
ZNF714	zinc finger protein 714 [Source:HGNC Symbol;Acc:HGNC:27124]	21125270	ZNF714	+	ENSG00000160352	19	+	21082159	gene	1	2.0595095999833974	0.045130995077174614	0.9119198914021875	0.4627457857131958	1.378162288473958	0.2905575582836679	N/A		4.54121	4.76958	4.34704	4.88534	4.87542	4.03257	3.5195	4.89385	4.04939	1.79567	5.158	4.64046	5.70573	4.65758	5.7033	3.5077	4.03777	5.43269	5.6379	5.21687	4.91177	4.33446	4.63327	3.32036	4.85639	4.2746	5.18612	5.58192	4.82284	3.67835
ACSL3	acyl-CoA synthetase long chain family member 3 [Source:HGNC Symbol;Acc:HGNC:3570]	222944639	ACSL3	+	ENSG00000123983	2	+	222860942	gene	1	2.900147678617296	0.005702148502005258	0.9119198914021875	0.4631232023239136	1.3785228701402004	0.39316724723496027	N/A		2.48622	4.06762	2.80672	4.39749	4.29615	4.20333	3.75601	4.22462	3.60354	3.93093	4.64517	4.92953	4.5958	4.36422	3.95175	4.63526	4.22115	4.87236	4.89162	4.42129	4.25903	4.10844	3.93669	4.0989	4.28138	4.02301	4.59124	4.2252	4.78246	3.99329
AC012513.1	novel transcript	216266130	AC012513.1	+	ENSG00000231092	2	+	216259595	gene	1	4.062105080994216	0.00018752262981408942	0.6503284801952621	0.4633348286151886	1.3787250979652192	0.5138172981658066	N/A		-6.30819	-6.27421	-6.44068	-6.0708	-6.06774	-6.0188	-6.16583	-6.3046	-6.5414	-6.2267	-6.20467	-6.08897	-6.38988	-6.16065	-6.03789	-6.3925	-6.07424	-6.43699	-6.33786	-6.56677	-6.31504	-6.45508	-6.0608	-6.27397	-6.27789	-6.3852	-6.24201	-6.36247	-6.4153	-6.23687
ZNF517	zinc finger protein 517 [Source:HGNC Symbol;Acc:HGNC:27984]	144811169	ZNF517	+	ENSG00000197363	8	+	144798876	gene	1	2.3433493521329645	0.0234896104747767	0.9119198914021875	0.46351370215415955	1.378896050744358	0.32656540017551716	N/A		1.25405	1.00708	0.265909	1.28088	2.44621	1.21002	1.77407	0.801602	0.654992	0.448863	2.51339	1.29185	1.51701	1.26748	2.0799	0.566863	1.30659	1.74292	1.39157	1.91167	2.25059	1.41117	2.51327	1.17724	1.18699	1.4533	1.49496	1.30523	1.45095	1.80995
KRTAP7-1	keratin associated protein 7-1 (gene/pseudogene) [Source:HGNC Symbol;Acc:HGNC:18934]	30829759	KRTAP7-1	-	ENSG00000274749	21	-	30829039	gene	1	2.343324854979956	0.023490983799051696	0.9119198914021875	0.4660193622112274	1.3812929861621754	0.3265623503600501	N/A		-6.46019	-6.27421	-6.44068	-6.0708	-6.06774	-6.0188	-6.16583	-6.3046	-6.5414	-6.2267	-6.20467	-6.08897	-6.38988	-6.16065	-6.03789	-6.3925	-6.07424	-6.43699	-6.33786	-6.56677	-6.31504	-6.45508	-6.0608	-6.42597	-6.27789	-6.3852	-6.24201	-6.36247	-6.4153	-6.23687
AC114291.1	novel transcript	1178605	AC114291.1	-	ENSG00000249201	5	-	1173141	gene	1	2.7968581187770885	0.007508233447235974	0.9119198914021875	0.46642783284187317	1.381684127382081	0.38123155809063947	N/A		-6.30819	-6.27421	-6.44068	-6.0708	-6.06774	-6.0188	-6.16583	-6.3046	-6.3894	-6.0747	-6.20467	-6.08897	-6.23788	-6.16065	-6.03789	-6.3925	-6.07424	-6.28498	-6.18586	-6.56677	-6.31504	-6.45508	-5.9088	-6.42597	-6.27789	-6.2332	-6.24201	-6.36247	-6.4153	-6.23687
AC009065.7	novel transcript	2212863	AC009065.7	+	ENSG00000261532	16	+	2211997	gene	1	2.4530429958374977	0.01801579455116023	0.9119198914021875	0.4669233560562134	1.382158776655649	0.34011889283893865	N/A		0.246397	0.1632	-1.28868	-0.561243	1.36966	-0.474475	-0.884546	0.0762242	-0.634514	0.229082	0.470896	0.538762	0.221551	0.483208	1.29403	-0.596636	0.897946	0.874889	0.368728	0.313157	0.61832	-0.396184	0.376606	-0.0841421	0.0835618	-0.188803	-0.159266	0.583948	0.747927	0.104959
PRDM12	PR/SET domain 12 [Source:HGNC Symbol;Acc:HGNC:13997]	130682981	PRDM12	+	ENSG00000130711	9	+	130664594	gene	1	2.4882546402123302	0.016520659168844928	0.9119198914021875	0.4671599268913269	1.3823854394339585	0.34442550423952073	N/A		-6.46019	-6.27421	-6.44068	-6.0708	-5.91574	-6.0188	-6.16583	-4.56763	-6.3894	-6.2267	-6.20467	-6.08897	-6.38988	-6.16065	-6.03789	-6.24049	-5.92223	-6.28498	-6.33786	-6.56677	-6.31504	-6.45508	-5.9088	-6.42597	-6.12589	-6.3852	-6.24201	-6.36247	-6.4153	-6.23687
UBTF	upstream binding transcription factor [Source:HGNC Symbol;Acc:HGNC:12511]	44221626	UBTF	-	ENSG00000108312	17	-	44205033	gene	1	2.2659210149266222	0.028206751380831722	0.9119198914021875	0.46728724241256714	1.3825074381127067	0.3168751580773558	N/A		6.05403	5.21932	5.02704	6.09906	7.34018	5.67043	5.06031	5.66079	5.26836	5.41264	6.15922	6.15215	5.666	6.25139	7.02345	5.28356	6.1639	6.75907	6.37638	6.53324	6.7461	5.77608	7.29363	5.67586	6.15662	5.39616	5.99181	6.32748	6.34056	5.78087
C5orf66-AS1	C5orf66 antisense RNA 1 [Source:HGNC Symbol;Acc:HGNC:49679]	135040047	C5orf66-AS1	-	ENSG00000249082	5	-	135038831	gene	1	2.0323028251282182	0.04792012374282946	0.9119198914021875	0.4697875380516052	1.3849055016593128	0.2870373851016411	N/A		-6.46019	-6.27421	-6.44068	-6.0708	-6.06774	-6.0188	-6.01383	-6.3046	-4.3894	-6.2267	-6.20467	-6.08897	-6.38988	-6.00865	-6.03789	-6.3925	-6.07424	-6.43699	-5.18586	-6.56677	-6.31504	-6.45508	-5.9088	-6.42597	-6.27789	-6.3852	-6.09	-6.36247	-6.4153	-6.23687
CERKL	ceramide kinase like [Source:HGNC Symbol;Acc:HGNC:21699]	181680665	CERKL	-	ENSG00000188452	2	-	181536672	gene	1	2.075213923722177	0.04358626109992088	0.9119198914021875	0.4730953574180603	1.3880844638212828	0.29258412989989857	N/A		6.6047	4.3935	4.28307	3.9881	5.04426	2.4775	4.84026	3.86839	5.14198	5.60654	3.84518	4.01577	4.77684	4.48721	6.05627	4.56606	4.21219	5.7985	5.33378	5.34679	5.65034	5.37772	5.64867	5.5366	4.06887	5.4201	4.2554	5.25765	4.35049	4.649
SLC8B1	solute carrier family 8 member B1 [Source:HGNC Symbol;Acc:HGNC:26175]	113359493	SLC8B1	-	ENSG00000089060	12	-	113298759	gene	1	2.2364106870199674	0.030215712371992942	0.9119198914021875	0.4741317629814148	1.3890819964128525	0.3131554287013319	N/A		2.71971	4.95595	4.98919	4.91013	6.09479	4.22067	4.45988	3.99842	3.02845	3.28065	4.95366	4.69239	4.10752	5.27444	5.57815	4.42129	4.73151	5.19024	4.39251	4.69507	5.64713	4.72276	5.12325	4.65751	4.25997	4.61777	4.16856	5.44506	4.77699	4.93681
AC005670.3	novel transcript	47100323	AC005670.3	-	ENSG00000262879	17	-	46983287	gene	1	2.3942294957039136	0.02078785429324751	0.9119198914021875	0.4744585156440735	1.3893966420114139	0.3328777265328368	N/A		4.99502	2.3454	4.22702	4.23729	4.16907	3.05207	4.73939	3.13512	3.91438	2.8795	4.06368	4.17155	4.10197	3.65313	4.77054	3.8256	2.83932	4.9859	4.64782	4.3089	4.0967	4.83456	5.27794	4.70403	4.51977	3.13094	2.99481	3.20316	3.01282	4.76532
AL121899.2	novel protein	2341059	AL121899.2	+	ENSG00000286022	20	+	2207328	gene	1	2.3146487443378443	0.025148785992193494	0.9119198914021875	0.4750533998012543	1.3899696671185973	0.32298528717074876	N/A		-6.46019	-4.53724	-5.28868	-5.9188	-6.06774	-6.0188	-6.01383	-4.15259	-6.5414	-6.2267	-6.05267	-5.93697	-6.38988	-6.00865	-4.88588	-6.3925	-6.07424	-6.43699	-6.33786	-6.56677	-6.16304	-6.45508	-6.0608	-6.42597	-6.27789	-6.2332	-6.24201	-6.36247	-6.2633	-6.23687
AC087289.5	novel transcript, antisense to ACOX1	75945142	AC087289.5	+	ENSG00000267615	17	+	75943832	gene	1	2.9018941884883	0.005675418471490746	0.9119198914021875	0.47618368268013	1.3910590688688207	0.3933673899938009	N/A		-0.401301	-0.507492	-0.862415	-1.27494	0.527205	-0.474475	-1.15585	-1.62903	-0.506759	-0.402273	0.0347966	-0.936971	-0.307144	-0.760718	0.222642	-1.59664	-0.752308	-0.240588	-0.352971	-1.02245	-0.4626	-0.495719	-0.864402	-0.343229	-0.840489	-1.42584	-1.23202	0.147084	-1.3091	-0.277511
TRIM65	tripartite motif containing 65 [Source:HGNC Symbol;Acc:HGNC:27316]	75896951	TRIM65	-	ENSG00000141569	17	-	75880335	gene	1	2.131259175535616	0.038443382305015386	0.9119198914021875	0.4766116440296173	1.3914717741225557	0.2997843195084873	N/A		4.06467	3.41502	1.55681	3.3315	4.55594	2.80563	3.03874	3.03228	3.11641	3.18269	3.88397	3.75826	4.21642	3.15123	4.23953	2.16465	4.00703	4.13813	3.69525	3.75266	3.63786	3.19876	4.05121	2.47087	3.78999	3.51164	3.88441	3.29336	3.96912	3.72249
ZFAT	zinc finger and AT-hook domain containing [Source:HGNC Symbol;Acc:HGNC:19899]	134713049	ZFAT	-	ENSG00000066827	8	-	134477788	gene	1	2.181097099361509	0.03432564878224441	0.9119198914021875	0.47715240716934204	1.3919934350853935	0.30614434242891825	N/A		4.34376	3.48328	4.01053	4.09383	3.64268	3.12473	3.49	2.9428	3.31796	3.96696	3.53605	3.20258	2.33197	3.26282	3.78123	3.18787	3.36548	3.76487	3.38779	3.31316	3.75731	2.82105	6.44903	4.04118	3.15023	2.86747	3.65315	3.49516	2.72538	3.8054
SCRIB	scribble planar cell polarity protein [Source:HGNC Symbol;Acc:HGNC:30377]	143815773	SCRIB	-	ENSG00000180900	8	-	143790920	gene	1	2.291170338437149	0.02658315798715905	0.9119198914021875	0.47791239619255066	1.3927269084754341	0.3200462367830709	N/A		4.86173	4.75662	3.25628	4.47245	5.70814	4.20735	4.08552	4.54958	4.55311	3.52335	4.90226	4.99746	5.41899	5.06951	5.68302	4.42395	4.96041	5.15381	5.24564	5.46635	4.93368	4.22342	6.27049	3.90594	4.62733	4.62867	4.73972	4.52424	5.37196	5.42045
DNAAF5	dynein axonemal assembly factor 5 [Source:HGNC Symbol;Acc:HGNC:26013]	786475	DNAAF5	+	ENSG00000164818	7	+	726699	gene	1	2.733240249444281	0.008870681632661642	0.9119198914021875	0.47907930612564087	1.3938538578674284	0.37378362331568277	N/A		3.13889	2.96526	1.99672	2.86911	3.07861	1.95976	2.57489	1.5685	2.79795	2.15892	3.01611	2.71049	2.55328	2.74958	3.46947	2.38522	2.71439	3.61438	3.78281	3.24345	2.63462	2.99384	4.23075	2.34074	2.77195	1.73259	2.83184	2.41158	2.31035	3.20515
AC010729.1	novel transcript	5730355	AC010729.1	+	ENSG00000236106	2	+	5726253	gene	1	2.03643741384434	0.047486849528748286	0.9119198914021875	0.4795859754085541	1.3943434602716938	0.28757309667442743	N/A		-6.46019	-6.27421	-4.70372	-6.0708	-6.06774	-6.0188	-6.16583	-6.3046	-6.5414	-6.2267	-6.20467	-6.08897	-6.23788	-6.16065	-6.03789	-6.3925	-6.07424	-6.43699	-6.33786	-6.56677	-6.16304	-6.45508	-6.0608	-6.42597	-6.27789	-6.3852	-6.24201	-6.36247	-4.67834	-6.23687
LRIG1	leucine rich repeats and immunoglobulin like domains 1 [Source:HGNC Symbol;Acc:HGNC:17360]	66501263	LRIG1	-	ENSG00000144749	3	-	66378797	gene	1	2.048116135118201	0.04628133326614507	0.9119198914021875	0.48446518182754517	1.3990671244829282	0.28908483030209464	N/A		1.51836	3.11142	2.59702	4.4595	3.68603	2.82669	1.85654	2.22245	1.4115	1.441	2.46697	1.82458	1.71632	3.15123	2.96587	2.14753	2.45715	3.91469	2.34941	3.62141	3.13617	2.21656	3.64579	3.35174	2.09811	1.85427	3.50805	3.83256	2.51806	2.14395
AP001372.2	uncharacterized LOC100287896 [Source:NCBI gene;Acc:100287896]	74498533	AP001372.2	+	ENSG00000254837	11	+	74493366	gene	1	2.062897817528843	0.04479374219908423	0.9119198914021875	0.485419899225235	1.3999932770963741	0.29099512438704384	N/A		-0.263797	-1.16801	-2.70372	-0.304085	0.234009	-1.40736	-0.969435	-0.72633	-0.345008	-2.0747	-1.4677	-0.982775	-0.482994	-1.36479	-0.185442	-0.814227	-1.39867	0.358874	-1.05658	-0.770907	-0.38168	-0.495719	-0.294087	-0.630111	-1.66646	-0.00437818	-1.13581	-1.16607	0.111739	-0.329978
ZNF696	zinc finger protein 696 [Source:HGNC Symbol;Acc:HGNC:25872]	143298061	ZNF696	+	ENSG00000185730	8	+	143289676	gene	1	2.0319843187630378	0.04795364273623673	0.9119198914021875	0.4864521026611328	1.4009952871590208	0.28699610559565514	N/A		1.1012	0.252837	0.6886	0.310024	1.65412	0.0158511	1.60822	-0.693163	1.44349	0.0338259	1.1665	0.570823	0.137158	0.239282	2.03298	1.13455	-0.674306	1.26191	1.10876	0.46788	1.7736	1.23608	2.39498	1.59022	0.574548	0.439229	-0.842075	-0.510028	0.306555	1.74802
AC138207.5	novel transcript	30965500	AC138207.5	-	ENSG00000265743	17	-	30964935	gene	1	2.213032966714427	0.03189629465165082	0.9119198914021875	0.4880630373954773	1.402560533054097	0.3101984292549495	N/A		-6.30819	-6.27421	-4.28868	-5.9188	-6.06774	-6.0188	-6.01383	-6.3046	-6.3894	-5.0747	-6.05267	-6.08897	-6.38988	-6.16065	-5.88588	-6.24049	-5.92223	-6.43699	-6.33786	-5.41476	-6.16304	-6.45508	-6.0608	-6.42597	-6.27789	-6.3852	-6.24201	-6.21047	-6.4153	-6.23687
GTF2IRD2	GTF2I repeat domain containing 2 [Source:HGNC Symbol;Acc:HGNC:30775]	74851551	GTF2IRD2	-	ENSG00000196275	7	-	74796144	gene	1	2.7724290535207756	0.008006720748375853	0.9119198914021875	0.4888286888599396	1.4033050823199447	0.3783802416021761	N/A		0.433276	1.09697	0.531499	0.490596	1.42411	0.110488	0.571134	0.680296	0.994302	-1.48974	2.01342	1.13984	0.961791	0.514917	1.15851	0.34447	1.14386	0.770301	0.555606	1.19257	0.707325	1.38343	1.82591	1.66855	0.428697	0.624784	0.755487	0.609711	0.855641	1.11481
AC007907.1	novel transcript	54240654	AC007907.1	+	ENSG00000259759	16	+	54239693	gene	1	2.9515196295773305	0.004962971204242368	0.9119198914021875	0.49076592922210693	1.4051906958441902	0.39903086675556787	N/A		-6.46019	-6.27421	-6.44068	-6.0708	-6.06774	-6.0188	-6.01383	-6.3046	-6.3894	-6.2267	-6.20467	-6.08897	-6.38988	-6.00865	-6.03789	-6.3925	-6.07424	-6.43699	-6.33786	-6.56677	-6.31504	-6.45508	-6.0608	-6.42597	-6.27789	-6.3852	-6.24201	-6.36247	-6.4153	-6.23687
AC009019.1	novel transcript, antisense to C16orf52 and VWA3A	22092485	AC009019.1	-	ENSG00000260277	16	-	22083256	gene	1	2.790716094227401	0.007630786888071074	0.9119198914021875	0.49210840463638306	1.40649888078621	0.3805156909429582	N/A		-2.22073	-3.31485	-2.96675	-2.59687	-1.91574	-2.86679	-1.36997	-3.56763	-1.92997	-2.48974	-1.73074	-2.35201	-3.23788	-1.76072	-2.56395	-3.65553	-2.4628	-1.70002	-2.6009	-1.65988	-1.99311	-2.39618	-2.00191	-3.10404	-2.54093	-1.84088	-2.18311	-3.21047	-2.94137	-1.9974
WFDC2	WAP four-disulfide core domain 2 [Source:HGNC Symbol;Acc:HGNC:15939]	45481532	WFDC2	+	ENSG00000101443	20	+	45469753	gene	1	2.0878766141282257	0.042374500452480084	0.9119198914021875	0.49356359243392944	1.4079182747116696	0.2942153279304875	N/A		-6.30819	-6.27421	-6.28868	-5.9188	-6.06774	-6.0188	-6.01383	-6.3046	-2.58205	-6.2267	-6.20467	-6.08897	-6.38988	-5.00865	-5.88588	-6.24049	-6.07424	-6.43699	-6.18586	-4.8298	-6.31504	-6.45508	-6.0608	-6.42597	-6.27789	-6.2332	-6.09	-6.21047	-6.2633	-6.23687
TFAP4	transcription factor AP-4 [Source:HGNC Symbol;Acc:HGNC:11745]	4273075	TFAP4	-	ENSG00000090447	16	-	4257186	gene	1	2.1708021223513985	0.03514286983263543	0.9119198914021875	0.49373453855514526	1.408085109989306	0.30483387938160683	N/A		2.61067	2.75124	1.0242	2.29552	3.0701	1.85431	2.1611	1.92955	3.33341	0.433096	3.36096	2.39842	1.81197	2.16628	3.32357	1.07239	2.81586	2.74016	3.11564	3.11662	2.51292	2.85427	3.51747	1.55258	2.67177	2.26266	2.60348	2.40424	2.3179	1.70304
PIP4K2B	phosphatidylinositol-5-phosphate 4-kinase type 2 beta [Source:HGNC Symbol;Acc:HGNC:8998]	38800126	PIP4K2B	-	ENSG00000276293	17	-	38765689	gene	1	2.4886158231153903	0.016505923731997087	0.9119198914021875	0.4953032433986664	1.4096170146572213	0.34446956735887907	N/A		5.5247	5.04082	4.26687	5.10704	6.80258	4.89808	4.59996	4.46946	5.00827	4.81024	5.67865	5.77856	4.97765	6.04596	6.22493	4.59002	5.58556	6.14285	5.31199	5.77166	5.71731	4.96839	5.51799	4.71756	5.26051	4.64332	5.43356	5.84244	5.31082	5.32612
AL359183.1	TEC	71366374	AL359183.1	+	ENSG00000279406	10	+	71364243	gene	1	2.0651461573066467	0.044571162831181704	0.9119198914021875	0.4955330193042755	1.4098415401539577	0.2912853820041324	N/A		-0.607752	-2.80027	-1.48132	-0.874401	-0.456307	-3.54486	-1.31339	-2.98267	-1.26012	-0.682381	-2.59323	-1.68904	-1.43053	-0.485083	0.947008	-1.4856	-1.06425	0.00042	-1.86393	-1.65988	-0.703608	-1.01767	-0.821334	-0.415986	-1.80396	-1.77377	-0.96072	-2.21047	-1.35641	-1.08487
AC026464.2	novel transcript	69466264	AC026464.2	+	ENSG00000260108	16	+	69463844	gene	1	2.024019996315309	0.048798432871717395	0.9119198914021875	0.49979668855667114	1.4140142787174415	0.2859633829118354	N/A		0.537299	0.125725	0.569301	-1.16391	1.06154	-1.9599	0.461905	-1.29461	0.599283	-0.143961	0.619759	0.310956	0.347082	-0.516792	1.4179	-1.15303	-0.367644	1.89493	1.17169	0.662053	1.31269	0.88675	0.598998	0.644897	0.23166	0.106653	-0.112723	-0.377578	1.78655	0.181921
AC074344.2	novel transcript	159401246	AC074344.2	+	ENSG00000250180	4	+	159398533	gene	1	2.926882254317924	0.005305542531441589	0.9119198914021875	0.501413881778717	1.4156002108668917	0.39622479225900814	N/A		-6.46019	-6.27421	-6.44068	-6.0708	-6.06774	-6.0188	-6.16583	-6.3046	-6.3894	-6.2267	-6.20467	-6.08897	-6.38988	-6.16065	-6.03789	-6.3925	-6.07424	-6.28498	-6.18586	-6.56677	-6.31504	-6.45508	-6.0608	-6.27397	-6.27789	-6.2332	-6.24201	-6.36247	-6.4153	-6.23687
MTNR1B	melatonin receptor 1B [Source:HGNC Symbol;Acc:HGNC:7464]	92985066	MTNR1B	+	ENSG00000134640	11	+	92969720	gene	1	2.026112661242377	0.04857521944462174	0.9119198914021875	0.5021631121635437	1.4163355611039188	0.28623483258057664	N/A		-6.46019	-6.27421	-4.70372	-6.0708	-6.06774	-6.0188	-6.16583	-5.15259	-6.3894	-6.2267	-5.05267	-6.08897	-4.65292	-6.00865	-6.03789	-6.3925	-4.92223	-6.43699	-6.18586	-6.56677	-6.31504	-4.30307	-6.0608	-6.42597	-6.27789	-6.3852	-6.24201	-6.21047	-6.4153	-6.23687
AP003969.1	novel transcript	93241168	AP003969.1	+	ENSG00000255233	11	+	93240133	gene	1	3.0563163480432247	0.0037240531011473042	0.9119198914021875	0.5034419894218445	1.4175916286353767	0.41084171177035866	N/A		-6.46019	-6.27421	-6.44068	-6.0708	-6.06774	-6.0188	-6.16583	-5.15259	-6.3894	-6.2267	-6.20467	-6.08897	-6.38988	-6.16065	-6.03789	-6.3925	-6.07424	-6.43699	-6.33786	-6.56677	-6.31504	-6.45508	-6.0608	-6.42597	-6.27789	-6.3852	-6.24201	-6.36247	-6.4153	-6.23687
LINC01894	long intergenic non-protein coding RNA 1894 [Source:HGNC Symbol;Acc:HGNC:52713]	24987919	LINC01894	-	ENSG00000264345	18	-	24932771	gene	1	2.440156384793536	0.01859287891780016	0.9119198914021875	0.5034717917442322	1.4176209126891082	0.338537394449578	N/A		-6.46019	-6.27421	-6.44068	-6.0708	-5.91574	-6.0188	-6.16583	-6.3046	-6.5414	-6.2267	-6.05267	-6.08897	-6.38988	-6.16065	-6.03789	-6.3925	-6.07424	-6.43699	-6.18586	-6.56677	-6.31504	-6.45508	-5.9088	-6.42597	-6.27789	-6.2332	-6.24201	-6.36247	-6.2633	-6.08487
AL139317.3	novel transcript, antisense to GNPNAT1	52777740	AL139317.3	+	ENSG00000259049	14	+	52775237	gene	1	2.327485316446315	0.024394167063064996	0.9119198914021875	0.5059840083122253	1.4200916173181675	0.3245882463142449	N/A		1.3853	0.23535	-0.22259	0.695915	2.00907	0.473058	1.01959	0.8918	1.55311	1.47989	0.423067	0.92101	2.11085	0.514917	2.13093	0.329364	0.452806	2.62791	2.35717	2.24345	1.08489	1.11478	1.23076	0.954852	1.73829	0.685666	1.24985	1.90847	1.55048	1.44652
AL121992.3	novel transcript, antisense to DNAJC16	15565956	AL121992.3	-	ENSG00000272510	1	-	15565611	gene	1	2.149762904239187	0.036866479297658364	0.9119198914021875	0.5082386136054993	1.4223126336049976	0.302150378801152	N/A		-3.72323	-5.1222	-2.82925	-4.33383	-3.33078	-4.86679	-3.6919	-3.83067	-2.80444	-5.0747	-3.24531	-3.12962	-3.43053	-4.00865	-3.07853	-3.91856	-4.33727	-2.03705	-3.37851	-3.60741	-2.84111	-1.84364	-1.9088	-2.81454	-2.54093	-4.64823	-3.76807	-4.62551	-4.2633	-3.08487
PANK1	pantothenate kinase 1 [Source:HGNC Symbol;Acc:HGNC:8598]	89645572	PANK1	-	ENSG00000152782	10	-	89579497	gene	1	2.173343939186093	0.03493952005625183	0.9119198914021875	0.5093288421630859	1.4233878656239016	0.3051575924028231	N/A		3.05156	1.05771	0.850872	1.13649	2.73531	0.282955	1.45378	1.27367	2.6385	2.21532	2.68543	1.43807	1.7394	0.530514	3.27399	0.929433	1.04355	2.97711	2.69984	1.86136	1.88681	2.40083	3.10243	2.56208	2.12204	1.53499	1.04955	1.95946	1.46462	2.11971
AL035078.4	novel protein	32104665	AL035078.4	+	ENSG00000285283	11	+	31812391	gene	1	2.4925291650568258	0.01634703095433045	0.9119198914021875	0.5097798109054565	1.423832868728153	0.34494683615077776	N/A		1.58055	2.81738	2.6272	2.40763	3.22125	3.59469	2.53307	3.0098	1.98129	1.7132	3.26475	3.35765	3.20713	3.32675	2.88891	2.20245	2.80909	4.77369	3.97149	3.6159	2.68245	3.12947	1.89856	2.37708	3.5483	1.58698	3.4257	3.53268	3.38775	2.51876
MAP6D1	MAP6 domain containing 1 [Source:HGNC Symbol;Acc:HGNC:25753]	183825594	MAP6D1	-	ENSG00000180834	3	-	183815876	gene	1	2.250219584094104	0.029260353004233474	0.9119198914021875	0.5122780203819275	1.4263005518973695	0.31489782496032953	N/A		0.183662	1.31243	-0.406036	-0.364206	1.86562	1.64891	0.0522604	-0.795043	0.417953	0.0338259	0.715518	-0.264546	-0.594025	-0.879362	1.15851	-0.485605	0.52071	0.597661	1.36873	-0.147977	0.731778	0.579569	1.22049	0.824065	0.00339146	0.124355	0.767978	0.328691	1.43714	1.08506
GRAMD4	GRAM domain containing 4 [Source:HGNC Symbol;Acc:HGNC:29113]	46679790	GRAMD4	+	ENSG00000075240	22	+	46576012	gene	1	2.2115601973481405	0.03200488913018223	0.9119198914021875	0.512847363948822	1.4268635366418865	0.31001183880344646	N/A		6.2346	5.69158	4.45615	4.31243	7.35193	6.56497	4.92428	5.62343	5.2971	5.10521	4.4923	6.26301	4.63325	5.62026	6.06431	6.12501	5.86649	5.49474	5.73858	6.56413	6.18679	5.85711	6.79467	6.17492	6.22863	5.44276	5.92018	5.94561	6.13009	6.24437
AC122697.1	novel transcript	97882687	AC122697.1	-	ENSG00000286953	5	-	97799404	gene	1	2.513633364630656	0.015513820768622738	0.9119198914021875	0.5133965611457825	1.4274068105877684	0.34751607758097175	N/A		-6.30819	-6.27421	-6.28868	-5.9188	-6.06774	-6.0188	-6.16583	-6.15259	-6.3894	-6.2267	-6.20467	-6.08897	-6.38988	-6.16065	-6.03789	-6.3925	-6.07424	-5.28498	-6.18586	-6.56677	-6.31504	-6.45508	-5.9088	-6.42597	-6.12589	-6.3852	-6.24201	-6.21047	-6.2633	-6.23687
AMER1	APC membrane recruitment protein 1 [Source:HGNC Symbol;Acc:HGNC:26837]	64205708	AMER1	-	ENSG00000184675	X	-	64185117	gene	1	2.7015762947038766	0.009630704180587951	0.9119198914021875	0.514417290687561	1.428417080813926	0.3700493831102538	N/A		2.86173	1.55728	1.78278	2.42993	3.28393	1.94699	2.0947	1.97669	2.59928	3.57635	3.69049	2.85419	3.9106	3.26282	3.37621	2.24735	2.81923	3.5946	3.4634	3.30634	2.46632	3.13779	3.69483	2.20581	2.59178	1.42501	3.04442	3.14708	2.41969	3.27049
WBP1L	WW domain binding protein 1 like [Source:HGNC Symbol;Acc:HGNC:23510]	102834516	WBP1L	+	ENSG00000166272	10	+	102743948	gene	1	2.095358790979585	0.04167240916948922	0.9119198914021875	0.5167688131332397	1.4307472293804027	0.29517797020257497	N/A		3.83008	3.57824	2.88125	3.44315	5.50211	3.1993	3.35686	2.96375	3.72694	2.57635	4.5648	3.91478	1.01005	3.87705	4.72791	3.81479	4.5372	4.39889	3.71953	4.68063	5.10199	3.83392	3.82082	3.87832	3.40938	4.12105	3.84369	4.23144	3.77699	3.8967
CCDC92	coiled-coil domain containing 92 [Source:HGNC Symbol;Acc:HGNC:29563]	123972831	CCDC92	-	ENSG00000119242	12	-	123918660	gene	1	2.120990661173107	0.03934377472258499	0.9119198914021875	0.5182998776435852	1.432266420219732	0.2984688974484846	N/A		2.54043	3.25934	3.59854	3.00602	3.16907	2.95658	3.76917	2.10007	1.55311	1.48754	4.65124	3.34612	2.52699	3.43844	2.53618	2.69615	3.26016	4.15069	3.02603	2.48308	3.21417	3.52823	5.62112	4.54302	2.79892	1.55471	3.71413	2.99655	2.4232	4.39996
TMEM25	transmembrane protein 25 [Source:HGNC Symbol;Acc:HGNC:25890]	118547280	TMEM25	+	ENSG00000149582	11	+	118531041	gene	1	2.201699270195521	0.032740451407638704	0.9119198914021875	0.5183899402618408	1.4323558346050271	0.3087615999905305	N/A		0.586626	2.29143	0.606138	0.210488	2.31308	1.69545	2.14604	0.913495	2.58214	-0.402273	1.85422	1.48929	2.52699	1.77926	2.91825	1.67837	2.32569	3.15381	1.733	1.33343	2.04641	2.61281	2.24095	2.21789	1.75675	1.81665	1.25873	1.62874	1.47141	3.53535
KCNE1B	potassium voltage-gated channel subfamily E regulatory subunit 1B [Source:HGNC Symbol;Acc:HGNC:52280]	7829926	KCNE1B	-	ENSG00000276289	21	-	7816675	gene	1	2.5917028383987053	0.012756446990280314	0.9119198914021875	0.5191747546195984	1.433135236493655	0.35695229226342473	N/A		-6.46019	-6.27421	-4.28868	-6.0708	-6.06774	-6.0188	-6.16583	-6.3046	-6.5414	-6.2267	-6.20467	-4.93697	-6.38988	-6.16065	-6.03789	-6.24049	-6.07424	-6.43699	-6.33786	-6.56677	-6.31504	-6.45508	-6.0608	-6.27397	-6.27789	-6.3852	-6.24201	-6.21047	-6.4153	-6.08487
IL10RB-DT	IL10RB divergent transcript [Source:HGNC Symbol;Acc:HGNC:44303]	33266260	IL10RB-DT	-	ENSG00000223799	21	-	33263873	gene	1	2.79833687574549	0.0074790008853443096	0.9119198914021875	0.520747721195221	1.4346986321681119	0.381403808315271	N/A		3.00696	3.28294	4.30003	2.74298	4.00461	2.0461	2.95196	1.10479	2.91438	2.39698	3.39855	2.77039	2.163	3.24638	3.43605	2.36684	3.39969	3.05931	3.32391	2.10487	2.57505	3.25151	1.93041	3.81482	2.88254	2.12436	2.52102	4.03151	2.17549	3.93194
TRMT61A	tRNA methyltransferase 61A [Source:HGNC Symbol;Acc:HGNC:23790]	103537073	TRMT61A	+	ENSG00000166166	14	+	103529196	gene	1	2.1300262504218854	0.038550527012927154	0.9119198914021875	0.5215345621109009	1.4354813252896323	0.2996264688730146	N/A		2.61067	1.98632	0.630184	1.95157	3.7847	1.79854	1.77407	2.62219	2.60778	2.05973	2.64777	2.97891	3.24392	2.77926	3.26894	1.24332	3.11669	2.44294	2.74783	3.54813	2.57505	1.64529	2.25107	1.02981	2.27071	2.91401	2.71735	2.56761	3.42495	2.35808
AC005329.2	novel transcript, antisense to MUM1	1377520	AC005329.2	-	ENSG00000267755	19	-	1376773	gene	1	2.1543569194798913	0.03648389966189951	0.9119198914021875	0.5223883390426636	1.4363310846105122	0.3027369501385003	N/A		-0.158444	-1.95228	-1.70372	0.0119423	0.825729	-0.50924	-0.804375	-1.2457	-0.049552	-0.489736	0.633834	0.232954	-0.683292	0.0998794	0.263865	-1.84817	-0.529916	0.456485	-0.485421	0.340124	0.296392	-0.910757	0.0912036	-1.7504	-1.31854	-1.84088	-0.88055	-1.00101	-0.0153728	-0.0187766
AC147651.3	novel transcript	496118	AC147651.3	-	ENSG00000234471	7	-	484107	gene	1	2.270248672350157	0.027922353623445563	0.9119198914021875	0.5229635238647461	1.4369038463702213	0.31741943008548457	N/A		-6.46019	-6.27421	-6.44068	-6.0708	-6.06774	-5.86679	-6.01383	-6.3046	-5.3894	-6.2267	-6.20467	-6.08897	-6.38988	-6.16065	-5.88588	-6.24049	-6.07424	-6.43699	-6.33786	-6.56677	-6.31504	-6.45508	-4.32383	-6.42597	-6.27789	-5.2332	-6.24201	-6.21047	-6.4153	-5.08487
TIAF1	TGFB1-induced anti-apoptotic factor 1 [Source:HGNC Symbol;Acc:HGNC:11803]	29078857	TIAF1	-	ENSG00000221995	17	-	29073521	gene	1	2.848043772014225	0.006555600050524389	0.9119198914021875	0.5237337946891785	1.4376712300509904	0.38717068054221826	N/A		4.44168	4.28081	4.46454	4.21178	5.86398	4.00049	4.15735	3.15347	4.41554	4.69266	3.97524	4.36224	4.19048	4.40815	5.42246	4.67165	4.19021	5.19732	4.2	4.47093	5.20983	4.57037	5.77112	5.06588	4.34883	3.4568	3.98948	4.5544	4.14927	5.72209
LINC02169	long intergenic non-protein coding RNA 2169 [Source:HGNC Symbol;Acc:HGNC:53031]	54270879	LINC02169	-	ENSG00000259517	16	-	54245544	gene	1	2.0338719939223857	0.04775528416030498	0.9119198914021875	0.5263104438781738	1.4402412010255368	0.2872407313560413	N/A		-6.46019	-6.27421	-6.44068	-6.0708	-5.91574	-6.0188	-6.01383	-3.56763	-5.3894	-6.2267	-6.20467	-6.08897	-6.38988	-6.00865	-4.30092	-6.3925	-6.07424	-6.43699	-6.33786	-6.56677	-6.31504	-6.45508	-4.9088	-6.27397	-6.27789	-6.3852	-6.09	-6.36247	-6.4153	-6.23687
SLC29A3	solute carrier family 29 member 3 [Source:HGNC Symbol;Acc:HGNC:23096]	71381423	SLC29A3	+	ENSG00000198246	10	+	71319259	gene	1	2.2199394451018497	0.03139138657518662	0.9119198914021875	0.5272401571273804	1.441169632072745	0.3110729575131769	N/A		1.37129	-0.662771	-0.28868	-0.274939	1.24413	-1.1119	0.997398	-0.867192	0.417953	1.41715	0.156787	0.150492	0.632484	1.30424	2.35729	0.473753	0.470084	2.43612	0.595499	0.480055	1.7736	1.34078	1.32002	1.14389	0.140895	-0.233197	0.582422	0.198923	0.450945	1.14395
AC078909.1	novel transcript, antisense to MEIS2	37100173	AC078909.1	+	ENSG00000259460	15	+	37099339	gene	1	2.073054040887733	0.043795942327407925	0.9119198914021875	0.5272800922393799	1.4412095255121808	0.29230563981928265	N/A		-6.46019	-6.1222	-6.44068	-6.0708	-6.06774	-6.0188	-6.16583	-6.3046	-6.5414	-6.2267	-6.20467	-6.08897	-6.23788	-6.16065	-6.03789	-6.3925	-6.07424	-6.43699	-6.33786	-6.41476	-6.16304	-6.45508	-6.0608	-6.42597	-6.12589	-6.3852	-6.09	-6.36247	-6.4153	-4.08487
TXNDC5	thioredoxin domain containing 5 [Source:HGNC Symbol;Acc:HGNC:21073]	7910814	TXNDC5	-	ENSG00000239264	6	-	7881517	gene	1	2.0482140940338502	0.046271335195824104	0.9119198914021875	0.5278593301773071	1.4417882831969315	0.28909750131601697	N/A		5.18566	3.16551	2.63316	4.14325	5.07649	4.37757	3.69698	3.33122	3.98455	4.33787	3.52476	3.84766	4.19466	3.05475	4.89384	3.0426	3.30659	4.98765	4.59057	5.73562	3.51468	3.59477	4.25234	2.11835	3.43826	3.47416	3.72538	4.80425	3.52623	3.68992
INSL3	insulin like 3 [Source:HGNC Symbol;Acc:HGNC:6086]	17821574	INSL3	-	ENSG00000248099	19	-	17816512	gene	1	2.128604242780207	0.03867442892364336	0.9119198914021875	0.5297249555587769	1.443653942033145	0.2994443795587288	N/A		-0.986263	-0.874275	-2.28868	-0.11144	0.274086	-0.544864	-2.10694	-0.508738	-2.58205	-1.0303	-2.88274	-1.23653	-0.746028	-1.20129	-1.13099	-1.59664	-1.67431	1.32973	-2.6009	-2.3273	-0.993114	-2.49572	-0.0508154	-2.46661	-0.996608	-2.06327	-2.28265	-0.429109	-2.01537	-1.32998
SPAG8	sperm associated antigen 8 [Source:HGNC Symbol;Acc:HGNC:14105]	35812272	SPAG8	-	ENSG00000137098	9	-	35808045	gene	1	2.10390646442542	0.0408828022582267	0.9119198914021875	0.5307154655456543	1.4446454507027298	0.2962765980457402	N/A		-0.220729	-1.07781	-1.58824	0.65106	-0.828276	-0.822398	-0.341404	-1.50874	-0.834813	-4.0747	-0.0526662	-0.382382	-1.84556	-1.76072	-0.30092	-1.43314	-0.674306	-0.793129	-1.01594	-0.686843	-0.4626	-0.748486	1.40409	-0.12422	-0.425452	-0.532757	-0.417578	-2.04054	-2.67834	-0.875412
HEG1	heart development protein with EGF like domains 1 [Source:HGNC Symbol;Acc:HGNC:29227]	125055997	HEG1	-	ENSG00000173706	3	-	124965710	gene	1	2.079217510493189	0.043199908473959554	0.9119198914021875	0.5307742357254028	1.444704301533799	0.2931001458380193	N/A		1.19165	2.34132	3.80935	4.6223	3.85079	3.13039	2.01408	3.27157	2.14198	1.28285	4.25567	3.15049	4.37499	3.63881	3.60797	3.83365	3.0862	4.80381	4.87416	4.06603	2.66033	4.18376	3.75654	4.31193	3.87129	2.17194	3.53022	4.43158	3.56007	3.00789
FNDC8	fibronectin type III domain containing 8 [Source:HGNC Symbol;Acc:HGNC:25286]	35130732	FNDC8	+	ENSG00000073598	17	+	35121615	gene	1	2.052262756015407	0.045859752569227315	0.9119198914021875	0.533971905708313	1.4479099762603997	0.28962106394306314	N/A		-0.242102	-2.66277	-2.20122	-1.45936	-0.786456	-1.77933	-1.20647	-1.62903	-1.74555	-4.0747	-1.66035	-1.35201	-0.456521	-2.30821	-0.459617	-2.43314	-1.52992	-0.530094	-0.631272	-0.147977	-0.993114	-0.688364	-0.482532	-1.31977	-1.26791	-3.91127	-1.50504	-1.96254	-1.94137	-1.62543
AL449983.1	novel transcript	16476237	AL449983.1	+	ENSG00000231756	9	+	16473188	gene	1	2.1140695309080426	0.03996103568470939	0.9119198914021875	0.5365681648254395	1.4505179660733887	0.2975813224820168	N/A		-6.46019	-6.1222	-6.44068	-6.0708	-6.06774	-6.0188	-6.16583	-6.3046	-6.5414	-6.2267	-6.05267	-6.08897	-6.38988	-6.16065	-4.88588	-6.3925	-6.07424	-6.28498	-6.33786	-6.56677	-6.31504	-6.45508	-6.0608	-3.95204	-6.27789	-6.3852	-6.24201	-6.36247	-6.4153	-6.23687
AC005831.1	TEC	3612003	AC005831.1	-	ENSG00000280202	12	-	3610307	gene	1	2.4986059951089414	0.016103043754442253	0.9119198914021875	0.5368733406066895	1.4508248291060453	0.3456874325405762	N/A		1.62845	0.760441	1.59396	-0.036152	2.02678	-0.0854322	0.195625	-0.152594	1.82492	0.74548	0.156787	1.18197	-0.171792	0.120638	2.31379	0.868032	0.28722	1.64576	2.21502	1.30634	1.42942	2.20472	1.56694	1.20985	1.421	0.193068	0.0998215	1.531	0.394911	0.390868
AL078612.1	novel transcript	32105091	AL078612.1	-	ENSG00000255252	11	-	32097143	gene	1	2.5327876456489458	0.014791203686912108	0.9119198914021875	0.5371100306510925	1.451062872458219	0.3498411799572269	N/A		-1.84876	-0.367315	-0.58824	-0.709342	-0.0088479	0.342661	-0.554397	-0.152594	-1.03185	-1.48974	0.156787	0.171553	-0.150418	-0.253758	0.0448552	-0.748639	-0.674306	1.55422	0.869422	0.340124	-0.54833	-0.0551468	-1.44936	-0.601541	0.177889	-1.77377	0.35294	0.544419	0.00348617	-0.625434
AL133216.1	novel transcript	38466176	AL133216.1	+	ENSG00000203496	10	+	38453181	gene	1	2.3429607741361744	0.023511402861410985	0.9119198914021875	0.5378872752189636	1.4518448357729645	0.32651702228288954	N/A		-6.30819	-6.27421	-6.44068	-6.0708	-6.06774	-6.0188	-4.42887	-6.3046	-6.5414	-6.2267	-6.20467	-6.08897	-5.23788	-6.16065	-6.03789	-6.3925	-6.07424	-6.43699	-6.33786	-6.56677	-6.31504	-6.30307	-4.32383	-6.27397	-6.27789	-6.3852	-6.09	-6.36247	-6.2633	-4.4999
SGO2	shugoshin 2 [Source:HGNC Symbol;Acc:HGNC:30812]	200584096	SGO2	+	ENSG00000163535	2	+	200510008	gene	1	2.024378774073199	0.04876010090956153	0.9119198914021875	0.5425335764884949	1.4565281420144123	0.28600992659865204	N/A		3.17965	2.17701	2.27737	3.89819	3.88678	0.687797	4.09208	3.37097	2.49934	2.03383	3.37779	2.43807	4.30225	2.66731	4.05076	2.21484	2.14386	4.17342	4.18809	3.96353	4.12813	3.26108	3.56491	2.20177	2.90478	4.80366	1.90435	2.83119	3.44578	3.00789
AC093871.1	novel transcript	18489508	AC093871.1	-	ENSG00000251048	4	-	18488062	gene	1	2.3309664035687043	0.02419304926992656	0.9119198914021875	0.5427830219268799	1.456780001002098	0.32502246404636786	N/A		-6.46019	-6.27421	-6.44068	-6.0708	-6.06774	-6.0188	-6.16583	-6.3046	-6.5414	-6.2267	-6.20467	-6.08897	-6.38988	-6.16065	-6.03789	-6.3925	-6.07424	-6.43699	-6.33786	-6.56677	-6.31504	-6.45508	-6.0608	-6.27397	-6.12589	-6.3852	-6.09	-6.36247	-6.4153	-6.23687
AC018470.1	novel transcript	174337566	AC018470.1	-	ENSG00000280414	2	-	174334438	gene	1	2.1073336901290856	0.04056990208472459	0.9119198914021875	0.5430959463119507	1.457096014723285	0.2967167677142518	N/A		-6.30819	-5.1222	-6.44068	-6.0708	-6.06774	-5.86679	-6.16583	-6.15259	-6.3894	-6.2267	-6.20467	-5.93697	-6.38988	-6.00865	-6.03789	-5.24049	-6.07424	-6.43699	-6.18586	-6.56677	-6.31504	-6.45508	-5.9088	-4.689	-6.27789	-6.3852	-6.24201	-4.62551	-4.67834	-6.23687
LINC01600	long intergenic non-protein coding RNA 1600 [Source:HGNC Symbol;Acc:HGNC:21600]	2634619	LINC01600	-	ENSG00000164385	6	-	2621913	gene	1	2.1409459147250596	0.03761063407276816	0.9119198914021875	0.5431348085403442	1.4571352654028753	0.3010236495638737	N/A		-6.30819	-6.27421	-4.70372	-6.0708	-5.91574	-4.28183	-6.01383	-6.15259	-4.06747	-6.0747	-6.05267	-6.08897	-6.38988	-6.16065	-6.03789	-6.3925	-5.92223	-5.28498	-6.33786	-6.56677	-6.31504	-6.30307	-6.0608	-4.27397	-6.27789	-6.2332	-6.24201	-6.36247	-6.4153	-6.23687
AC008771.1	novel transcript	80488095	AC008771.1	-	ENSG00000249042	5	-	80411231	gene	1	2.4699268917102475	0.017284234859565158	0.9119198914021875	0.5435288548469543	1.4575333101550578	0.34218659408693053	N/A		1.58663	0.521654	1.73923	2.16867	1.68417	-0.111904	3.5156	1.67395	0.417953	1.01276	3.14455	1.58659	2.23379	1.24874	1.68397	0.988327	0.764267	2.56364	1.88023	1.74511	2.03663	2.36935	2.95539	1.96444	1.31705	1.77243	1.35294	1.76681	1.37332	2.56259
FANCG	FA complementation group G [Source:HGNC Symbol;Acc:HGNC:3588]	35080016	FANCG	-	ENSG00000221829	9	-	35073835	gene	1	2.0185910163683	0.04938166381703306	0.9119198914021875	0.546280562877655	1.4603159726867447	0.28525884277196695	N/A		3.81075	3.69798	2.15426	4.10218	5.19409	3.06985	2.76753	3.67713	2.76034	1.82012	4.98694	3.97142	3.52034	2.61706	4.90202	2.33315	4.41873	4.28392	4.55813	4.26911	4.4763	2.30055	4.53	2.51394	3.76133	4.56528	4.09487	3.20527	3.81752	2.95405
TNRC6C-AS1	TNRC6C antisense RNA 1 [Source:HGNC Symbol;Acc:HGNC:44360]	78111799	TNRC6C-AS1	-	ENSG00000204282	17	-	78107398	gene	1	2.888579701355559	0.00588217559466507	0.9119198914021875	0.5470491647720337	1.4610941694825956	0.391840194215533	N/A		4.40175	3.70116	4.16253	3.07838	4.85575	3.89974	4.06832	3.40583	3.53244	3.7132	4.08816	3.11015	3.24996	4.7056	4.20423	3.8628	3.65141	4.28202	4.03331	2.97755	4.40871	4.2563	5.23586	5.12478	3.74601	2.98112	3.55925	4.2137	3.01747	4.94097
AC067751.1	novel transcript	62805887	AC067751.1	-	ENSG00000238280	10	-	62682652	gene	1	2.2056912130429986	0.032440895493371265	0.9119198914021875	0.5483447909355164	1.4624069085312923	0.3092679202983033	N/A		-1.22073	-0.952277	-3.48132	-0.874401	-1.74581	-2.05944	-2.31339	-2.34524	-1.92997	-1.1205	-0.271306	-1.41341	-0.594025	-1.54921	-0.493565	-2.65553	-0.752308	-1.03705	-1.23166	-1.09283	-2.4626	-1.91076	-0.586868	-2.02604	-2.219	-2.91127	-1.00254	-1.08119	-1.3091	-2.76294
AC110741.1	novel transcript	133902407	AC110741.1	+	ENSG00000253593	8	+	133886496	gene	1	2.2464634265652186	0.029517526498246082	0.9119198914021875	0.5486711263656616	1.4627377401713986	0.3144241900595651	N/A		-6.46019	-6.27421	-6.44068	-6.0708	-6.06774	-6.0188	-6.01383	-6.3046	-6.5414	-6.2267	-6.20467	-6.08897	-6.38988	-6.16065	-6.03789	-6.3925	-6.07424	-6.43699	-6.33786	-6.56677	-6.31504	-6.45508	-6.0608	-6.42597	-6.27789	-6.3852	-6.24201	-6.21047	-6.4153	-6.23687
AP005264.7	TEC	12282739	AP005264.7	+	ENSG00000280302	18	+	12279427	gene	1	2.350029638437749	0.023117784446770238	0.9119198914021875	0.549953818321228	1.4640388302871077	0.3273966931592917	N/A		-6.30819	-6.27421	-6.44068	-6.0708	-6.06774	-5.86679	-6.16583	-6.3046	-4.06747	-6.2267	-4.4677	-6.08897	-6.38988	-6.00865	-6.03789	-6.24049	-6.07424	-6.43699	-6.33786	-5.41476	-6.31504	-6.45508	-5.9088	-5.27397	-6.27789	-6.3852	-6.09	-6.36247	-6.4153	-6.23687
TLN2	talin 2 [Source:HGNC Symbol;Acc:HGNC:15447]	62844631	TLN2	+	ENSG00000171914	15	+	62390526	gene	1	2.105360280034135	0.04074981421499026	0.9119198914021875	0.5541291832923889	1.4682821045836951	0.2964633393559844	N/A		2.74438	0.645982	2.36596	3.31722	3.02971	2.61702	2.46999	1.96635	0.719122	3.08517	1.30489	2.48509	1.42745	1.48321	2.00894	2.06785	1.28722	4.14756	2.88292	1.95592	3.12698	2.40773	1.94918	1.60255	1.11251	0.946712	2.34879	2.15585	1.71398	3.50759
AL713851.2	novel transcript	2500570	AL713851.2	+	ENSG00000237500	10	+	2499721	gene	1	2.655768992497572	0.010836658039901356	0.9119198914021875	0.5580893754959106	1.472318069996583	0.36461528989011466	N/A		-6.30819	-6.27421	-6.44068	-6.0708	-6.06774	-6.0188	-6.16583	-6.3046	-6.5414	-6.2267	-6.20467	-6.08897	-6.38988	-6.16065	-6.03789	-6.3925	-6.07424	-6.43699	-6.33786	-6.56677	-6.31504	-6.45508	-6.0608	-6.42597	-6.27789	-6.3852	-6.24201	-6.36247	-6.4153	-6.23687
AC145207.5	novel transcript	81881106	AC145207.5	-	ENSG00000263731	17	-	81878425	gene	1	2.2173650867847776	0.031578755048149866	0.9119198914021875	0.5619057416915894	1.4762179540080973	0.31074707331815316	N/A		2.66909	0.843582	-0.201217	1.95772	3.51471	2.34266	1.50187	2.01231	2.84661	2.40508	2.85122	2.5983	3.31287	1.71928	3.70283	1.8256	2.35854	3.06153	3.31398	2.66739	2.16788	2.46511	2.56288	2.18546	2.74447	1.12436	1.76175	2.60652	2.96552	1.95953
AC131009.1	novel transcript	131929351	AC131009.1	-	ENSG00000255992	12	-	131924736	gene	1	2.802759756805189	0.007392195763571878	0.9119198914021875	0.5623915195465088	1.4767151032434047	0.3819187622189729	N/A		-2.30819	-2.95228	-3.70372	-2.59687	-2.91574	-1.69687	-2.5544	-2.83067	-2.06747	-3.48974	-3.4677	-1.93697	-1.98995	-2.68672	-1.24203	-3.07057	-2.22179	-3.11506	-2.27897	-2.41476	-2.57808	-3.71811	-2.20836	-2.27397	-2.95597	-2.64823	-1.92008	-3.04054	-1.21891	-2.38443
TIMP2	TIMP metallopeptidase inhibitor 2 [Source:HGNC Symbol;Acc:HGNC:11821]	78925387	TIMP2	-	ENSG00000035862	17	-	78852977	gene	1	2.1149100757033756	0.03988562177653992	0.9119198914021875	0.5629369616508484	1.477273512921867	0.2976891562954047	N/A		1.66909	6.00224	4.92685	5.47674	5.83831	6.24043	3.92869	3.61228	4.14976	4.91965	6.30241	4.97442	5.30901	2.68832	4.98679	4.87975	4.94273	5.63127	5.31398	4.94389	5.11657	5.86716	5.16267	5.33383	5.2067	4.27063	5.79912	5.63581	5.59429	4.36222
AP002784.1	novel transcript	94282203	AP002784.1	+	ENSG00000250519	11	+	94185439	gene	1	2.621989780594149	0.011813109764205267	0.9119198914021875	0.563943088054657	1.478304113458919	0.36058404055674165	N/A		-2.13827	-0.800274	-1.96675	-2.9188	0.493652	-1.54486	-1.42887	-2.56763	-0.963137	-1.26734	-1.4677	-2.35201	-2.06796	-1.20129	-0.36232	-2.24049	-1.11488	-0.584542	-0.208581	-1.37037	-1.25615	-1.25868	-0.821334	-1.36708	-1.60233	-0.478309	-1.04561	-0.166074	-2.17584	-1.22688
DRD3	dopamine receptor D3 [Source:HGNC Symbol;Acc:HGNC:3024]	114199407	DRD3	-	ENSG00000151577	3	-	114128652	gene	1	2.355849328025883	0.022798170759833706	0.9119198914021875	0.5644055604934692	1.478778076757401	0.3281202746958291	N/A		-6.46019	-6.27421	-6.44068	-6.0708	-6.06774	-6.0188	-6.16583	-6.15259	-3.80444	-6.2267	-6.20467	-6.08897	-6.38988	-6.16065	-6.03789	-6.3925	-6.07424	-6.43699	-6.33786	-6.56677	-6.31504	-6.30307	-6.0608	-6.27397	-6.27789	-6.3852	-6.24201	-6.21047	-6.4153	-6.23687
STARD4-AS1	STARD4 antisense RNA 1 [Source:HGNC Symbol;Acc:HGNC:44117]	111739726	STARD4-AS1	+	ENSG00000246859	5	+	111510396	gene	1	2.465624369899817	0.01746805896166885	0.9119198914021875	0.5653819441795349	1.4797792193710861	0.34166015223101437	N/A		6.82896	4.75124	5.31356	7.26639	6.37111	5.48304	6.31232	5.09296	3.72304	6.72094	6.67163	5.80197	6.8636	5.85244	6.22558	4.94562	5.72568	7.2285	5.96801	6.66722	6.23464	6.52883	6.63327	6.35083	5.80817	5.59256	5.81011	5.5993	5.69199	5.91443
AC124283.1	novel transcript, antisense FOXK2	82604178	AC124283.1	-	ENSG00000261845	17	-	82602989	gene	1	2.5836584931092696	0.0130183211845784	0.9119198914021875	0.5661082863807678	1.4805244196230818	0.3559849483406558	N/A		1.83647	2.32074	0.949725	-0.395233	2.76726	1.71064	1.36988	0.056859	3.56915	2.54369	2.82385	1.2627	1.11967	1.01372	2.33329	0.888791	1.15458	2.22281	1.65334	1.33343	2.01189	1.71373	1.54241	1.35539	1.08356	1.20143	1.52471	1.98429	0.824163	1.74802
UBTD2	ubiquitin domain containing 2 [Source:HGNC Symbol;Acc:HGNC:24463]	172283764	UBTD2	-	ENSG00000168246	5	-	172209646	gene	1	2.277416830891468	0.02745690176344264	0.9119198914021875	0.5661259889602661	1.4805425864991675	0.31832025059693897	N/A		2.84916	1.79666	0.901145	0.75363	4.28639	1.59264	2.45785	1.56165	2.43715	3.39494	3.57487	2.33915	1.91187	1.83684	4.37151	1.90926	0.972584	3.91959	3.20431	2.05691	2.96108	3.05007	3.21014	2.40903	2.32532	2.93422	2.60696	2.35559	2.36969	2.57691
ZFPM1	zinc finger protein, FOG family member 1 [Source:HGNC Symbol;Acc:HGNC:19762]	88537031	ZFPM1	+	ENSG00000179588	16	+	88453280	gene	1	2.06152592002341	0.04493003133332515	0.9119198914021875	0.5666717886924744	1.4811028106628241	0.29081797479145005	N/A		4.1645	1.71069	0.755715	2.32438	2.47658	0.927624	2.62642	1.24828	0.587878	1.8795	3.3694	2.2479	2.15014	2.14617	1.36205	2.76513	1.50403	2.32235	2.47592	1.59086	1.09435	2.32992	5.06203	1.84497	2.71646	0.453304	2.24539	1.42616	2.66151	3.3372
FRS3	fibroblast growth factor receptor substrate 3 [Source:HGNC Symbol;Acc:HGNC:16970]	41786542	FRS3	-	ENSG00000137218	6	-	41770176	gene	1	2.5071466962579594	0.015765717622736083	0.9119198914021875	0.5668081045150757	1.4812427621292945	0.3467272150266596	N/A		0.21537	-0.367315	-0.829248	0.103573	1.82573	-0.0854322	0.175996	-0.130227	0.654992	-0.582846	1.33965	1.02881	1.65694	1.20081	1.48916	-0.309755	0.585561	1.44294	0.659629	1.3267	1.22066	0.106317	1.56694	0.644897	0.365962	0.673694	-0.135807	0.447743	1.05863	0.833997
ZBTB2	zinc finger and BTB domain containing 2 [Source:HGNC Symbol;Acc:HGNC:20868]	151391559	ZBTB2	-	ENSG00000181472	6	-	151364115	gene	1	2.3928191446409954	0.020858807752862633	0.9119198914021875	0.5684536695480347	1.4829332593395108	0.3327033514379183	N/A		2.1012	3.98763	2.04224	2.31482	3.69529	4.24955	1.43738	2.6929	4.51674	3.27403	3.87363	3.12912	3.80651	3.83841	4.26386	2.68135	3.74665	2.93419	4.77197	3.81526	2.30864	2.95431	3.38582	2.95245	3.49249	2.70049	4.05083	4.4734	3.47141	3.22347
AC020719.1	novel transcript	198191521	AC020719.1	-	ENSG00000237035	2	-	198187802	gene	1	2.153430643816185	0.03656075550264318	0.9119198914021875	0.5712783336639404	1.4858395503807158	0.302618709414747	N/A		-6.46019	-4.1222	-6.28868	-6.0708	-6.06774	-6.0188	-6.16583	-6.3046	-6.5414	-6.2267	-5.05267	-6.08897	-6.38988	-6.00865	-5.88588	-5.24049	-5.92223	-6.43699	-6.18586	-6.41476	-6.16304	-5.30307	-5.9088	-4.27397	-6.27789	-6.3852	-6.24201	-4.21047	-6.4153	-6.23687
PRR22	proline rich 22 [Source:HGNC Symbol;Acc:HGNC:28354]	5784746	PRR22	-	ENSG00000212123	19	-	5782960	gene	1	2.8946752078300193	0.0057866648582067	0.9119198914021875	0.5716180205345154	1.4861894369446416	0.3925397629001055	N/A		0.306518	-1.1222	-1.11875	0.125599	-0.828276	-1.22294	-0.369973	-0.319704	0.378782	-1.48974	-0.352226	-0.510707	-0.0284276	-0.58238	0.605971	-0.309755	-1.16735	-1.89266	0.0429578	0.124396	-0.953586	-0.215611	1.76363	0.217886	-0.397971	-1.58934	-1.00254	-0.510028	-0.197211	-0.499903
LINC01854	long intergenic non-protein coding RNA 1854 [Source:HGNC Symbol;Acc:HGNC:52670]	129273848	LINC01854	-	ENSG00000204460	2	-	129242173	gene	1	2.2569181858811	0.028806656590806737	0.9119198914021875	0.5718631148338318	1.4864419417992702	0.31574190540470654	N/A		-6.46019	-6.27421	-6.44068	-6.0708	-6.06774	-6.0188	-6.01383	-6.3046	-6.5414	-6.2267	-6.20467	-6.08897	-6.38988	-6.16065	-6.03789	-6.3925	-6.07424	-6.43699	-6.33786	-6.56677	-6.31504	-6.45508	-6.0608	-6.42597	-6.27789	-6.3852	-6.24201	-6.36247	-6.4153	-6.23687
AC134407.2	TEC	67957291	AC134407.2	+	ENSG00000279573	17	+	67955314	gene	1	2.196081937091258	0.033166118994718184	0.9119198914021875	0.573618471622467	1.4882516270612403	0.3080486776669915	N/A		0.276771	0.605718	0.711321	-1.06081	-0.271882	-0.440527	0.672672	-1.90467	-0.661481	-1.68238	0.423067	-0.322262	-1.02843	-0.0779077	0.362045	-0.992565	-0.114878	0.299981	0.206457	-0.437483	-0.208843	1.49134	1.47491	0.668548	-0.634038	-0.400307	-2.76807	0.0374593	-0.508413	-0.154128
LINC00842	long intergenic non-protein coding RNA 842 [Source:HGNC Symbol;Acc:HGNC:44989]	46453306	LINC00842	+	ENSG00000285294	10	+	46398362	gene	1	2.2047338174407636	0.03251251671301881	0.9119198914021875	0.576439619064331	1.4911647063505602	0.30914651244367675	N/A		-6.46019	-6.27421	-6.44068	-4.33383	-5.91574	-6.0188	-6.01383	-6.3046	-6.3894	-6.0747	-6.20467	-6.08897	-6.38988	-6.16065	-6.03789	-5.24049	-6.07424	-5.28498	-6.33786	-6.56677	-6.31504	-6.30307	-6.0608	-6.42597	-6.27789	-6.3852	-6.24201	-6.36247	-6.4153	-6.08487
PLS1-AS1	PLS1 antisense RNA 1 [Source:HGNC Symbol;Acc:HGNC:40451]	142656745	PLS1-AS1	-	ENSG00000239641	3	-	142654784	gene	1	2.5623005342626612	0.013737602248054584	0.9119198914021875	0.5773685574531555	1.4921251631035244	0.35341106790407095	N/A		-5.30819	-6.1222	-6.44068	-5.9188	-6.06774	-6.0188	-5.01383	-6.15259	-6.5414	-5.0747	-6.20467	-5.93697	-6.38988	-6.16065	-6.03789	-6.24049	-6.07424	-4.70002	-6.33786	-6.56677	-5.16304	-5.30307	-5.9088	-6.27397	-6.27789	-6.3852	-6.24201	-6.36247	-6.4153	-3.4999
ARHGAP31	Rho GTPase activating protein 31 [Source:HGNC Symbol;Acc:HGNC:29216]	119420714	ARHGAP31	+	ENSG00000031081	3	+	119294373	gene	1	2.1637801621805983	0.03571007056479166	0.9119198914021875	0.5791507363319397	1.493969542576294	0.3039390487648016	N/A		2.78721	2.38162	3.22702	2.93295	3.60782	0.819709	1.67267	1.09533	1.87738	-0.167808	1.39028	0.804496	2.00052	1.67786	2.6455	2.14753	2.10567	1.84944	1.80849	1.96028	2.99431	1.38343	4.12325	3.48259	1.01366	1.35177	2.17678	3.11146	1.22855	3.08004
TCFL5	transcription factor like 5 [Source:HGNC Symbol;Acc:HGNC:11646]	62861763	TCFL5	-	ENSG00000101190	20	-	62841115	gene	1	2.131483777695212	0.03842389190884969	0.9119198914021875	0.5794445276260376	1.4942738064202337	0.2998130725327019	N/A		2.54043	5.37165	3.81067	3.33859	4.93288	4.4105	3.2553	2.43612	2.38868	1.2107	4.02148	4.80534	2.84693	5.26864	5.08997	3.69762	4.88834	4.22776	4.10646	4.36085	4.68793	3.96371	3.31037	3.70188	4.79595	5.12765	4.34254	4.10694	4.20022	2.95405
AL031722.1	novel transcript, overlapping C16orf73	1843547	AL031722.1	-	ENSG00000260541	16	-	1841020	gene	1	2.564928000042139	0.013647201301947973	0.9119198914021875	0.5797892212867737	1.4946308661102807	0.35372814267329267	N/A		-6.46019	-6.27421	-6.44068	-6.0708	-6.06774	-6.0188	-6.16583	-6.3046	-3.80444	-4.48974	-6.20467	-6.08897	-6.38988	-6.00865	-5.88588	-6.24049	-5.92223	-6.43699	-6.18586	-6.41476	-6.31504	-6.45508	-5.9088	-5.27397	-6.12589	-6.3852	-6.24201	-6.21047	-6.4153	-4.4999
ZNF772	zinc finger protein 772 [Source:HGNC Symbol;Acc:HGNC:33106]	57477570	ZNF772	-	ENSG00000197128	19	-	57466663	gene	1	2.2703912112634383	0.027913030069140792	0.9119198914021875	0.5801973342895508	1.4950537306504028	0.3174373512978224	N/A		3.69462	2.25718	2.70284	3.75892	3.31788	1.27276	3.4415	2.04216	1.34531	1.56193	3.87363	4.32159	4.33577	3.70388	2.23824	2.44601	2.57362	4.37412	4.01504	3.46022	4.08844	3.71929	3.91616	1.33336	2.97477	2.90891	2.68149	1.77822	2.99409	3.3224
AC108673.2	novel transcript, antisense to RAB43	129124003	AC108673.2	+	ENSG00000273174	3	+	129123439	gene	1	2.720099821443639	0.009179113711440926	0.9119198914021875	0.5804723501205444	1.4953387545981287	0.37223611900781634	N/A		-1.09874	-0.992919	-2.28868	-0.918795	-1.33078	-0.959901	-1.25894	-1.83067	-1.63451	-0.00860938	-1.00827	-0.689044	-0.652918	-1.42368	-0.676429	-0.512572	-1.4628	-1.89266	-0.542005	-0.92291	-1.70361	-1.91076	-0.864402	-0.630111	-0.267911	-1.91127	-2.00254	-0.256272	-0.43041	0.104959
AC188617.2	novel transcript	448823	AC188617.2	+	ENSG00000286764	7	+	446281	gene	1	2.132497641710764	0.03833601931846502	0.9119198914021875	0.580479621887207	1.4953462917294011	0.29994285477843313	N/A		-6.46019	-6.27421	-6.44068	-4.9188	-5.91574	-6.0188	-6.16583	-6.15259	-5.3894	-6.0747	-6.20467	-6.08897	-6.23788	-6.16065	-6.03789	-6.24049	-6.07424	-6.28498	-4.6009	-6.56677	-6.31504	-6.45508	-5.9088	-4.689	-6.27789	-5.2332	-6.24201	-6.21047	-6.4153	-6.23687
CENPBD1	CENPB DNA-binding domain containing 1 [Source:HGNC Symbol;Acc:HGNC:28272]	89972832	CENPBD1	-	ENSG00000177946	16	-	89969773	gene	1	2.637789552386241	0.011346767090914256	0.9119198914021875	0.5831408500671387	1.498107187230143	0.3624721367219813	N/A		0.54979	-0.729885	-1.53379	-0.0608141	1.57611	-1.1119	0.741059	-0.537885	0.858526	0.554658	0.373599	-0.182084	0.632484	0.313283	1.46285	-0.286296	0.0319631	1.573	0.54206	1.11662	0.966244	0.311636	1.52583	0.865585	0.140895	-0.451837	0.138816	0.215797	0.655563	0.959528
AC145207.6	novel transcript	81879557	AC145207.6	+	ENSG00000263859	17	+	81878667	gene	1	2.2127581772563154	0.03191653143185015	0.9119198914021875	0.5843478441238403	1.4993610648868514	0.3101636179090153	N/A		1.26166	-1.03474	-1.82925	0.27103	1.96078	0.525525	-0.232469	0.401994	1.30409	0.980584	1.01342	1.10742	1.92199	0.0788178	1.8889	0.0449102	0.778207	1.41546	1.73895	0.889018	0.719604	0.836477	1.07989	0.546212	1.22284	-0.425842	-0.183112	1.14708	1.28359	0.218915
STS	steroid sulfatase [Source:HGNC Symbol;Acc:HGNC:11425]	7804358	STS	+	ENSG00000101846	X	+	7147237	gene	1	2.359322250922737	0.02260933431771125	0.9119198914021875	0.5881354808807373	1.5033026438682102	0.328551799944212	N/A		1.45999	2.459	1.20317	1.9141	0.954626	1.11049	2.0842	2.40199	1.11044	0.401035	2.79282	2.46391	2.45561	1.77271	0.921473	1.6664	2.23764	3.81437	3.07623	2.36002	1.26323	1.63356	1.32002	1.52693	1.59521	1.20143	2.10475	2.42978	1.50488	1.77312
VKORC1L1	vitamin K epoxide reductase complex subunit 1 like 1 [Source:HGNC Symbol;Acc:HGNC:21492]	65959563	VKORC1L1	+	ENSG00000196715	7	+	65873074	gene	1	2.610695433529219	0.012157159620425304	0.9119198914021875	0.5881609320640564	1.5033291644893938	0.35923162550322035	N/A		4.02161	1.36965	1.90608	2.42993	3.76726	1.64891	3.38918	1.77814	3.57638	2.77392	3.67865	2.97592	2.45561	2.29969	3.76696	2.30254	1.6851	4.65018	3.76542	3.36496	3.08489	3.59023	3.67429	3.13118	3.2095	2.43569	2.36121	2.34412	2.24053	3.56619
GALNT6	polypeptide N- acetylgalactosaminyltransferase 6 [Source:HGNC Symbol;Acc:HGNC:4128]	51392867	GALNT6	-	ENSG00000139629	12	-	51351247	gene	1	2.0784698139403104	0.043271834632468434	0.9119198914021875	0.5885830521583557	1.5037690899600247	0.29300379585005737	N/A		4.63579	7.2527	7.04852	5.34623	7.29979	7.64162	5.53547	5.67792	3.52049	5.55238	4.30268	6.43807	6.36064	6.26428	6.65061	6.2757	5.90987	7.23453	6.35039	6.94128	7.00923	4.74609	6.47221	7.05793	6.62209	6.21647	6.9417	5.36318	5.95587	6.2658
BEND3	BEN domain containing 3 [Source:HGNC Symbol;Acc:HGNC:23040]	107115269	BEND3	-	ENSG00000178409	6	-	107065182	gene	1	2.7127771108519	0.009355251832047632	0.9119198914021875	0.590722382068634	1.5060006389158564	0.37137239782288983	N/A		2.47971	1.6657	0.968708	2.05848	3.21612	2.77345	0.986171	0.730049	2.75015	2.89397	2.24195	0.908519	2.39874	1.49915	3.78477	1.09936	1.85255	3.0944	3.28581	2.64593	2.33681	2.26678	3.58906	1.66855	1.88534	1.46724	3.14122	2.66298	2.25634	1.66333
MRAP	melanocortin 2 receptor accessory protein [Source:HGNC Symbol;Acc:HGNC:1304]	32314784	MRAP	+	ENSG00000170262	21	+	32291813	gene	1	2.3430578922497225	0.023505954546772706	0.9119198914021875	0.5911276936531067	1.5064237950499664	0.32652911371159093	N/A		0.622546	-2.42176	-0.931128	-2.0119	-0.423885	-1.86679	-0.206474	-1.98267	0.621825	-2.16781	-1.24531	-1.12962	-0.811616	-2.30821	-0.00323914	-0.485605	-1.01534	0.401519	0.289873	-0.800053	-0.736775	0.106317	-0.323834	-0.367076	-0.916438	-1.98527	-1.56644	-0.962541	-1.17584	0.926361
LINC02535	long intergenic non-protein coding RNA 2535 [Source:HGNC Symbol;Acc:HGNC:53569]	85390186	LINC02535	-	ENSG00000234155	6	-	85387219	gene	1	2.2431192018036876	0.029748183626413138	0.9119198914021875	0.5928713083267212	1.508245531759915	0.31400230035729937	N/A		-6.46019	-6.27421	-6.44068	-5.9188	-5.91574	-6.0188	-6.01383	-6.15259	-2.21948	-6.2267	-6.20467	-6.08897	-6.38988	-6.16065	-6.03789	-6.24049	-6.07424	-6.43699	-6.18586	-6.56677	-6.31504	-6.45508	-6.0608	-6.42597	-6.27789	-6.3852	-6.24201	-6.36247	-6.2633	-6.23687
TEX46	testis expressed 46 [Source:HGNC Symbol;Acc:HGNC:44651]	23015852	TEX46	-	ENSG00000227868	1	-	23010834	gene	1	2.2276771481514452	0.030834132543360603	0.9119198914021875	0.5963060855865479	1.511840649974738	0.31205180126539905	N/A		-6.46019	-6.27421	-6.44068	-6.0708	-6.06774	-6.0188	-5.01383	-6.3046	-3.21948	-6.0747	-6.20467	-6.08897	-6.38988	-6.16065	-6.03789	-5.24049	-5.92223	-6.43699	-6.33786	-6.56677	-6.31504	-6.45508	-6.0608	-6.42597	-6.12589	-4.64823	-6.24201	-6.21047	-5.2633	-6.23687
RAB43	RAB43, member RAS oncogene family [Source:HGNC Symbol;Acc:HGNC:19983]	129122801	RAB43	-	ENSG00000172780	3	-	129087569	gene	1	2.208426575443522	0.032237035967327146	0.9119198914021875	0.5963575839996338	1.5118946175712988	0.30961470976096017	N/A		1.41291	3.74044	2.82766	3.35965	4.02237	4.55211	1.82537	2.19613	-0.323313	1.52521	4.51434	3.11831	3.35831	3.99135	3.42246	3.09713	3.96194	3.42238	2.69984	3.44477	3.62812	2.65693	2.69112	2.53016	3.1315	3.4268	3.91	4.46019	3.33102	2.97313
PPIL1	peptidylprolyl isomerase like 1 [Source:HGNC Symbol;Acc:HGNC:9260]	36874803	PPIL1	-	ENSG00000137168	6	-	36854827	gene	1	2.049593358466931	0.04613076133233389	0.9119198914021875	0.5965909361839294	1.51213918238613	0.289275893434231	N/A		2.28427	1.73578	-0.3114	1.86911	1.87868	-0.312203	1.55603	0.945438	0.468579	0.300341	2.16165	0.804496	3.24593	0.49915	1.72883	0.11706	1.1758	3.80645	2.74783	2.94059	2.16788	1.38343	1.57502	1.48092	0.756751	1.39616	1.08991	1.66605	1.6967	0.797777
AC073957.2	novel transcript, antisense to GPR146	1059261	AC073957.2	-	ENSG00000257607	7	-	1055360	gene	1	2.2709865593246175	0.027874117959736412	0.9119198914021875	0.597263753414154	1.512844550146407	0.31751219987521434	N/A		0.0316586	-0.421763	0.49268	0.620364	1.51889	0.381136	0.308099	-0.982669	-0.482511	2.04424	1.3736	-0.767046	-0.283685	0.86172	0.573549	-0.781061	-2.11488	-0.963054	-0.937933	-0.686843	0.421923	-1.34888	1.29088	-1.1865	-1.219	-0.678608	-0.0676352	0.743728	-0.2633	0.200536
AC006207.1	novel transcript, antisense to EFCAB4B	3757842	AC006207.1	+	ENSG00000283138	12	+	3752518	gene	1	2.2208019227297977	0.03132883384382428	0.9119198914021875	0.5984357595443726	1.5140740431616952	0.3111821127478232	N/A		-2.60775	-0.729885	-1.89636	-1.11144	-1.05776	-0.696867	-1.42887	-0.760277	-1.43521	-2.75277	-1.5291	-0.727518	-3.23788	-4.42368	-0.841488	-1.2863	-1.16735	-1.1557	-1.79354	-1.05721	-1.30506	-1.65922	-2.00191	-1.22957	-1.60233	-1.58934	0.285036	-2.21047	-0.905748	-2.4999
AC007342.4	novel transcript	53385019	AC007342.4	+	ENSG00000261804	16	+	53373479	gene	1	2.283432665557609	0.02707162216413886	0.9119198914021875	0.5996753573417664	1.5153755305451742	0.3190755940600783	N/A		-5.30819	-6.27421	-5.28868	-5.9188	-6.06774	-6.0188	-6.16583	-6.3046	-2.58205	-6.0747	-6.20467	-6.08897	-6.38988	-6.16065	-6.03789	-6.24049	-6.07424	-5.28498	-5.18586	-6.41476	-6.16304	-6.45508	-6.0608	-6.42597	-6.27789	-6.2332	-6.24201	-6.36247	-6.4153	-6.23687
AC083864.2	novel transcript	36055431	AC083864.2	+	ENSG00000232930	7	+	36001317	gene	1	2.3099948799625847	0.025427483636239735	0.9119198914021875	0.6001232266426086	1.51584603575737	0.3224034505383246	N/A		-6.30819	-6.27421	-6.44068	-5.9188	-6.06774	-6.0188	-6.16583	-6.3046	-4.06747	-6.2267	-6.20467	-6.08897	-6.38988	-6.16065	-6.03789	-6.3925	-6.07424	-6.43699	-6.33786	-6.56677	-6.31504	-6.30307	-6.0608	-6.42597	-6.27789	-6.2332	-6.24201	-6.36247	-6.4153	-6.23687
CALY	calcyon neuron specific vesicular protein [Source:HGNC Symbol;Acc:HGNC:17938]	133336935	CALY	-	ENSG00000130643	10	-	133324072	gene	1	2.308591413317702	0.025512070491812876	0.9119198914021875	0.6001594066619873	1.5158840507398044	0.32222791419254304	N/A		-6.46019	-6.1222	-6.44068	-6.0708	-6.06774	-3.54486	-6.01383	-6.15259	-6.5414	-6.0747	-4.05267	-6.08897	-6.38988	-6.00865	-6.03789	-6.3925	-6.07424	-6.43699	-5.18586	-6.56677	-6.31504	-6.45508	-6.0608	-6.42597	-5.12589	-6.2332	-6.09	-6.36247	-6.4153	-6.23687
NREP	neuronal regeneration related protein [Source:HGNC Symbol;Acc:HGNC:16834]	111997464	NREP	-	ENSG00000134986	5	-	111662621	gene	1	2.314058286619987	0.025183993777723127	0.9119198914021875	0.6003214716911316	1.5160543470153	0.3229114870785288	N/A		6.73995	4.70435	4.87497	7.51779	6.56757	5.47083	6.09142	5.02358	3.46547	6.50438	6.73238	5.78882	6.78847	5.94373	6.3354	4.90098	5.69982	7.14076	5.72366	6.7503	6.31396	6.15585	6.46543	6.00593	5.36295	5.99111	5.69586	5.63541	5.97481	5.76219
C19orf12	chromosome 19 open reading frame 12 [Source:HGNC Symbol;Acc:HGNC:25443]	29715789	C19orf12	-	ENSG00000131943	19	-	29698886	gene	1	2.800836158907492	0.0074298337093112775	0.9119198914021875	0.6014488935470581	1.5172395599588568	0.38169484231746476	N/A		2.41291	2.29565	0.788136	1.54881	3.65601	2.43242	1.88704	0.83609	1.90062	2.7132	4.05455	2.13449	1.22972	1.86787	2.9343	2.06329	2.19671	3.14547	2.77704	2.77753	3.0967	2.59174	2.90498	2.7484	1.92939	1.56122	2.55024	2.57417	2.0221	2.29017
HSFX2	heat shock transcription factor family, X- linked 2 [Source:HGNC Symbol;Acc:HGNC:32701]	149595314	HSFX2	-	ENSG00000268738	X	-	149592512	gene	1	2.914998787578572	0.00547854736936802	0.9119198914021875	0.6033383011817932	1.5192278956121223	0.3948673383611251	N/A		-6.46019	-6.1222	-6.44068	-6.0708	-6.06774	-6.0188	-6.16583	-6.3046	-6.3894	-6.2267	-6.20467	-6.08897	-6.23788	-6.00865	-5.88588	-6.3925	-6.07424	-4.70002	-6.18586	-6.56677	-6.31504	-6.45508	-6.0608	-6.42597	-6.27789	-6.3852	-6.24201	-6.21047	-6.4153	-6.23687
SNTB2	syntrophin beta 2 [Source:HGNC Symbol;Acc:HGNC:11169]	69309052	SNTB2	+	ENSG00000168807	16	+	69187129	gene	1	2.134226372620389	0.03818659534601632	0.9119198914021875	0.6041986346244812	1.5201341386679745	0.3001641069754184	N/A		1.89638	2.28294	3.2466	2.86256	4.331	2.6878	1.88099	2.70849	0.800423	-0.0746986	3.84367	3.85907	2.88624	3.59127	3.92308	2.71661	3.52485	4.14233	4.17827	3.44942	3.8963	4.31715	5.38237	3.68893	3.79744	3.09996	3.49496	3.43879	2.94127	1.54449
SLC9A3	solute carrier family 9 member A3 [Source:HGNC Symbol;Acc:HGNC:11073]	524332	SLC9A3	-	ENSG00000066230	5	-	470458	gene	1	3.1424096332404594	0.002930025218082672	0.9119198914021875	0.6042417883872986	1.5201796094620956	0.4203925842371547	N/A		3.99216	2.05272	2.0242	2.29552	2.66922	1.12189	2.21979	1.70539	2.02423	2.02859	3.5491	2.20769	2.66901	2.69179	2.77233	1.87845	1.56962	2.94864	2.74783	3.07508	2.25059	2.34078	3.54653	2.44028	2.05898	0.649446	2.01328	2.24074	2.04958	2.68662
EXOC3-AS1	EXOC3 antisense RNA 1 [Source:HGNC Symbol;Acc:HGNC:25175]	443160	EXOC3-AS1	-	ENSG00000221990	5	-	441498	gene	1	2.4546151955244384	0.017946508926699207	0.9119198914021875	0.6047644019126892	1.52073039137841	0.340311642676098	N/A		-1.13827	-1.53724	-3.70372	-0.364206	0.441813	-1.34323	-0.587564	-0.760277	-1.17995	-0.648434	-1.29778	-0.510707	-0.404991	-0.686717	0.573549	-0.286296	-0.495968	-0.452092	-0.119772	-0.00537207	0.376119	-0.659218	-0.516479	-0.782114	-0.397971	-0.188803	-0.232022	-0.510028	0.56959	-1.13067
NPR2	natriuretic peptide receptor 2 [Source:HGNC Symbol;Acc:HGNC:7944]	35809732	NPR2	+	ENSG00000159899	9	+	35792154	gene	1	2.581154126420562	0.013100844688010043	0.9119198914021875	0.6094219088554382	1.5256477559795587	0.3556835607712744	N/A		0.574452	0.564298	0.397821	0.681118	-0.0088479	0.508248	1.75436	0.869773	-1.34501	-1.48974	1.22346	1.30143	0.0658998	0.200808	1.11412	0.909255	0.972584	1.00964	0.67212	1.33343	0.913776	0.74132	3.53207	1.19364	1.18699	0.926674	0.804815	-0.166074	-0.64859	1.32453
AP001439.1	novel transcript	26175824	AP001439.1	+	ENSG00000224541	21	+	26158091	gene	1	2.7962405687573804	0.007520472670803765	0.9119198914021875	0.6103911399841309	1.526673060758192	0.3811596121821477	N/A		-6.46019	-6.27421	-6.28868	-6.0708	-6.06774	-6.0188	-6.16583	-6.3046	-6.5414	-6.2267	-6.05267	-6.08897	-6.38988	-6.00865	-6.03789	-6.3925	-5.92223	-5.28498	-6.33786	-6.56677	-6.31504	-6.45508	-5.9088	-6.27397	-6.27789	-6.3852	-6.09	-5.21047	-6.4153	-6.23687
UGDH	UDP-glucose 6-dehydrogenase [Source:HGNC Symbol;Acc:HGNC:12525]	39528311	UGDH	-	ENSG00000109814	4	-	39498755	gene	1	2.687780819011927	0.009980220897697796	0.9119198914021875	0.6103969812393188	1.5266792420402626	0.3684167939901599	N/A		1.03166	0.831994	0.910993	1.84276	2.72451	1.15558	2.3126	1.62219	1.38539	1.79567	0.936018	2.69602	2.68693	1.59127	2.03298	1.37422	1.47865	3.736	3.10876	2.65402	1.92442	2.65982	2.28103	2.0068	2.79297	1.20143	1.9379	2.30523	1.86598	3.10249
DYDC1	DPY30 domain containing 1 [Source:HGNC Symbol;Acc:HGNC:23460]	80356755	DYDC1	-	ENSG00000170788	10	-	80336105	gene	1	2.0198501734489294	0.04924585826078932	0.9119198914021875	0.612303614616394	1.5286982008635808	0.28542228979384726	N/A		-6.46019	-6.27421	-6.44068	-6.0708	-6.06774	-6.0188	-3.6919	-4.56763	-6.3894	-6.2267	-6.20467	-6.08897	-6.38988	-6.00865	-5.88588	-6.3925	-6.07424	-6.43699	-6.33786	-6.56677	-6.31504	-6.30307	-5.9088	-6.42597	-6.27789	-3.42584	-6.24201	-6.36247	-6.2633	-6.23687
CCDC102A	coiled-coil domain containing 102A [Source:HGNC Symbol;Acc:HGNC:28097]	57536571	CCDC102A	-	ENSG00000135736	16	-	57512181	gene	1	2.3124838488079806	0.025278089758155462	0.9119198914021875	0.6130863428115845	1.5295278147470146	0.3227146725499692	N/A		1.39225	1.65258	0.798783	0.666167	3.61564	0.542599	1.63003	0.766269	1.70336	2.55101	1.76751	1.15049	1.47636	1.59127	3.49998	1.63602	1.12216	3.15796	2.03814	1.75516	2.98162	1.07197	2.79856	1.37709	1.5676	2.35926	0.816888	1.57743	2.29512	2.45041
AC061975.1	novel transcript	28266369	AC061975.1	-	ENSG00000260777	17	-	28263634	gene	1	2.265563703266523	0.028230347403812958	0.9119198914021875	0.6135483980178833	1.5300177585358588	0.31683020642991055	N/A		-6.46019	-6.27421	-6.44068	-6.0708	-6.06774	-6.0188	-6.16583	-6.3046	-3.21948	-6.2267	-6.05267	-6.08897	-6.38988	-6.00865	-6.03789	-6.24049	-6.07424	-6.28498	-4.6009	-6.41476	-6.31504	-6.30307	-6.0608	-6.42597	-6.12589	-6.3852	-6.24201	-6.36247	-6.4153	-4.4999
AC113143.3	novel transcript	60904644	AC113143.3	+	ENSG00000287975	8	+	60876969	gene	1	2.560084750238878	0.013814262933478242	0.9119198914021875	0.6148943901062012	1.5314458862513034	0.3531435789553658	N/A		-6.46019	-6.1222	-6.28868	-5.9188	-6.06774	-6.0188	-5.01383	-6.3046	-5.3894	-6.2267	-6.20467	-6.08897	-6.38988	-6.16065	-6.03789	-6.3925	-6.07424	-5.28498	-6.18586	-4.8298	-6.16304	-6.45508	-3.9088	-6.42597	-5.12589	-6.3852	-6.24201	-6.36247	-6.4153	-6.23687
GPRIN2	G protein regulated inducer of neurite outgrowth 2 [Source:HGNC Symbol;Acc:HGNC:23730]	46555530	GPRIN2	-	ENSG00000204175	10	-	46549044	gene	1	2.2554007794106403	0.028908879044529004	0.9119198914021875	0.6161360144615173	1.532764459425932	0.31555076493504286	N/A		-6.46019	-6.27421	-6.44068	-6.0708	-6.06774	-6.0188	-6.16583	-6.15259	-5.3894	-6.2267	-6.20467	-6.08897	-6.38988	-6.16065	-6.03789	-6.3925	-5.92223	-6.43699	-6.33786	-6.56677	-6.31504	-6.45508	-6.0608	-6.27397	-6.27789	-6.3852	-6.24201	-6.36247	-6.4153	-6.23687
TMEM45B	transmembrane protein 45B [Source:HGNC Symbol;Acc:HGNC:25194]	129860003	TMEM45B	+	ENSG00000151715	11	+	129815819	gene	1	2.499231222698285	0.016078129081391886	0.9119198914021875	0.6197997331619263	1.53666185569748	0.34576359376629173	N/A		-1.2638	-1.1222	-2.28868	-1.45936	-0.745813	-1.77933	-0.621511	-1.76028	0.541335	-1.48974	-0.730738	-2.03008	-0.714319	-2.20129	-1.49356	-1.54005	-0.968037	-2.11506	-0.542005	-1.60741	-2.25615	-2.84364	-1.44936	-1.14468	-3.12589	-2.77377	-2.28265	-1.51003	-2.56286	0.324525
RAB3D	RAB3D, member RAS oncogene family [Source:HGNC Symbol;Acc:HGNC:9779]	11346270	RAB3D	-	ENSG00000105514	19	-	11322068	gene	1	2.0773358292243636	0.043381119978239686	0.9119198914021875	0.6233393549919128	1.5404366519219983	0.2928576507977869	N/A		3.17965	3.85936	3.26207	4.0994	5.91041	3.0189	4.24356	2.70227	4.08329	4.79335	3.74175	4.01431	3.48663	4.65313	4.58172	3.27521	2.96651	5.37902	1.9016	5.76825	5.48846	2.06325	3.3415	3.40375	2.5071	4.09548	2.9379	4.86233	4.15033	3.74802
AC025442.2	novel transcipt	66093937	AC025442.2	+	ENSG00000285999	5	+	66085405	gene	1	2.110841252518388	0.04025184020923894	0.9119198914021875	0.6235561966896057	1.5406682018986317	0.29716705954809536	N/A		1.90613	1.95461	1.80408	-0.137435	1.36966	-0.737509	2.72764	0.3552	1.37215	-1.61527	2.37779	0.129118	1.2935	0.220174	1.59793	1.52106	1.54537	1.55422	1.91743	1.27174	0.5374	2.81067	2.1356	2.44028	0.681463	1.20975	0.231925	1.90327	0.275859	2.83698
NXPE4	neurexophilin and PC-esterase domain family member 4 [Source:HGNC Symbol;Acc:HGNC:23117]	114595762	NXPE4	-	ENSG00000137634	11	-	114570591	gene	1	2.0369932462138047	0.04742886258233843	0.9119198914021875	0.625321626663208	1.5425546759109023	0.2876450943575511	N/A		-6.30819	-6.1222	-6.44068	-6.0708	-5.91574	-5.86679	-3.20647	-6.15259	-4.80444	-6.2267	-6.05267	-3.93697	-6.38988	-6.16065	-5.88588	-6.3925	-6.07424	-4.70002	-6.18586	-6.41476	-4.57808	-5.30307	-6.0608	-6.27397	-6.27789	-6.2332	-6.24201	-6.36247	-6.4153	-6.23687
AC079298.2	novel transcript, antisense to DCHS2	154262193	AC079298.2	+	ENSG00000280005	4	+	154261735	gene	1	2.1991636580256886	0.03293199200991446	0.9119198914021875	0.6258940696716309	1.543166863396087	0.30843985779945854	N/A		-6.46019	-6.27421	-6.44068	-6.0708	-6.06774	-6.0188	-6.16583	-6.3046	-6.5414	-6.2267	-6.20467	-6.08897	-6.38988	-6.16065	-6.03789	-6.3925	-6.07424	-6.43699	-6.33786	-6.56677	-6.31504	-6.45508	-6.0608	-6.42597	-6.27789	-6.3852	-6.24201	-6.36247	-6.4153	-6.23687
RNF207	ring finger protein 207 [Source:HGNC Symbol;Acc:HGNC:32947]	6221299	RNF207	+	ENSG00000158286	1	+	6205475	gene	1	2.3229413568870383	0.024658942555755695	0.9119198914021875	0.6336557269096375	1.551491428989654	0.3240211409681324	N/A		-2.4013	-1.26422	-3.48132	-1.83133	-0.667811	-1.47447	-2.31339	-2.56763	-0.260119	-2.75277	-0.923383	-2.76705	-2.15042	-2.20129	-1.49356	-2.3336	-0.221793	-0.99958	-1.32788	-0.92291	-1.16304	-2.49572	-1.82133	-1.1865	-1.95597	-3.91127	-2.00254	-0.566612	-2.17584	-2.4999
LPCAT1	lysophosphatidylcholine acyltransferase 1 [Source:HGNC Symbol;Acc:HGNC:25718]	1523962	LPCAT1	-	ENSG00000153395	5	-	1456480	gene	1	2.4880797646813635	0.016527797976894465	0.9119198914021875	0.634729266166687	1.5526463555412708	0.3444041691853573	N/A		3.78984	2.95728	3.72255	2.73584	5.11079	3.76074	3.58608	3.30068	2.35543	2.22908	3.87807	4.25655	3.46082	3.18857	4.74529	3.57969	3.50822	5.49638	4.92918	5.13261	4.41344	4.33083	4.89291	4.36356	3.92123	2.59335	2.73972	4.33546	3.93269	3.92915
RHPN1-AS1	RHPN1 antisense RNA 1 (head to head) [Source:HGNC Symbol;Acc:HGNC:28457]	143368548	RHPN1-AS1	-	ENSG00000254389	8	-	143366631	gene	1	2.023430292132841	0.048861493871024876	0.9119198914021875	0.6347504258155823	1.5526691279857157	0.2858868770976723	N/A		-3.72323	0.199726	-0.896362	0.290658	0.510526	0.0158511	-1.01383	-1.98267	-0.435206	-1.82677	1.09708	0.72124	-1.02843	-0.150664	0.323571	-0.65553	0.267591	0.254177	0.869422	0.814056	1.10375	0.763015	0.0453999	0.217886	-0.482035	-0.985269	0.840734	-0.784203	0.725384	-0.530277
ZNF790-AS1	ZNF790 antisense RNA 1 [Source:HGNC Symbol;Acc:HGNC:27617]	36831596	ZNF790-AS1	+	ENSG00000267254	19	+	36797502	gene	1	2.141724449170019	0.03754439842197641	0.9119198914021875	0.6362298130989075	1.554262102945834	0.30112318986670306	N/A		0.714176	-0.144922	0.788136	1.52415	0.543693	0.525525	1.18584	0.519831	-1.63451	-0.0523308	2.09199	0.0630287	0.90167	-0.616328	0.436046	0.388865	0.819234	0.284874	2.23199	0.108799	2.08489	1.08063	1.33913	1.08359	0.488818	-0.589341	-0.768075	0.389445	-0.113553	1.60862
AC008154.2	novel transcript	134286055	AC008154.2	+	ENSG00000231098	7	+	134284500	gene	1	2.3401466317678996	0.023669768245887682	0.9119198914021875	0.6375250220298767	1.5556581000335046	0.3261665854706891	N/A		-6.46019	-6.27421	-6.44068	-6.0708	-5.91574	-6.0188	-6.16583	-6.15259	-2.92997	-6.2267	-6.20467	-6.08897	-6.23788	-6.16065	-6.03789	-5.24049	-6.07424	-6.43699	-6.33786	-6.56677	-4.57808	-4.71811	-6.0608	-4.689	-6.27789	-6.3852	-6.24201	-6.36247	-6.4153	-6.23687
LHX8	LIM homeobox 8 [Source:HGNC Symbol;Acc:HGNC:28838]	75161533	LHX8	+	ENSG00000162624	1	+	75128434	gene	1	2.3941987487382894	0.020789398825195336	0.9119198914021875	0.6418078541755676	1.560283139673448	0.33287392535751853	N/A		-6.46019	-6.1222	-6.28868	-6.0708	-6.06774	-6.0188	-6.16583	-5.15259	-6.5414	-6.2267	-6.20467	-5.93697	-6.23788	-6.16065	-6.03789	-6.3925	-6.07424	-6.43699	-6.33786	-6.56677	-6.31504	-6.45508	-5.9088	-6.27397	-6.27789	-6.3852	-6.24201	-6.36247	-4.67834	-6.23687
SLC1A4	solute carrier family 1 member 4 [Source:HGNC Symbol;Acc:HGNC:10942]	65023865	SLC1A4	+	ENSG00000115902	2	+	64988477	gene	1	2.116987465411526	0.03969977254693818	0.9119198914021875	0.6432895660400391	1.5618864429273132	0.29795561653520525	N/A		3.01599	6.59333	2.43924	5.4415	4.56808	4.77074	4.09339	3.52513	3.70995	5.9625	7.13128	4.96616	5.60839	4.81074	4.61197	4.79086	5.78426	6.58942	5.58274	5.30206	4.75209	4.49702	4.67146	5.19567	4.56672	3.52669	5.99314	4.72322	4.42145	5.21834
JAZF1	JAZF zinc finger 1 [Source:HGNC Symbol;Acc:HGNC:28917]	28180795	JAZF1	-	ENSG00000153814	7	-	27830573	gene	1	2.571844095474527	0.01341183333946018	0.9119198914021875	0.646227240562439	1.565070060052603	0.3545621736840071	N/A		0.1012	2.76958	3.06005	4.03976	2.04426	1.6878	3.33047	1.5956	1.21793	0.611802	3.35672	1.54684	2.00052	2.25345	1.66871	1.69615	1.47865	1.97241	2.19352	2.47702	2.7257	2.5075	3.50059	1.70331	0.588354	1.83827	1.22288	2.98675	1.00349	2.7128
SLC25A15	solute carrier family 25 member 15 [Source:HGNC Symbol;Acc:HGNC:10985]	40812460	SLC25A15	+	ENSG00000102743	13	+	40789412	gene	1	2.9473733196536065	0.005019139756546871	0.9119198914021875	0.6470826268196106	1.5659982786548814	0.39855940364587183	N/A		3.79772	2.98893	1.5251	2.82267	5.05221	4.07719	3.28767	2.7573	2.94151	2.48754	4.58667	3.3438	3.70756	3.77926	4.41676	2.15183	2.99961	3.93661	4.11906	3.73498	3.91778	3.20868	2.24095	3.29018	3.45531	3.29818	3.72538	3.85697	3.71684	3.17488
AC017100.1	novel transcript, antisense to B4GALT6	31686823	AC017100.1	+	ENSG00000259985	18	+	31685655	gene	1	2.265183619586175	0.028255466516482305	0.9119198914021875	0.6518594026565552	1.571191905913057	0.31678238760156313	N/A		1.68616	-0.567613	0.234882	1.42105	1.83245	1.30313	0.880989	0.462115	1.18045	2.46058	-0.0984699	0.291847	1.30128	0.957139	1.68397	-1.43314	-1.27838	1.80778	1.08093	0.951559	1.26323	-0.981146	-0.779513	1.28828	0.839893	1.62478	1.06987	0.447743	1.30656	0.374566
AP005482.3	novel transcript, sense intronic CEP76	12671145	AP005482.3	-	ENSG00000267249	18	-	12670426	gene	1	2.0961919505858613	0.04159486231713948	0.9119198914021875	0.6550976634025574	1.5747225505499318	0.2952851073544554	N/A		-2.30819	-4.1222	-4.70372	-3.33383	-2.59381	-3.54486	-3.20647	-3.15259	-2.30194	-1.82677	-1.00827	-3.12962	-1.53744	-3.00865	-1.18544	-3.91856	-3.33727	-1.28498	-1.27897	-4.09283	-2.70361	-2.60263	-2.20836	-3.10404	-3.12589	-2.53276	-6.09	-3.21047	-3.94137	-1.69255
AC005586.2	novel transcript, overlapping LRRC61	150343346	AC005586.2	+	ENSG00000261305	7	+	150337483	gene	1	2.380364281256323	0.021494924191940545	0.9119198914021875	0.6552924513816833	1.5749351788066734	0.33116195772262974	N/A		-1.45021	-0.0347394	-1.20122	-1.39523	-1.52342	-2.40736	-0.691901	-0.537885	-0.834813	-1.48974	0.013423	-0.892577	-2.33099	-0.175755	-0.798419	-0.433137	-1.16735	0.781107	0.528385	0.0930316	-0.519183	-0.843643	-0.0759063	0.0835853	-1.87796	-1.32631	-0.566441	-1.21047	-1.3091	-0.470156
AC022150.2	novel transcript, sense intronic to ZNF83	52598887	AC022150.2	-	ENSG00000268970	19	-	52597699	gene	1	2.3136907147800483	0.025205933580107014	0.9119198914021875	0.6560186743736267	1.575728168333012	0.3228655420573739	N/A		-1.30819	-4.53724	-2.70372	-1.33383	-1.91574	-2.86679	-1.92637	-3.15259	-2.21948	-3.75277	-1.73074	-2.35201	-1.98995	-3.68672	-1.71596	-2.65553	-2.22179	-2.28498	-1.93793	-2.8298	-3.84111	-0.779512	-0.208357	-1.27397	-2.66646	-2.42584	-3.76807	-2.62551	-3.67834	-0.762938
COLCA2	colorectal cancer associated 2 [Source:HGNC Symbol;Acc:HGNC:26978]	111308735	COLCA2	+	ENSG00000214290	11	+	111298555	gene	1	2.3753593534063464	0.021755420026353615	0.9119198914021875	0.6563061475753784	1.5760421811648575	0.3305418075869887	N/A		-5.30819	-6.27421	-6.44068	-6.0708	-6.06774	-6.0188	-6.16583	-6.15259	-6.5414	-6.2267	-6.20467	-6.08897	-6.38988	-6.16065	-6.03789	-6.3925	-6.07424	-4.28498	-6.33786	-4.8298	-6.31504	-6.30307	-4.32383	-3.95204	-6.27789	-6.3852	-6.24201	-6.36247	-6.4153	-6.08487
PLEKHA5	pleckstrin homology domain containing A5 [Source:HGNC Symbol;Acc:HGNC:30036]	19376400	PLEKHA5	+	ENSG00000052126	12	+	19129752	gene	1	2.181565985996555	0.03428883084964592	0.9119198914021875	0.6568408012390137	1.576626360675793	0.30620398636180934	N/A		-0.526832	3.52705	4.32787	4.53035	4.51785	4.45288	5.78383	3.65798	3.10245	2.62227	3.82231	3.91165	3.50021	2.71587	4.30764	3.20038	2.37697	4.61965	4.19568	3.84733	4.31371	4.30795	6.21338	4.0241	4.02258	3.92541	4.02374	3.96695	3.48321	4.01711
AL096803.4	novel transcript	186522304	AL096803.4	+	ENSG00000273198	1	+	186521773	gene	1	2.588801659390446	0.012850331345422884	0.9119198914021875	0.6569934487342834	1.5767931878920556	0.3566035535483238	N/A		-6.46019	-6.1222	-6.28868	-6.0708	-6.06774	-6.0188	-5.01383	-6.3046	-3.58205	-6.2267	-6.20467	-5.93697	-6.38988	-6.16065	-5.88588	-6.3925	-5.92223	-6.28498	-4.6009	-6.56677	-6.31504	-6.45508	-6.0608	-6.27397	-6.27789	-5.2332	-6.24201	-6.21047	-6.4153	-6.23687
AC092718.4	novel transcript	81031485	AC092718.4	+	ENSG00000261061	16	+	81030770	gene	1	2.368407746602966	0.022121943450372206	0.9119198914021875	0.6618967056274414	1.582161318408061	0.32967973781351134	N/A		-0.635766	-1.42176	-3.48132	-0.670868	0.369664	-1.86679	-1.7659	-1.06513	-1.92997	-0.267344	0.470896	-1.61504	0.503586	-1.48508	0.757974	-2.54005	-0.752308	0.560508	0.744876	-0.742338	-1.51918	-1.05515	-0.699343	-2.81454	-0.634038	-1.98527	-1.04561	-0.144379	-0.2633	-1.62543
FAM25A	family with sequence similarity 25 member A [Source:HGNC Symbol;Acc:HGNC:23436]	87024730	FAM25A	+	ENSG00000188100	10	+	87020294	gene	1	2.2560613762321564	0.02886433733715227	0.9119198914021875	0.6632359027862549	1.5836306584959785	0.3156339818946732	N/A		-6.46019	-6.27421	-6.44068	-3.11144	-6.06774	-5.86679	-6.16583	-6.3046	-6.5414	-6.2267	-6.20467	-6.08897	-6.23788	-6.00865	-6.03789	-6.3925	-6.07424	-6.43699	-6.18586	-6.56677	-6.31504	-6.45508	-5.9088	-6.42597	-6.27789	-6.3852	-6.09	-6.36247	-6.4153	-3.4999
BMP6	bone morphogenetic protein 6 [Source:HGNC Symbol;Acc:HGNC:1073]	7881728	BMP6	+	ENSG00000153162	6	+	7726099	gene	1	2.374694817455582	0.021790220252821305	0.9119198914021875	0.6653704643249512	1.5859754777145842	0.3304594340992652	N/A		0.736203	-0.59864	-1.20122	-0.364206	1.08426	0.0639454	-0.843904	-0.660741	-0.122615	0.210704	-1.09847	-0.615043	0.119671	-1.48508	0.757974	-1.1961	-0.752308	0.81305	0.514579	1.56823	-0.703608	-0.688364	-0.180876	-2.689	-0.634038	-0.560771	-0.389563	0.647513	-0.405319	-2.38443
FYN	FYN proto-oncogene, Src family tyrosine kinase [Source:HGNC Symbol;Acc:HGNC:4037]	111873452	FYN	-	ENSG00000010810	6	-	111660332	gene	1	2.7761397822035465	0.007929079996492436	0.9119198914021875	0.6654951572418213	1.5861125603614985	0.3788140482390356	N/A		3.04275	5.85078	5.40785	4.75275	6.11734	5.13743	4.94907	4.31603	2.44032	2.75819	6.32671	4.92179	4.76423	4.56216	5.17414	4.92567	5.32451	5.83493	5.60204	5.77506	5.12928	5.24623	4.88155	5.17053	5.21062	3.15051	5.09239	6.22702	4.47141	5.18426
ECE1	endothelin converting enzyme 1 [Source:HGNC Symbol;Acc:HGNC:3146]	21345572	ECE1	-	ENSG00000117298	1	-	21217247	gene	1	2.374502596894346	0.021800295727610098	0.9119198914021875	0.6684222221374512	1.5893338698975206	0.3304356057212007	N/A		4.30283	4.59462	5.09772	2.23095	5.2321	5.82015	3.36121	3.92689	1.53541	3.16371	5.6812	4.57379	5.14474	4.874	4.46285	4.17525	5.53669	4.60071	4.89362	5.03645	4.58011	2.93055	5.97728	3.59177	4.49158	3.02655	5.68314	6.2731	4.83539	4.71442
AC233992.3	novel transcript, antisense to SLC39A4	144409976	AC233992.3	+	ENSG00000272115	8	+	144409492	gene	1	2.0546420135506374	0.04561936858374802	0.9119198914021875	0.6696299314498901	1.5906648905856964	0.2899286222483824	N/A		-3.50084	-3.53724	-5.28868	-3.9188	-2.74581	-3.86679	-6.01383	-3.15259	-6.5414	-3.48974	-2.4677	-1.93697	-2.43053	-4.00865	-2.56395	-2.78106	-2.11488	-3.28498	-2.37851	-2.24484	-2.70361	-2.84364	-1.26494	-2.1865	-4.12589	-3.2332	-3.09	-3.04054	-2.80387	-1.76294
AL136360.2	novel transcript	2141058	AL136360.2	+	ENSG00000250623	4	+	2139673	gene	1	2.1838476064343584	0.03411017034145617	0.9119198914021875	0.6753748059272766	1.5970116155292298	0.30649416456853995	N/A		-6.30819	-6.1222	-6.44068	-6.0708	-6.06774	-6.0188	-6.01383	-6.3046	-1.99708	-6.2267	-6.05267	-6.08897	-6.38988	-6.16065	-6.03789	-6.24049	-6.07424	-5.28498	-6.33786	-6.41476	-6.31504	-4.30307	-6.0608	-6.42597	-6.12589	-6.3852	-6.24201	-6.36247	-6.4153	-6.23687
AC105118.1	novel transcript	143417054	AC105118.1	+	ENSG00000253931	8	+	143412749	gene	1	2.0585228802891966	0.04522962492609571	0.9119198914021875	0.6785438060760498	1.6005234405188664	0.2904300956041447	N/A		-5.30819	-6.27421	-6.44068	-6.0708	-6.06774	-6.0188	-6.16583	-5.15259	-2.58205	-6.2267	-6.20467	-6.08897	-6.38988	-6.16065	-4.88588	-6.3925	-6.07424	-6.43699	-6.33786	-6.56677	-6.31504	-6.45508	-4.9088	-6.27397	-6.27789	-6.2332	-6.24201	-6.21047	-6.4153	-6.23687
FP565260.1	Homo sapiens periodic tryptophan protein 2 homolog (LOC102724159), transcript variant 1, mRNA. [Source:RefSeq mRNA;Acc:NM_001368238]	5154734	FP565260.1	-	ENSG00000275464	21	-	5130871	gene	1	2.1330846250837556	0.03828522557319634	0.9119198914021875	0.6790853142738342	1.6011243015564594	0.3000179854691059	N/A		1.51836	1.15392	0.41176	0.25113	-2.45631	2.1939	1.00854	0.0953331	1.80535	0.807944	0.889848	1.20258	1.34708	-3.42368	0.959608	1.62987	1.63236	1.05487	1.69066	0.994628	0.61832	1.17266	1.63036	1.02065	-2.12589	1.55471	1.1484	1.35939	0.690896	1.75434
AC010442.1	novel transcript, antisense to EXOC3	473098	AC010442.1	-	ENSG00000188242	5	-	466124	gene	1	3.6407807214501036	0.0006868191582548238	0.9119198914021875	0.6813465356826782	1.6036358062324416	0.4729671522888952	N/A		2.76327	2.05272	1.83026	1.72506	2.55187	0.940563	1.79353	1.18726	1.83942	1.61879	3.47676	2.09645	2.431	2.57632	2.54038	1.70788	1.27744	2.66339	2.30198	2.89585	1.98671	2.18477	3.21533	1.9787	1.81662	0.548163	1.43356	2.13383	1.89657	2.40699
LYSMD1	LysM domain containing 1 [Source:HGNC Symbol;Acc:HGNC:32070]	151165948	LYSMD1	-	ENSG00000163155	1	-	151159748	gene	1	2.2555880953791303	0.028896242788366205	0.9119198914021875	0.6834720969200134	1.6060002271637874	0.3155743623146929	N/A		0.789841	1.65258	-0.58824	1.40313	0.559995	0.991189	-0.131186	-0.294613	-0.458665	-2.0747	3.30708	0.908519	2.02891	-0.651093	2.35729	0.388865	1.03196	1.5792	2.4435	1.23629	2.51996	1.08063	2.99509	1.9306	1.25781	1.67969	1.63792	-0.403113	1.87625	0.529844
HERC5	HECT and RLD domain containing E3 ubiquitin protein ligase 5 [Source:HGNC Symbol;Acc:HGNC:24368]	88506163	HERC5	+	ENSG00000138646	4	+	88457119	gene	1	2.433542320459192	0.018895508833812785	0.9119198914021875	0.6907451748847961	1.614117020224935	0.337724572450389	N/A		0.54979	2.58516	0.54421	3.15267	2.79507	2.71817	2.88402	3.06657	2.40826	2.2696	3.96135	3.29665	3.91947	1.83056	3.21478	1.84166	4.15858	4.28202	4.77342	3.77011	2.92707	2.25151	1.57502	1.83456	2.84278	2.58058	3.1954	3.07724	3.87369	2.20975
AL513165.1	novel transcript	37510299	AL513165.1	+	ENSG00000234160	9	+	37509150	gene	1	2.9447643128053724	0.005054786650240845	0.9119198914021875	0.6923360824584961	1.6158979422495483	0.39826258008258925	N/A		-0.693482	-2.80027	-2.96675	-2.59687	-0.745813	-1.61886	-2.5544	-1.29461	-0.556512	-3.48974	-1.00827	-0.849508	-1.65292	-3.00865	-0.493565	-1.07057	-1.75231	-0.477627	-0.141467	-1.37037	-1.99311	-1.84364	-1.32383	-1.63011	-0.453466	-3.06327	-1.44615	-1.35249	-2.09338	-0.955583
B3GALT6	beta-1,3-galactosyltransferase 6 [Source:HGNC Symbol;Acc:HGNC:17978]	1235041	B3GALT6	+	ENSG00000176022	1	+	1232237	gene	1	2.709631936243287	0.009431856492538502	0.9119198914021875	0.697756290435791	1.6219802923985154	0.3710011249133327	N/A		2.49594	2.82324	0.518675	1.6281	4.39032	2.78067	2.12572	2.13281	2.08227	2.34737	3.41494	3.16369	1.33197	2.62798	3.55706	2.13889	2.65897	3.91592	2.94342	3.58946	3.02184	2.54867	2.86599	1.82407	2.3819	2.30983	3.09487	2.59689	3.24845	2.97042
[truncated: 235 more rows]
[truncated: 18 more columns]
