# Supplementary material for: Malignant DFFB isoform switching promotes leukemia survival in relapse pediatric T‐cell acute lymphoblastic leukemia
Source: EJHaem. 2022 Dec 30;4(1):115–24. doi: 10.1002/jha2.634 (PMC9928657; doi:10.1002/jha2.634)
Supplement: Supplementary file 8 — Supporting Information [file JHA2-4-115-s007.xlsx]

## Sheet: Blad1
											Type	None	None	None	None	None	None	None	None	None	None	None	None	None	None	None	None	None	None	None	None	None	None	None	None	None	None	None	None	None	None	Relapse	Relapse	Relapse	Relapse	Relapse	Relapse	Relapse	Relapse
											File Name	0005499d-48e3-4ce7-9003-0885d9006d62.rna_seq.genomic.gdc_realn.bam	325bee4c-d6c8-41f0-9bed-9d590f8b8fca.rna_seq.genomic.gdc_realn.bam	440446d1-26d6-4ec5-871a-db7c6783ca17.rna_seq.genomic.gdc_realn.bam	b17d2b00-fedd-4f5d-ab3b-eef6013a862e.rna_seq.genomic.gdc_realn.bam	96b75d77-439d-4c72-87d5-58b708823d91.rna_seq.genomic.gdc_realn.bam	da8a877c-90ca-4a9f-9bd1-bc0814922c3c.rna_seq.genomic.gdc_realn.bam	dba3d2bf-20e7-4f97-a211-6476079e4ef2.rna_seq.genomic.gdc_realn.bam	01d7848b-f641-40f6-b119-28ff29784dc9.rna_seq.genomic.gdc_realn.bam	1406d754-2ed1-4ff5-9f82-d426c1b2e55d.rna_seq.genomic.gdc_realn.bam	19535222-518c-458d-9fc3-25b19b187c95.rna_seq.genomic.gdc_realn.bam	1edcccc8-508e-4ac7-b6dc-e9ac0f397578.rna_seq.genomic.gdc_realn.bam	2c5d8718-006f-4622-ae5e-685d226e2e3e.rna_seq.genomic.gdc_realn.bam	5777ac0e-f159-4d4d-8244-3bf19c5df354.rna_seq.genomic.gdc_realn.bam	58ee3efe-0f7b-4d83-9f8e-23915e57e923.rna_seq.genomic.gdc_realn.bam	61c6e132-9fd7-4aa3-b8ff-d3f3626da2d8.rna_seq.genomic.gdc_realn.bam	6ac2bcad-5f1c-4bd6-80a9-b7bed0d981cc.rna_seq.genomic.gdc_realn.bam	6cbe3797-2ea0-418f-a71d-13c45b518f2b.rna_seq.genomic.gdc_realn.bam	6e51a268-1dc0-4e23-8646-8ebf9bab0d6c.rna_seq.genomic.gdc_realn.bam	903220e7-0db8-44ae-bb41-cf017f66db9f.rna_seq.genomic.gdc_realn.bam	9a733573-34e8-4287-95a5-11ada9a0c20c.rna_seq.genomic.gdc_realn.bam	bce6d0d0-7a49-42de-b91e-98850ff85e46.rna_seq.genomic.gdc_realn.bam	bfbd8f5c-a12b-4ae8-a198-250186876fa9.rna_seq.genomic.gdc_realn.bam	d2297c5c-2db3-429a-82ae-8d449aa57dc4.rna_seq.genomic.gdc_realn.bam	d9b4c783-6a22-41d5-b437-38e1a570cc69.rna_seq.genomic.gdc_realn.bam	fa32daf5-42b1-43a0-80df-d0ffb85ac551.rna_seq.genomic.gdc_realn.bam	fd72b9f8-3577-4850-b665-f0684a7b2c04.rna_seq.genomic.gdc_realn.bam	5cc09e65-63bc-4f0f-b3fd-401973312e95.rna_seq.genomic.gdc_realn.bam	7ec842d7-cc67-41b3-a3a0-362c1940ebd3.rna_seq.genomic.gdc_realn.bam	9ec8b9dc-969d-4e95-9781-d68d30ac3b06.rna_seq.genomic.gdc_realn.bam	f2a5ccd6-38d5-4fdb-aed6-c7442f7b17b1.rna_seq.genomic.gdc_realn.bam	21d2156d-f8be-4398-a004-3bf9b9b288bb.rna_seq.genomic.gdc_realn.bam	228bd6e5-42e3-4d28-9121-10014b6ec0d1.rna_seq.genomic.gdc_realn.bam	2bc4539e-623a-4455-a5a0-02761aae5fbd.rna_seq.genomic.gdc_realn.bam	2d5d414d-06e4-460d-921f-d1d58d00b0ba.rna_seq.genomic.gdc_realn.bam	5760d869-4eca-4b8d-b591-8a10d09af521.rna_seq.genomic.gdc_realn.bam	616f60a3-e9a3-4825-b71b-7dd2d919d75b.rna_seq.genomic.gdc_realn.bam	b2777044-5d29-4195-b782-3931b30b87c7.rna_seq.genomic.gdc_realn.bam	b4f1f60c-3c6c-4245-b7c3-b5113cf726b6.rna_seq.genomic.gdc_realn.bam
											Data Category	Sequencing Reads	Sequencing Reads	Sequencing Reads	Sequencing Reads	Sequencing Reads	Sequencing Reads	Sequencing Reads	Sequencing Reads	Sequencing Reads	Sequencing Reads	Sequencing Reads	Sequencing Reads	Sequencing Reads	Sequencing Reads	Sequencing Reads	Sequencing Reads	Sequencing Reads	Sequencing Reads	Sequencing Reads	Sequencing Reads	Sequencing Reads	Sequencing Reads	Sequencing Reads	Sequencing Reads	Sequencing Reads	Sequencing Reads	Sequencing Reads	Sequencing Reads	Sequencing Reads	Sequencing Reads	Sequencing Reads	Sequencing Reads	Sequencing Reads	Sequencing Reads	Sequencing Reads	Sequencing Reads	Sequencing Reads	Sequencing Reads
											Data Type	Aligned Reads	Aligned Reads	Aligned Reads	Aligned Reads	Aligned Reads	Aligned Reads	Aligned Reads	Aligned Reads	Aligned Reads	Aligned Reads	Aligned Reads	Aligned Reads	Aligned Reads	Aligned Reads	Aligned Reads	Aligned Reads	Aligned Reads	Aligned Reads	Aligned Reads	Aligned Reads	Aligned Reads	Aligned Reads	Aligned Reads	Aligned Reads	Aligned Reads	Aligned Reads	Aligned Reads	Aligned Reads	Aligned Reads	Aligned Reads	Aligned Reads	Aligned Reads	Aligned Reads	Aligned Reads	Aligned Reads	Aligned Reads	Aligned Reads	Aligned Reads
											Project ID	TARGET-ALL-P2	TARGET-ALL-P2	TARGET-ALL-P2	TARGET-ALL-P2	TARGET-ALL-P2	TARGET-ALL-P2	TARGET-ALL-P2	TARGET-ALL-P2	TARGET-ALL-P2	TARGET-ALL-P2	TARGET-ALL-P2	TARGET-ALL-P2	TARGET-ALL-P2	TARGET-ALL-P2	TARGET-ALL-P2	TARGET-ALL-P2	TARGET-ALL-P2	TARGET-ALL-P2	TARGET-ALL-P2	TARGET-ALL-P2	TARGET-ALL-P2	TARGET-ALL-P2	TARGET-ALL-P2	TARGET-ALL-P2	TARGET-ALL-P2	TARGET-ALL-P2	TARGET-ALL-P2	TARGET-ALL-P2	TARGET-ALL-P2	TARGET-ALL-P2	TARGET-ALL-P2	TARGET-ALL-P2	TARGET-ALL-P2	TARGET-ALL-P2	TARGET-ALL-P2	TARGET-ALL-P2	TARGET-ALL-P2	TARGET-ALL-P2
											Case ID	TARGET-10-PATBGC	TARGET-10-PATWHB	TARGET-10-PASLAB	TARGET-10-PASMHF	TARGET-10-PASRCV	TARGET-10-PATNAM	TARGET-10-PATRAB	TARGET-10-PATPDA	TARGET-10-PARLST	TARGET-10-PATITB	TARGET-10-PATEYS	TARGET-10-PARMKK	TARGET-10-PASJYI	TARGET-10-PASFLK	TARGET-10-PAUAFN	TARGET-10-PASSHC	TARGET-10-PATZYC	TARGET-10-PAUCDC	TARGET-10-PATRNA	TARGET-10-PASUSV	TARGET-10-PARAYM	TARGET-10-PATEVL	TARGET-10-PASINX	TARGET-10-PASXSI	TARGET-10-PATXNK	TARGET-10-PASLBB	TARGET-10-PATRUN	TARGET-10-PARASZ	TARGET-10-PATYCH	TARGET-10-PATBTX	TARGET-10-PASILW	TARGET-10-PATSIY	TARGET-10-PARSJG	TARGET-10-PARGFL	TARGET-10-PARXVS	TARGET-10-PASPPN	TARGET-10-PARNXJ	TARGET-10-PARIZN
											Sample ID	TARGET-10-PATBGC-09A	TARGET-10-PATWHB-09A	TARGET-10-PASLAB-09A	TARGET-10-PASMHF-09A	TARGET-10-PASRCV-09A	TARGET-10-PATNAM-09A	TARGET-10-PATRAB-09A	TARGET-10-PATPDA-09A	TARGET-10-PARLST-09A	TARGET-10-PATITB-09A	TARGET-10-PATEYS-09A	TARGET-10-PARMKK-09A	TARGET-10-PASJYI-09A	TARGET-10-PASFLK-09A	TARGET-10-PAUAFN-09A	TARGET-10-PASSHC-09A	TARGET-10-PATZYC-09A	TARGET-10-PAUCDC-09A	TARGET-10-PATRNA-09A	TARGET-10-PASUSV-09A	TARGET-10-PARAYM-09A	TARGET-10-PATEVL-09A	TARGET-10-PASINX-09A	TARGET-10-PASXSI-09A	TARGET-10-PATXNK-09A	TARGET-10-PASLBB-09A	TARGET-10-PATRUN-09A	TARGET-10-PARASZ-09A	TARGET-10-PATYCH-09A	TARGET-10-PATBTX-09A	TARGET-10-PASILW-09A	TARGET-10-PATSIY-09A	TARGET-10-PARSJG-09A	TARGET-10-PARGFL-09A	TARGET-10-PARXVS-09A	TARGET-10-PASPPN-09A	TARGET-10-PARNXJ-09A	TARGET-10-PARIZN-09A
											Sample Type	Primary Blood Derived Cancer - Bone Marrow	Primary Blood Derived Cancer - Bone Marrow	Primary Blood Derived Cancer - Bone Marrow	Primary Blood Derived Cancer - Bone Marrow	Primary Blood Derived Cancer - Bone Marrow	Primary Blood Derived Cancer - Bone Marrow	Primary Blood Derived Cancer - Bone Marrow	Primary Blood Derived Cancer - Bone Marrow	Primary Blood Derived Cancer - Bone Marrow	Primary Blood Derived Cancer - Bone Marrow	Primary Blood Derived Cancer - Bone Marrow	Primary Blood Derived Cancer - Bone Marrow	Primary Blood Derived Cancer - Bone Marrow	Primary Blood Derived Cancer - Bone Marrow	Primary Blood Derived Cancer - Bone Marrow	Primary Blood Derived Cancer - Bone Marrow	Primary Blood Derived Cancer - Bone Marrow	Primary Blood Derived Cancer - Bone Marrow	Primary Blood Derived Cancer - Bone Marrow	Primary Blood Derived Cancer - Bone Marrow	Primary Blood Derived Cancer - Bone Marrow	Primary Blood Derived Cancer - Bone Marrow	Primary Blood Derived Cancer - Bone Marrow	Primary Blood Derived Cancer - Bone Marrow	Primary Blood Derived Cancer - Bone Marrow	Primary Blood Derived Cancer - Bone Marrow	Primary Blood Derived Cancer - Bone Marrow	Primary Blood Derived Cancer - Bone Marrow	Primary Blood Derived Cancer - Bone Marrow	Primary Blood Derived Cancer - Bone Marrow	Primary Blood Derived Cancer - Bone Marrow	Primary Blood Derived Cancer - Bone Marrow	Primary Blood Derived Cancer - Bone Marrow	Primary Blood Derived Cancer - Bone Marrow	Primary Blood Derived Cancer - Bone Marrow	Primary Blood Derived Cancer - Bone Marrow	Primary Blood Derived Cancer - Bone Marrow	Primary Blood Derived Cancer - Bone Marrow
											SeqMonk_ID	0005499d-48e3-4ce7-9003-0885d9006d62.None	325bee4c-d6c8-41f0-9bed-9d590f8b8fca.None	440446d1-26d6-4ec5-871a-db7c6783ca17.None	b17d2b00-fedd-4f5d-ab3b-eef6013a862e.None	96b75d77-439d-4c72-87d5-58b708823d91.None	da8a877c-90ca-4a9f-9bd1-bc0814922c3c.None	dba3d2bf-20e7-4f97-a211-6476079e4ef2.None	01d7848b-f641-40f6-b119-28ff29784dc9.None	1406d754-2ed1-4ff5-9f82-d426c1b2e55d.None	19535222-518c-458d-9fc3-25b19b187c95.None	1edcccc8-508e-4ac7-b6dc-e9ac0f397578.None	2c5d8718-006f-4622-ae5e-685d226e2e3e.None	5777ac0e-f159-4d4d-8244-3bf19c5df354.None	58ee3efe-0f7b-4d83-9f8e-23915e57e923.None	61c6e132-9fd7-4aa3-b8ff-d3f3626da2d8.None	6ac2bcad-5f1c-4bd6-80a9-b7bed0d981cc.None	6cbe3797-2ea0-418f-a71d-13c45b518f2b.None	6e51a268-1dc0-4e23-8646-8ebf9bab0d6c.None	903220e7-0db8-44ae-bb41-cf017f66db9f.None	9a733573-34e8-4287-95a5-11ada9a0c20c.None	bce6d0d0-7a49-42de-b91e-98850ff85e46.None	bfbd8f5c-a12b-4ae8-a198-250186876fa9.None	d2297c5c-2db3-429a-82ae-8d449aa57dc4.None	d9b4c783-6a22-41d5-b437-38e1a570cc69.None	fa32daf5-42b1-43a0-80df-d0ffb85ac551.None	fd72b9f8-3577-4850-b665-f0684a7b2c04.None	5cc09e65-63bc-4f0f-b3fd-401973312e95.None	7ec842d7-cc67-41b3-a3a0-362c1940ebd3.None	9ec8b9dc-969d-4e95-9781-d68d30ac3b06.None	f2a5ccd6-38d5-4fdb-aed6-c7442f7b17b1.None	21d2156d-f8be-4398-a004-3bf9b9b288bb.Relapse	228bd6e5-42e3-4d28-9121-10014b6ec0d1.Relapse	2bc4539e-623a-4455-a5a0-02761aae5fbd.Relapse	2d5d414d-06e4-460d-921f-d1d58d00b0ba.Relapse	5760d869-4eca-4b8d-b591-8a10d09af521.Relapse	616f60a3-e9a3-4825-b71b-7dd2d919d75b.Relapse	b2777044-5d29-4195-b782-3931b30b87c7.Relapse	b4f1f60c-3c6c-4245-b7c3-b5113cf726b6.Relapse
Probe	Chromosome	Start	End	Probe Strand	Feature	ID	Description	Feature Strand	Type	Feature Orientation	Distance	0005499d-48e3-4ce7-9003-0885d9006d62.None	325bee4c-d6c8-41f0-9bed-9d590f8b8fca.None	440446d1-26d6-4ec5-871a-db7c6783ca17.None	b17d2b00-fedd-4f5d-ab3b-eef6013a862e.None	96b75d77-439d-4c72-87d5-58b708823d91.None	da8a877c-90ca-4a9f-9bd1-bc0814922c3c.None	dba3d2bf-20e7-4f97-a211-6476079e4ef2.None	01d7848b-f641-40f6-b119-28ff29784dc9.None	1406d754-2ed1-4ff5-9f82-d426c1b2e55d.None	19535222-518c-458d-9fc3-25b19b187c95.None	1edcccc8-508e-4ac7-b6dc-e9ac0f397578.None	2c5d8718-006f-4622-ae5e-685d226e2e3e.None	5777ac0e-f159-4d4d-8244-3bf19c5df354.None	58ee3efe-0f7b-4d83-9f8e-23915e57e923.None	61c6e132-9fd7-4aa3-b8ff-d3f3626da2d8.None	6ac2bcad-5f1c-4bd6-80a9-b7bed0d981cc.None	6cbe3797-2ea0-418f-a71d-13c45b518f2b.None	6e51a268-1dc0-4e23-8646-8ebf9bab0d6c.None	903220e7-0db8-44ae-bb41-cf017f66db9f.None	9a733573-34e8-4287-95a5-11ada9a0c20c.None	bce6d0d0-7a49-42de-b91e-98850ff85e46.None	bfbd8f5c-a12b-4ae8-a198-250186876fa9.None	d2297c5c-2db3-429a-82ae-8d449aa57dc4.None	d9b4c783-6a22-41d5-b437-38e1a570cc69.None	fa32daf5-42b1-43a0-80df-d0ffb85ac551.None	fd72b9f8-3577-4850-b665-f0684a7b2c04.None	5cc09e65-63bc-4f0f-b3fd-401973312e95.None	7ec842d7-cc67-41b3-a3a0-362c1940ebd3.None	9ec8b9dc-969d-4e95-9781-d68d30ac3b06.None	f2a5ccd6-38d5-4fdb-aed6-c7442f7b17b1.None	21d2156d-f8be-4398-a004-3bf9b9b288bb.Relapse	228bd6e5-42e3-4d28-9121-10014b6ec0d1.Relapse	2bc4539e-623a-4455-a5a0-02761aae5fbd.Relapse	2d5d414d-06e4-460d-921f-d1d58d00b0ba.Relapse	5760d869-4eca-4b8d-b591-8a10d09af521.Relapse	616f60a3-e9a3-4825-b71b-7dd2d919d75b.Relapse	b2777044-5d29-4195-b782-3931b30b87c7.Relapse	b4f1f60c-3c6c-4245-b7c3-b5113cf726b6.Relapse
AC211476.5-201	7	73039696	73069506	+	AC211476.5	ENSG00000285702	novel transcript	+	gene	Name match	0	-1.5533	-2.42887	-6.3046	-1.99311	-1.76142	-3.06327	-2.38956	-1.36731	-3.28868	-6.0708	-3.59381	-4.28183	0.443488	-2.0747	-0.982775	-0.989953	-0.00864511	-0.52833	-0.968037	0.0809257	-0.0936209	-1.44936	-2.57353	-3.80396	-3.94137	-3.76294	-0.923383	-5.24049	-0.00537206	-3.88854	-6.08841	-5.30249	-3.33387	-5.96866	-5.97812	-6.39299	-6.2489	-6.46459
LINC01002-227	19	203962	209316	-	LINC01002	ENSG00000282508	long intergenic non-protein coding RNA 1002 [Source:HGNC Symbol;Acc:HGNC:38538]	-	gene	Name match	0	-3.13827	-4.01383	-4.56763	-3.57808	-3.70002	-4.64823	-1.92008	-4.53724	-2.28868	-3.9188	-3.91574	-2.69687	-4.06747	-6.0747	-3.93697	-3.23788	-3.00865	-4.88588	-3.60031	-3.6009	-5.30307	-2.00191	-3.689	-1.80396	-3.09338	-2.27751	-3.73074	-3.24049	-3.24484	-2.88854	-6.08841	-6.45449	-6.14123	-6.12067	-5.97812	-6.39299	-6.4009	-6.46459
LINC01002-208	19	203976	209644	-	LINC01002	ENSG00000282508	long intergenic non-protein coding RNA 1002 [Source:HGNC Symbol;Acc:HGNC:38538]	-	gene	Name match	0	-3.13827	-4.01383	-4.56763	-3.84111	-3.70002	-5.2332	-2.09	-5.1222	-2.11875	-3.9188	-5.91574	-2.86679	-3.80444	-6.0747	-3.93697	-3.06796	-3.20129	-4.88588	-3.33727	-4.6009	-5.30307	-2.20836	-3.95204	-1.95597	-3.09338	-2.4999	-3.4677	-3.65553	-3.60741	-3.04054	-6.08841	-6.45449	-6.29323	-6.12067	-5.97812	-6.39299	-6.4009	-6.46459
LINC01002-237	19	204012	209369	-	LINC01002	ENSG00000282508	long intergenic non-protein coding RNA 1002 [Source:HGNC Symbol;Acc:HGNC:38538]	-	gene	Name match	0	-3.13827	-4.01383	-4.56763	-3.57808	-3.96305	-4.64823	-2.18311	-4.53724	-2.28868	-4.33383	-4.33078	-3.05944	-3.80444	-6.0747	-3.93697	-3.23788	-3.42368	-5.88588	-3.60031	-3.86393	-5.30307	-2.10144	-3.689	-2.03843	-3.2633	-2.62543	-3.73074	-3.24049	-3.41476	-3.21047	-6.08841	-6.45449	-6.14123	-6.12067	-5.97812	-6.39299	-6.4009	-6.46459
LINC01002-226	19	201347	209396	-	LINC01002	ENSG00000282508	long intergenic non-protein coding RNA 1002 [Source:HGNC Symbol;Acc:HGNC:38538]	-	gene	Name match	0	-2.98626	-4.01383	-5.15259	-4.16304	-3.96305	-4.64823	-2.63057	-6.1222	-2.04075	-4.33383	-4.33078	-2.54486	-3.3894	-6.0747	-3.35201	-3.91595	-3.00865	-3.56395	-2.92223	-3.86393	-4.71811	-1.82133	-3.27397	-2.219	-3.67834	-2.17798	-3.73074	-3.24049	-3.60741	-3.21047	-6.08841	-6.45449	-5.14123	-6.12067	-5.97812	-6.39299	-6.4009	-6.31259
LINC01002-203	19	201360	205598	-	LINC01002	ENSG00000282508	long intergenic non-protein coding RNA 1002 [Source:HGNC Symbol;Acc:HGNC:38538]	-	gene	Name match	0	-3.98626	-6.16583	-4.56763	-4.16304	-3.47763	-5.2332	-2.28265	-6.1222	-2.82925	-3.11144	-3.91574	-2.40736	-4.80444	-6.2267	-4.93697	-3.23788	-3.00865	-3.56395	-4.33727	-3.86393	-5.30307	-2.44936	-3.95204	-2.12589	-3.2633	-2.4999	-6.05267	-4.65553	-3.60741	-2.62551	-6.08841	-6.45449	-6.14123	-6.12067	-5.97812	-6.39299	-6.4009	-6.31259
LINC01002-216	19	203971	209370	-	LINC01002	ENSG00000282508	long intergenic non-protein coding RNA 1002 [Source:HGNC Symbol;Acc:HGNC:38538]	-	gene	Name match	0	-3.13827	-3.42887	-5.15259	-3.57808	-4.70002	-4.64823	-2.50504	-4.53724	-1.89636	-4.33383	-4.33078	-3.86679	-3.80444	-5.0747	-3.93697	-3.65292	-4.00865	-5.88588	-3.33727	-3.86393	-5.30307	-2.44936	-3.27397	-2.42545	-3.67834	-3.08487	-3.24531	-3.43314	-3.8298	-3.62551	-6.08841	-6.45449	-6.14123	-6.12067	-5.97812	-6.39299	-6.4009	-6.46459
LINC01002-206	19	204921	211866	-	LINC01002	ENSG00000282508	long intergenic non-protein coding RNA 1002 [Source:HGNC Symbol;Acc:HGNC:38538]	-	gene	Name match	0	-2.84876	-2.31339	-5.15259	-2.70361	-5.28498	-5.2332	-2.28265	-5.1222	-0.966751	-4.33383	-4.91574	-4.28183	-4.80444	-5.0747	-3.12962	-3.91595	-4.42368	-6.03789	-2.60031	-3.37851	-6.30307	-2.73887	-3.27397	-2.95597	-3.94137	-3.27751	-2.24531	-4.65553	-4.8298	-4.62551	-6.08841	-6.45449	-6.29323	-6.12067	-5.82612	-6.39299	-6.4009	-6.46459
LINC01002-233	19	201523	209379	-	LINC01002	ENSG00000282508	long intergenic non-protein coding RNA 1002 [Source:HGNC Symbol;Acc:HGNC:38538]	-	gene	Name match	0	-3.13827	-4.01383	-5.15259	-4.57808	-4.28498	-4.64823	-2.63057	-6.1222	-2.28868	-4.9188	-4.33078	-2.86679	-4.06747	-6.0747	-3.93697	-3.91595	-3.20129	-4.88588	-3.11488	-5.18586	-4.71811	-2.00191	-4.27397	-2.219	-3.67834	-2.62543	-3.73074	-3.65553	-3.60741	-3.21047	-6.08841	-6.45449	-6.29323	-6.12067	-5.97812	-6.39299	-6.4009	-6.31259
LINC01002-236	19	201404	208387	-	LINC01002	ENSG00000282508	long intergenic non-protein coding RNA 1002 [Source:HGNC Symbol;Acc:HGNC:38538]	-	gene	Name match	0	-3.98626	-4.42887	-5.15259	-5.16304	-4.28498	-4.64823	-2.63057	-6.1222	-2.48132	-4.9188	-4.33078	-2.86679	-4.80444	-6.0747	-3.93697	-4.23788	-3.20129	-3.88588	-3.60031	-4.6009	-5.30307	-2.44936	-4.27397	-2.31854	-3.94137	-2.62543	-4.4677	-4.65553	-4.09283	-3.40311	-6.08841	-6.45449	-6.29323	-6.12067	-5.97812	-6.39299	-6.4009	-6.46459
LINC01002-224	19	203905	209604	-	LINC01002	ENSG00000282508	long intergenic non-protein coding RNA 1002 [Source:HGNC Symbol;Acc:HGNC:38538]	-	gene	Name match	0	-3.30819	-4.01383	-5.15259	-4.57808	-3.96305	-5.2332	-2.63057	-6.1222	-2.28868	-4.9188	-5.91574	-3.05944	-4.06747	-6.2267	-3.61504	-3.91595	-3.20129	-4.88588	-3.11488	-5.18586	-4.71811	-2.20836	-3.95204	-2.31854	-3.67834	-2.62543	-3.4677	-3.65553	-3.60741	-3.21047	-6.08841	-6.45449	-6.29323	-6.12067	-5.97812	-6.39299	-6.4009	-6.46459
AP001631.2-201	21	43107942	43168646	+	AP001631.2	ENSG00000286549	novel transcript, sense intronic to MX2	+	gene	Name match	0	-6.30819	-4.42887	-3.56763	-5.16304	-3.11506	-2.77377	-2.92008	-6.27421	-6.44068	-6.0708	-2.91574	-4.86679	-4.06747	-6.0747	-2.93697	-2.91595	-6.00865	-2.88588	-3.60031	-4.6009	-3.71811	-3.32383	-3.95204	-2.66646	-2.94137	-4.08487	-6.20467	-6.3925	-4.41476	-5.21047	-6.08841	-6.45449	-6.29323	-6.12067	-5.82612	-6.39299	-6.4009	-6.46459
AC244502.1-204	14	22382110	22432739	-	AC244502.1	ENSG00000251002	novel transcript, antisense to IG_gene_cluster	-	gene	Name match	0	-5.30819	-6.16583	-6.3046	-4.57808	3.10088	-6.3852	-6.24201	-1.66277	-4.70372	-4.9188	-3.10838	0.0400987	3.87269	1.44886	1.90852	0.750804	-1.83872	-6.03789	-5.92223	-6.33786	-6.45508	-5.9088	2.87069	-0.76834	-6.4153	-6.23687	-6.20467	-6.3925	-1.8298	-6.21047	-4.93641	-6.30249	-6.29323	-6.12067	-5.82612	-6.39299	-6.2489	-6.46459
SV2B-201	15	91225870	91301308	+	SV2B	ENSG00000185518	synaptic vesicle glycoprotein 2B [Source:HGNC Symbol;Acc:HGNC:16874]	+	gene	Name match	0	-4.30819	-6.16583	-3.83067	-6.31504	-2.37809	-6.2332	-6.24201	-6.1222	0.618211	-3.9188	-3.91574	-4.28183	-4.80444	-6.0747	-6.08897	-6.23788	4.27097	-6.03789	1.24769	-2.18586	-4.30307	-6.0608	-0.719378	-6.27789	-6.2633	-6.23687	-6.05267	-6.24049	-4.8298	-6.36247	-6.08841	-6.45449	-6.29323	-6.12067	-5.97812	-6.39299	-6.2489	-6.46459
LINC01002-230	19	203937	205598	-	LINC01002	ENSG00000282508	long intergenic non-protein coding RNA 1002 [Source:HGNC Symbol;Acc:HGNC:38538]	-	gene	Name match	0	-4.30819	-6.16583	-4.56763	-4.16304	-3.70002	-4.64823	-2.18311	-4.53724	-3.70372	-3.33383	-4.33078	-2.86679	-6.5414	-6.2267	-5.93697	-3.23788	-3.00865	-4.88588	-4.92223	-3.86393	-6.30307	-2.58687	-4.689	-2.03843	-3.2633	-2.62543	-6.05267	-4.65553	-3.24484	-2.51003	-6.08841	-6.45449	-6.14123	-6.12067	-5.97812	-6.39299	-6.4009	-6.46459
SV2B-202	15	91100285	91301309	+	SV2B	ENSG00000185518	synaptic vesicle glycoprotein 2B [Source:HGNC Symbol;Acc:HGNC:16874]	+	gene	Name match	0	-4.30819	-6.16583	-3.83067	-6.31504	-2.37809	-6.2332	-6.24201	-6.1222	0.618211	-3.9188	-3.91574	-4.28183	-4.80444	-6.0747	-6.08897	-6.23788	4.27213	-6.03789	1.24769	-2.18586	-4.30307	-6.0608	-0.719378	-6.27789	-6.2633	-6.23687	-6.05267	-6.24049	-4.8298	-6.36247	-6.08841	-6.45449	-6.29323	-6.12067	-5.97812	-6.39299	-5.2489	-6.46459
NPIPA8-201	16	18317942	18336736	-	NPIPA8	ENSG00000214940	nuclear pore complex interacting protein family member A8 [Source:HGNC Symbol;Acc:HGNC:41983]	-	gene	Name match	0	-2.60775	-1.7659	-2.45215	-3.35568	-1.82555	-1.84088	-4.09	-1.36731	-4.28868	-2.9188	-0.558186	-3.28183	-5.3894	-4.0747	-3.61504	-1.23788	-2.42368	-1.49356	-1.22179	-1.6623	-4.30307	-2.00191	-6.42597	-3.12589	-1.80387	-3.27751	-2.59323	-1.54005	-2.24484	-2.75104	-3.61448	-4.71753	-3.55627	-3.96867	-3.50419	-6.24098	-2.44155	-6.46459
LINC01002-235	19	203951	205589	-	LINC01002	ENSG00000282508	long intergenic non-protein coding RNA 1002 [Source:HGNC Symbol;Acc:HGNC:38538]	-	gene	Name match	0	-4.30819	-6.16583	-4.56763	-4.16304	-3.70002	-4.64823	-2.18311	-4.53724	-3.70372	-3.33383	-4.33078	-2.86679	-6.5414	-6.2267	-5.93697	-3.23788	-3.00865	-4.88588	-4.92223	-3.86393	-6.30307	-2.58687	-4.689	-2.12589	-3.45595	-2.76294	-6.05267	-4.65553	-3.24484	-2.62551	-6.08841	-6.45449	-6.14123	-6.12067	-5.97812	-6.39299	-6.4009	-6.46459
CCL3L1-203	17	36194869	36196758	-	CCL3L1	ENSG00000276085	C-C motif chemokine ligand 3 like 1 [Source:HGNC Symbol;Acc:HGNC:10628]	-	gene	Name match	0	-2.06026	-2.10694	0.880829	-2.25615	-2.19752	-1.64823	-1.84208	-4.1222	-0.244285	2.23602	-4.91574	-2.16635	-0.323313	-0.267344	-3.61504	-1.15042	-2.00865	-6.03789	-2.33727	-1.6009	-6.30307	-5.9088	-3.10404	-3.12589	-4.2633	-6.23687	-6.05267	-3.24049	-3.24484	0.778216	-3.35144	-6.45449	-6.14123	-5.96866	-5.97812	-3.24098	-1.72534	-3.99066
CCL3L1-202	17	36194996	36196457	-	CCL3L1	ENSG00000276085	C-C motif chemokine ligand 3 like 1 [Source:HGNC Symbol;Acc:HGNC:10628]	-	gene	Name match	0	-2.84876	-3.20647	-0.0865053	-3.16304	-2.58454	-2.77377	-2.50504	-6.27421	-0.481325	1.22076	-6.06774	-3.05944	-1.104	-1.16781	-4.35201	-1.77845	-3.42368	-6.03789	-3.11488	-2.6009	-5.30307	-5.9088	-4.689	-3.31854	-4.2633	-6.23687	-6.05267	-5.24049	-5.41476	-0.429109	-4.35144	-6.45449	-6.14123	-6.12067	-5.97812	-4.24098	-2.54846	-4.31259
LINC01002-213	19	203941	205946	-	LINC01002	ENSG00000282508	long intergenic non-protein coding RNA 1002 [Source:HGNC Symbol;Acc:HGNC:38538]	-	gene	Name match	0	-4.30819	-6.16583	-4.56763	-4.16304	-3.70002	-4.64823	-2.18311	-4.53724	-3.70372	-3.33383	-4.33078	-2.86679	-6.5414	-6.2267	-5.93697	-3.23788	-3.00865	-4.88588	-4.92223	-3.86393	-6.30307	-2.58687	-4.689	-2.03843	-3.45595	-2.62543	-5.05267	-4.65553	-3.24484	-2.51003	-6.08841	-6.45449	-5.14123	-5.96866	-5.97812	-6.39299	-6.4009	-6.46459
AC122713.2-201	5	180078357	180081691	-	AC122713.2	ENSG00000278965	tec	-	gene	Name match	0	-0.199667	-1.7659	-3.34524	1.65714	0.429264	0.548163	1.31939	-6.1222	-2.82925	-4.33383	-0.706285	1.24173	0.541335	4.21762	-4.35201	-4.65292	1.38367	-0.885882	-5.92223	-3.18586	-3.98115	-6.0608	-6.27397	-1.03843	0.4232	-2.4999	-4.4677	1.3064	-3.09283	-6.36247	-4.35144	-4.71753	1.62032	-4.3837	-3.24115	-1.15352	-3.92697	-6.46459
LINC01002-210	19	201362	204079	-	LINC01002	ENSG00000282508	long intergenic non-protein coding RNA 1002 [Source:HGNC Symbol;Acc:HGNC:38538]	-	gene	Name match	0	-4.72323	-6.16583	-5.15259	-5.16304	-3.96305	-5.2332	-3.09	-6.27421	-3.28868	-4.33383	-4.33078	-2.69687	-5.3894	-6.2267	-4.93697	-4.65292	-3.20129	-3.56395	-4.33727	-4.18586	-5.30307	-2.58687	-3.95204	-2.80396	-4.67834	-2.76294	-6.05267	-5.24049	-4.09283	-3.62551	-6.08841	-6.45449	-6.14123	-6.12067	-5.97812	-6.39299	-6.4009	-6.31259
LINC01002-201	19	203974	205411	-	LINC01002	ENSG00000282508	long intergenic non-protein coding RNA 1002 [Source:HGNC Symbol;Acc:HGNC:38538]	-	gene	Name match	0	-4.30819	-6.16583	-5.15259	-4.16304	-3.96305	-4.64823	-2.18311	-4.53724	-3.96675	-3.9188	-4.33078	-3.05944	-6.5414	-6.2267	-5.93697	-3.65292	-3.00865	-5.88588	-4.92223	-3.86393	-6.30307	-2.58687	-4.689	-2.219	-3.45595	-2.76294	-6.05267	-4.65553	-3.60741	-3.04054	-6.08841	-6.45449	-6.14123	-6.12067	-5.97812	-6.39299	-6.4009	-6.46459
AC092171.1-201	7	5419846	5423122	+	AC092171.1	ENSG00000188365	novel transcript	+	gene	Name match	0	-0.285824	0.714092	-0.598006	1.15889	1.27726	-0.505276	-1.63057	0.23535	-2.48132	2.02372	-0.330776	1.32303	1.24722	2.02333	0.870384	-3.23788	0.16128	-4.88588	0.504032	0.0235924	0.326282	-3.58687	-4.27397	1.36596	0.813515	0.218915	0.517189	0.642151	-0.742338	0.129382	-5.93641	-1.30249	0.967297	-0.240745	0.633314	1.35147	-3.07898	-6.31259
LINC01002-207	19	201455	205327	-	LINC01002	ENSG00000282508	long intergenic non-protein coding RNA 1002 [Source:HGNC Symbol;Acc:HGNC:38538]	-	gene	Name match	0	-3.98626	-6.16583	-5.15259	-4.57808	-3.70002	-5.2332	-2.18311	-6.1222	-3.28868	-3.9188	-4.33078	-2.69687	-6.5414	-6.2267	-5.93697	-3.43053	-3.20129	-4.88588	-4.33727	-5.18586	-5.30307	-2.73887	-6.27397	-2.219	-3.45595	-2.76294	-6.05267	-6.24049	-4.09283	-3.04054	-6.08841	-6.45449	-6.14123	-6.12067	-5.97812	-6.39299	-6.4009	-6.31259
CCL3L1-201	17	36194869	36196747	-	CCL3L1	ENSG00000276085	C-C motif chemokine ligand 3 like 1 [Source:HGNC Symbol;Acc:HGNC:10628]	-	gene	Name match	0	-1.13827	-1.49027	1.20496	-1.77072	-1.64113	-0.709635	-1.38956	-3.1222	0.219115	2.83609	-3.91574	-1.9599	0.517489	-0.120502	-3.35201	-0.989953	-1.25376	-6.03789	-1.92223	-1.01594	-4.71811	-3.58687	-2.57353	-2.80396	-4.2633	-6.23687	-3.4677	-2.54005	-1.46057	1.36696	-2.61448	-6.45449	-3.55627	-4.96867	-5.97812	-3.07106	-1.2489	-2.99066
AC068587.4-205	8	12594985	12605726	-	AC068587.4	ENSG00000283674	novel transcript	-	gene	Name match	0	-1.66434	-2.20647	-4.56763	-2.25615	-4.28498	-3.91127	-2.50504	-1.80027	-4.28868	-3.59687	-5.91574	-5.86679	-6.3894	-2.61527	-5.93697	0.0289056	-1.92118	-1.63795	-1.39867	-2.72643	-6.30307	-1.05082	-3.27397	-2.95597	-3.67834	-2.17798	1.33104	-4.65553	-2.41476	-1.96254	-4.93641	-3.49513	-6.29323	-5.96866	-5.97812	-2.65602	-3.92697	-6.31259
PCSK6-215	15	101346373	101489697	-	PCSK6	ENSG00000140479	proprotein convertase subtilisin/kexin type 6 [Source:HGNC Symbol;Acc:HGNC:8569]	-	gene	Name match	0	-6.46019	-6.16583	-3.56763	-6.31504	-6.43699	-0.0632719	-6.24201	-6.1222	3.02647	2.62036	-6.06774	-6.0188	-5.3894	-6.2267	-2.93697	-6.38988	4.99698	-4.30092	0.5535	-6.18586	-5.30307	-2.32383	-6.42597	-6.27789	-6.4153	-6.23687	-6.20467	-6.3925	-6.56677	-3.04054	-6.08841	-6.30249	-5.14123	-6.12067	-5.97812	-6.24098	-6.4009	-6.46459
AL096865.1-201	6	45421079	45422005	-	AL096865.1	ENSG00000271857	novel transcript, antisense to RUNX2	-	gene	Name match	0	-2.06026	-6.01383	-3.83067	-0.736775	2.81042	-2.91127	-4.50504	-4.1222	-1.11875	0.0119423	-3.91574	-3.54486	-1.43521	-2.61527	-4.93697	-4.65292	-2.68672	-4.30092	-3.33727	-3.86393	-6.30307	-4.32383	-5.27397	-4.54093	-5.2633	-4.4999	-6.05267	-4.65553	-5.41476	-3.04054	-6.08841	-3.49513	-1.9713	-5.96866	-5.82612	-2.43363	-6.2489	-6.31259
TRBJ2-4-201	7	142796998	142797047	+	TRBJ2-4	ENSG00000211768	T cell receptor beta joining 2-4 [Source:HGNC Symbol;Acc:HGNC:12172]	+	gene	Name match	0	-3.72323	-4.42887	-1.90467	-2.84111	-0.730393	1.38885	-3.09	2.23535	-4.70372	-6.0708	-0.915738	5.20869	-4.06747	-2.37426	-2.76705	-3.65292	-2.42368	0.621912	-3.33727	0.943422	-1.84364	-3.32383	-0.689004	-1.95597	-1.45595	-3.08487	-1.80474	-0.459132	-4.09283	-2.75104	-0.936406	-6.45449	-1.61767	-5.96866	-5.82612	-6.39299	-2.78947	-5.31259
MUC4-221	3	195747058	195811889	-	MUC4	ENSG00000145113	mucin 4, cell surface associated [Source:HGNC Symbol;Acc:HGNC:7514]	-	gene	Name match	0	-1.17891	1.6586	-0.537885	-2.35568	-0.155699	1.54816	-2.76807	-3.80027	3.35157	-2.59687	-1.2153	-2.69687	0.886722	1.13475	-0.322262	-0.0284276	1.34008	-0.213457	-0.877839	-2.48542	-1.98115	3.21533	-2.27397	-2.03843	-1.87098	4.60338	-1.4677	-2.54005	-4.8298	-2.88854	-2.93641	1.49841	0.216324	-1.11068	-2.82612	3.35707	-1.39092	-6.46459
MUC4-215	3	195747058	195811889	-	MUC4	ENSG00000145113	mucin 4, cell surface associated [Source:HGNC Symbol;Acc:HGNC:7514]	-	gene	Name match	0	-1.17891	1.65151	-0.537885	-2.35568	-0.155699	1.54816	-2.76807	-3.80027	3.34794	-2.59687	-1.2153	-2.69687	0.886722	1.12497	-0.322262	-0.0284276	1.34008	-0.242026	-0.877839	-2.48542	-1.98115	3.21014	-2.27397	-2.03843	-1.87098	4.59725	-1.4677	-2.54005	-4.8298	-2.88854	-2.93641	1.49193	0.216324	-1.11068	-2.82612	3.3496	-1.39092	-6.46459
MUC4-214	3	195747058	195811889	-	MUC4	ENSG00000145113	mucin 4, cell surface associated [Source:HGNC Symbol;Acc:HGNC:7514]	-	gene	Name match	0	-1.17891	1.64438	-0.537885	-2.35568	-0.155699	1.52835	-2.76807	-3.80027	3.34068	-2.59687	-1.2153	-2.69687	0.877385	1.12497	-0.352009	-0.0284276	1.32227	-0.242026	-0.877839	-2.48542	-1.98115	3.20234	-2.27397	-2.03843	-1.87098	4.57602	-1.4677	-2.54005	-4.8298	-2.88854	-2.93641	1.48541	0.216324	-1.16131	-2.82612	3.32887	-1.39092	-6.46459
MUC4-216	3	195747058	195811889	-	MUC4	ENSG00000145113	mucin 4, cell surface associated [Source:HGNC Symbol;Acc:HGNC:7514]	-	gene	Name match	0	-1.17891	1.65151	-0.537885	-2.35568	-0.155699	1.52835	-2.76807	-3.80027	3.3425	-2.59687	-1.2153	-2.69687	0.877385	1.13475	-0.352009	-0.0284276	1.33121	-0.242026	-0.877839	-2.48542	-1.98115	3.20495	-2.27397	-2.03843	-1.87098	4.58136	-1.4677	-2.54005	-4.8298	-2.88854	-2.93641	1.48541	0.216324	-1.16131	-2.82612	3.33644	-1.39092	-6.46459
MUC4-211	3	195747058	195811889	-	MUC4	ENSG00000145113	mucin 4, cell surface associated [Source:HGNC Symbol;Acc:HGNC:7514]	-	gene	Name match	0	-1.17891	1.63722	-0.537885	-2.35568	-0.176457	1.54159	-2.76807	-3.80027	3.34794	-2.59687	-1.2153	-2.69687	0.877385	1.12497	-0.322262	-0.0284276	1.34008	-0.271172	-0.877839	-2.48542	-1.98115	3.21274	-2.27397	-2.12589	-1.87098	4.59461	-1.4677	-2.54005	-4.8298	-2.88854	-2.93641	1.48541	0.216324	-1.11068	-2.82612	3.34773	-1.39092	-6.46459
MUC4-220	3	195747058	195811889	-	MUC4	ENSG00000145113	mucin 4, cell surface associated [Source:HGNC Symbol;Acc:HGNC:7514]	-	gene	Name match	0	-1.17891	1.63722	-0.537885	-2.35568	-0.176457	1.515	-2.76807	-3.80027	3.33885	-2.59687	-1.2153	-2.69687	0.867986	1.12497	-0.352009	-0.0284276	1.32227	-0.271172	-0.877839	-2.48542	-1.98115	3.20234	-2.27397	-2.12589	-1.87098	4.57335	-1.4677	-2.54005	-4.8298	-2.88854	-2.93641	1.4723	0.216324	-1.16131	-2.82612	3.32887	-1.39092	-6.46459
MUC4-208	3	195747058	195811889	-	MUC4	ENSG00000145113	mucin 4, cell surface associated [Source:HGNC Symbol;Acc:HGNC:7514]	-	gene	Name match	0	-1.17891	1.63003	-0.537885	-2.35568	-0.176457	1.515	-2.76807	-3.80027	3.33703	-2.59687	-1.2153	-2.69687	0.858526	1.12497	-0.352009	-0.0284276	1.32227	-0.271172	-0.877839	-2.48542	-1.98115	3.19973	-2.27397	-2.12589	-1.87098	4.56798	-1.4677	-2.54005	-4.8298	-2.88854	-2.93641	1.4723	0.216324	-1.16131	-2.82612	3.32126	-1.39092	-6.46459
MUC4-217	3	195747058	195811889	-	MUC4	ENSG00000145113	mucin 4, cell surface associated [Source:HGNC Symbol;Acc:HGNC:7514]	-	gene	Name match	0	-1.30819	1.60088	-0.537885	-2.35568	-0.262614	1.43214	-2.76807	-3.80027	3.3168	-2.59687	-1.2153	-2.86679	0.849003	1.03383	-0.382382	-0.215513	1.24874	-0.242026	-1.06425	-2.48542	-1.98115	3.0742	-2.36708	-2.03843	-1.87098	4.5169	-1.4677	-2.78106	-4.8298	-3.04054	-3.12905	1.42543	0.1807	-1.11068	-2.82612	3.3136	-1.44155	-6.46459
LINC00943-214	12	126726562	126749027	+	LINC00943	ENSG00000189238	long intergenic non-protein coding RNA 943 [Source:HGNC Symbol;Acc:HGNC:48639]	+	gene	Name match	0	-4.72323	-5.01383	1.76627	-0.280396	-0.503622	0.494724	-0.135807	-6.1222	-6.28868	-3.59687	-1.66781	-1.61886	-6.5414	-3.26734	-6.08897	-3.23788	-4.42368	0.842038	-3.92223	0.621494	-4.71811	-5.9088	-1.1865	-0.344532	-3.94137	-6.23687	-6.20467	1.77632	-6.56677	-6.21047	-5.93641	-5.30249	-2.44079	-6.12067	0.261346	-6.39299	-2.54846	-6.46459
MUC4-218	3	195746765	195811889	-	MUC4	ENSG00000145113	mucin 4, cell surface associated [Source:HGNC Symbol;Acc:HGNC:7514]	-	gene	Name match	0	-1.22073	1.65151	-0.537885	-1.70361	-0.0561632	1.59969	-2.76807	-3.80027	3.37488	-2.59687	-1.10838	-2.69687	0.896	1.23818	-0.182084	-0.067956	1.36639	-0.104522	-0.71278	-2.01594	-1.98115	3.20495	-1.81454	-2.03843	-1.87098	4.59725	-1.29778	-2.65553	-4.8298	-3.04054	-2.93641	1.52406	0.488129	-1.01447	-2.65619	3.3645	-1.20451	-6.46459
MUC4-209	3	195746771	195811929	-	MUC4	ENSG00000145113	mucin 4, cell surface associated [Source:HGNC Symbol;Acc:HGNC:7514]	-	gene	Name match	0	-1.13827	1.68661	-0.537885	-1.70361	-0.0181954	1.63717	-2.76807	-3.80027	3.38904	-2.59687	-1.10838	-2.69687	0.905219	1.25622	-0.155612	0.0100466	1.39223	-0.130995	-0.636831	-2.0984	-1.98115	3.24855	-1.7504	-2.03843	-1.87098	4.63623	-1.29778	-2.54005	-4.8298	-2.88854	-2.93641	1.53671	0.488129	-1.01447	-2.65619	3.37373	-1.16144	-6.46459
FAM30A-206	14	105922118	105922672	+	FAM30A	ENSG00000226777	family with sequence similarity 30 member A [Source:HGNC Symbol;Acc:HGNC:19955]	+	gene	Name match	0	3.78984	1.89306	-0.904667	-3.16304	1.52237	-2.14573	-1.44615	-3.31485	-1.58824	1.41212	-1.05776	-1.1119	0.553112	3.39901	-4.93697	-2.23788	0.98004	-0.60048	-1.06425	-1.93793	-5.30307	2.45315	-1.63011	-0.0384288	-2.56286	1.816	-2.05267	-1.59664	0.340124	-1.81815	-1.35144	-6.30249	-4.14123	1.66796	-1.73865	-5.24098	-3.07898	-2.4057
FAM30A-202	14	105921488	105922672	+	FAM30A	ENSG00000226777	family with sequence similarity 30 member A [Source:HGNC Symbol;Acc:HGNC:19955]	+	gene	Name match	0	3.80425	1.90503	-0.904667	-3.35568	1.46991	-2.06327	-1.38956	-3.1222	-1.58824	1.42105	-1.05776	-1.16635	0.587878	3.39087	-4.93697	-2.23788	0.968635	-0.563954	-1.06425	-1.93793	-5.30307	2.55881	-1.689	0.00339146	-2.56286	1.82802	-2.14578	-1.59664	0.340124	-1.81815	-1.35144	-6.30249	-4.14123	1.66069	-1.73865	-5.24098	-3.07898	-2.14266
HSPA1B-201	6	31827738	31830254	+	HSPA1B	ENSG00000204388	heat shock protein family A (Hsp70) member 1B [Source:HGNC Symbol;Acc:HGNC:5233]	+	gene	Name match	0	3.18366	1.89906	0.169334	2.67616	3.39977	2.84362	8.19366	3.52346	4.97165	6.24548	3.02971	5.04535	5.3613	6.67956	5.04102	5.12571	2.03575	3.66679	5.74399	6.74451	0.866851	3.53207	5.25888	5.62188	5.40514	1.74168	2.05062	2.98351	1.13983	1.98429	2.09702	3.03959	4.52943	3.4042	2.81774	3.68975	2.22683	4.53368
LINC00944-217	12	126745340	126772192	-	LINC00944	ENSG00000256128	long intergenic non-protein coding RNA 944 [Source:HGNC Symbol;Acc:HGNC:48640]	-	gene	Name match	0	-5.30819	-4.42887	1.33122	-0.16304	-0.284982	-1.32631	0.195399	-6.27421	-6.28868	-4.33383	-1.45631	-0.959901	-6.5414	-1.90477	-6.08897	-2.15042	-4.42368	-0.978992	-3.92223	0.486564	-6.45508	-4.32383	-1.57353	-0.0814975	-3.67834	-6.23687	-6.20467	-1.2863	-6.56677	-3.88854	-3.61448	-6.45449	-4.55627	-6.12067	0.942067	-6.39299	-1.78947	-6.46459
ARC-201	8	142611049	142614479	-	ARC	ENSG00000198576	activity regulated cytoskeleton associated protein [Source:HGNC Symbol;Acc:HGNC:648]	-	gene	Name match	0	-1.30819	-1.62151	-1.98267	-1.51918	-2.58454	-0.00437818	1.66488	-0.0561131	-0.616254	-2.74887	-0.0330954	0.805633	2.55018	-6.2267	-0.209051	-0.171792	-2.00865	1.58172	-1.75231	1.62149	-3.71811	1.45753	0.185465	2.76893	2.81084	-2.08487	-3.05267	1.50098	-3.8298	-2.12301	-1.23597	-5.30249	0.531197	-3.3837	-0.871921	-6.39299	-1.00097	-4.31259
AC010271.2-201	19	40426115	40426702	+	AC010271.2	ENSG00000277453	novel transcript	+	gene	Name match	0	-6.30819	-3.42887	-2.83067	-2.16304	-3.11506	-1.70963	-1.09	-2.03474	-4.70372	-2.21836	-1.91574	-1.00881	-3.80444	-1.90477	-5.93697	-2.91595	-2.30821	-2.30092	-1.22179	-2.86393	-6.45508	-4.32383	-4.27397	-2.95597	-1.73974	-6.23687	-2.59323	-2.91856	-6.56677	-4.62551	-3.61448	-4.71753	-6.29323	-2.96867	-5.97812	-4.65602	-3.66394	-6.31259
POGLUT2-202	13	102784284	102798914	-	POGLUT2	ENSG00000134901	protein O-glucosyltransferase 2 [Source:HGNC Symbol;Acc:HGNC:19350]	-	gene	Name match	0	1.41973	-6.16583	-1.39771	-3.84111	-3.96305	-0.505276	-2.92008	-1.16801	-3.48132	-0.709342	-2.33078	-0.440527	-0.239655	5.55238	-0.322262	-0.482994	-3.00865	-3.88588	-1.16735	-0.900459	-3.71811	-3.32383	-2.46661	-0.511182	-2.2633	-4.4999	-3.73074	-3.91856	-0.28548	-2.75104	-0.155046	-3.30249	-2.23434	-1.64674	-3.24115	-6.39299	-1.16144	-6.31259
POGLUT2-201	13	102784281	102798976	-	POGLUT2	ENSG00000134901	protein O-glucosyltransferase 2 [Source:HGNC Symbol;Acc:HGNC:19350]	-	gene	Name match	0	1.41973	-6.16583	-1.39771	-3.84111	-3.70002	-0.505276	-2.92008	-1.16801	-3.48132	-0.709342	-2.33078	-0.440527	-0.301939	5.53171	-0.413409	-0.482994	-3.00865	-3.88588	-1.16735	-0.900459	-3.71811	-3.32383	-2.46661	-0.482035	-2.17584	-4.4999	-3.73074	-3.91856	-0.28548	-2.88854	-0.129051	-3.30249	-2.33387	-1.64674	-3.24115	-6.39299	-1.16144	-6.31259
PYCR1-203	17	81932935	81937239	-	PYCR1	ENSG00000183010	pyrroline-5-carboxylate reductase 1 [Source:HGNC Symbol;Acc:HGNC:9721]	-	gene	Name match	0	-2.60775	-0.0830915	1.37097	-0.770722	1.80248	1.24254	0.479853	0.00708083	-3.48132	1.40313	0.40619	1.02803	1.88206	2.51026	-0.47754	-3.23788	-0.799192	2.7936	-0.462802	-1.48542	-1.54819	-2.9088	-2.95204	-0.243249	0.0942517	-1.91494	-3.4677	-0.918564	1.3267	0.503777	0.385522	-5.30249	-1.74891	0.0974241	1.4027	-6.39299	-0.182812	-3.99066
NR4A1-222	12	52056145	52057139	+	NR4A1	ENSG00000123358	nuclear receptor subfamily 4 group A member 1 [Source:HGNC Symbol;Acc:HGNC:7980]	+	gene	Name match	0	2.07119	-0.106938	-3.56763	-0.608451	-1.82555	2.92919	2.40984	1.52165	-0.0792262	0.189729	-0.745813	2.75526	2.97692	0.317619	-0.849508	-0.482994	-1.36479	-0.36232	-0.337271	1.14506	-2.84364	-3.10144	1.39846	3.03146	1.66151	-2.27751	-4.4677	1.0169	-1.77091	-1.08119	-0.103516	-3.30249	1.25965	-2.96867	1.21828	-3.43363	-0.89135	-0.990662
RARG-213	12	53227500	53232980	-	RARG	ENSG00000172819	retinoic acid receptor gamma [Source:HGNC Symbol;Acc:HGNC:9866]	-	gene	Name match	0	-6.46019	-5.01383	-2.45215	-3.57808	-2.37809	-1.279	-3.28265	-4.1222	-1.70372	-4.33383	-2.59381	-6.0188	-2.58205	-5.0747	-3.35201	-3.43053	-1.76072	-2.42645	-1.27838	-2.72643	-6.45508	-0.9546	-6.27397	-2.66646	-1.05385	-6.23687	-6.20467	-4.65553	-6.56677	-3.40311	-6.08841	-6.45449	-3.55627	-4.96867	-3.24115	-3.07106	-6.2489	-6.31259
NTM-203	11	131370478	132336822	+	NTM	ENSG00000182667	neurotrimin [Source:HGNC Symbol;Acc:HGNC:17941]	+	gene	Name match	0	-2.22073	-6.01383	-6.15259	-2.57808	-0.76142	-6.3852	-6.24201	-6.27421	1.30378	-6.0708	1.11768	-6.0188	-6.5414	-6.2267	-6.08897	-6.38988	-6.16065	2.03298	-6.07424	-6.33786	-6.45508	-0.385234	-2.1865	-6.27789	-3.94137	-6.08487	-6.20467	-6.3925	-6.56677	-6.36247	-6.08841	-6.45449	-4.55627	-6.12067	-5.97812	-6.39299	-6.4009	-6.46459
AL021408.2-201	6	132130252	132131795	-	AL021408.2	ENSG00000280155	TEC	-	gene	Name match	0	-2.06026	-2.5544	-6.3046	-3.84111	-2.37809	-2.32631	-6.24201	-6.27421	-6.44068	-0.459363	-2.45631	-2.54486	-2.3894	-0.167808	-6.08897	-2.43053	-6.16065	-6.03789	-4.33727	-6.18586	-6.45508	-5.9088	-6.42597	-6.12589	-6.4153	-6.23687	-6.20467	-6.3925	-4.8298	-6.36247	-6.08841	-6.45449	-6.29323	-6.12067	-4.24115	-6.39299	-6.2489	-6.46459
FAM30A-203	14	105918438	105922672	+	FAM30A	ENSG00000226777	family with sequence similarity 30 member A [Source:HGNC Symbol;Acc:HGNC:19955]	+	gene	Name match	0	4.82495	3.13083	0.169334	-2.25615	2.60071	-0.985269	0.0799219	-2.1222	-0.406036	3.0354	-0.271882	-0.374939	1.54724	4.42813	-4.35201	-1.06796	2.01372	0.772329	0.100135	-0.759596	-3.71811	3.93198	-0.601541	1.10293	-1.56286	2.82202	-1.35223	-0.459132	1.34012	-0.852916	-0.29255	-4.30249	-1.8933	2.74558	-0.656192	-3.65602	-2.00097	-1.72763
NTM-206	11	132146275	132336821	+	NTM	ENSG00000182667	neurotrimin [Source:HGNC Symbol;Acc:HGNC:17941]	+	gene	Name match	0	-2.22073	-6.16583	-5.15259	-3.57808	-0.76142	-6.3852	-6.24201	-6.27421	1.17893	-6.0708	1.02678	-6.0188	-6.5414	-6.2267	-6.08897	-6.38988	-6.16065	1.99676	-6.07424	-6.33786	-6.45508	-0.416943	-2.1865	-6.27789	-3.94137	-6.08487	-6.20467	-6.3925	-6.56677	-6.36247	-6.08841	-6.45449	-4.55627	-6.12067	-5.97812	-6.39299	-6.4009	-6.46459
FAM30A-204	14	105918436	105922666	+	FAM30A	ENSG00000226777	family with sequence similarity 30 member A [Source:HGNC Symbol;Acc:HGNC:19955]	+	gene	Name match	0	4.78192	3.08157	0.114192	-2.25615	2.54474	-1.02374	0.03928	-2.1222	-0.45579	2.99409	-0.36115	-0.40736	1.50542	4.37342	-4.35201	-1.1086	1.97435	0.714031	0.0550467	-0.793543	-3.71811	3.88399	-0.659257	1.04403	-1.61944	2.77312	-1.40881	-0.540052	1.28568	-0.88854	-0.351443	-4.30249	-1.9713	2.68597	-0.696834	-3.65602	-2.00097	-1.78903
FAM30A-201	14	105921093	105922639	+	FAM30A	ENSG00000226777	family with sequence similarity 30 member A [Source:HGNC Symbol;Acc:HGNC:19955]	+	gene	Name match	0	4.6904	2.9974	0.056859	-2.35568	2.48651	-1.10391	-0.0456089	-2.42176	-0.560759	2.93295	-0.423885	-0.474475	1.37878	4.29599	-4.35201	-1.19349	1.89825	0.683973	-0.0395902	-0.937933	-3.98115	3.82422	-0.750405	1.00339	-1.67834	2.7063	-1.5291	-0.540052	1.22909	-1.00101	-0.351443	-4.71753	-1.9713	2.63867	-0.738654	-3.91906	-2.07898	-1.85316
SMC2-AS1-201	9	104080024	104092474	-	SMC2-AS1	ENSG00000270332	SMC2 antisense RNA 1 (head to head) [Source:HGNC Symbol;Acc:HGNC:50827]	-	gene	Name match	0	-2.84876	-2.6919	-1.90467	-1.16304	-1.427	-0.806932	-1.92008	-1.72988	-2.20122	-0.190875	-2.00885	-1.61886	-0.531421	-0.402273	-2.47754	-1.71432	-3.00865	-1.56395	-2.92223	-1.43097	-3.71811	-2.9088	-1.57353	-1.54093	-0.771447	-6.08487	-3.73074	-1.3336	-3.41476	-5.21047	-4.35144	-6.30249	-5.14123	-3.96867	-2.50419	-1.84867	-3.2489	-2.50523
COBL-205	7	51070828	51316764	-	COBL	ENSG00000106078	cordon-bleu WH2 repeat protein [Source:HGNC Symbol;Acc:HGNC:22199]	-	gene	Name match	0	-6.46019	-4.42887	-2.83067	-6.16304	0.802481	-3.42584	-1.44615	-6.27421	-6.44068	0.65106	-3.91574	-3.28183	-6.3894	-1.90477	-6.08897	-6.23788	-6.00865	-1.07853	-4.33727	-6.18586	1.71373	-1.66087	-2.10404	-6.27789	-1.21891	-2.08487	-6.20467	-3.91856	-6.41476	-6.21047	-6.08841	-6.45449	-6.29323	-6.12067	-0.781723	-6.39299	-6.2489	-3.99066
LINC02384-204	12	68431855	68432654	-	LINC02384	ENSG00000251301	long intergenic non-protein coding RNA 2384 [Source:HGNC Symbol;Acc:HGNC:53308]	-	gene	Name match	0	-0.45021	2.75104	1.33926	-0.608451	3.4085	-0.145734	2.85836	-1.87427	-0.966751	-4.33383	0.014999	3.5039	-2.80444	0.706661	-0.104081	-0.989953	-1.61633	-3.07853	-2.33727	0.383995	-1.65922	0.936694	-2.02604	2.5071	-0.870983	-2.38443	-4.05267	2.27126	0.879858	-0.510028	-3.93641	-3.30249	1.30998	-1.26823	-0.540715	1.65383	-0.0789766	-1.50523
ACCS-208	11	44080510	44083270	+	ACCS	ENSG00000110455	1-aminocyclopropane-1-carboxylate synthase homolog (inactive) [Source:HGNC Symbol;Acc:HGNC:23989]	+	gene	Name match	0	1.20751	1.47802	-2.34524	0.084888	-2.03705	-2.64823	0.138816	-4.53724	0.250479	-0.426942	-3.10838	-2.28183	1.52946	0.844165	0.52246	-1.3799	-0.799192	-3.07853	0.5535	-2.27897	-0.0551468	-1.51648	-0.0260392	-2.80396	-2.94137	0.760624	0.339651	-1.84817	-2.95533	-1.62551	-3.61448	-0.843058	0.488129	0.689546	-1.91923	-1.28679	-3.92697	-1.06466
RARG-207	12	53227374	53232214	-	RARG	ENSG00000172819	retinoic acid receptor gamma [Source:HGNC Symbol;Acc:HGNC:9866]	-	gene	Name match	0	-6.46019	-5.01383	-2.2457	-3.16304	-2.37809	-1.70963	-3.50504	-6.1222	-1.76512	-5.9188	-2.74581	-6.0188	-2.58205	-4.0747	-4.35201	-3.06796	-1.76072	-2.71596	-1.60031	-2.72643	-6.45508	-0.738871	-6.42597	-3.31854	-1.73974	-6.23687	-6.20467	-4.65553	-6.56677	-3.40311	-6.08841	-6.45449	-3.55627	-5.96866	-3.24115	-3.43363	-6.4009	-6.31259
NR4A1-221	12	52056689	52057471	+	NR4A1	ENSG00000123358	nuclear receptor subfamily 4 group A member 1 [Source:HGNC Symbol;Acc:HGNC:7980]	+	gene	Name match	0	3.06902	0.0085389	-2.83067	-0.232302	-1.19752	3.03359	2.97609	1.87215	0.700005	0.604767	0.441813	3.3953	3.57349	1.40103	-0.0300808	0.891402	-0.799192	1.03298	0.0319631	1.89629	-1.65922	-1.82133	2.09672	3.70066	3.05637	-0.836938	-2.73074	1.68432	-0.53212	-0.060721	0.438634	-2.13256	1.52411	-1.79874	2.45465	-2.91906	-0.0789766	-0.122765
MYADM-208	19	53864763	53866140	+	MYADM	ENSG00000179820	myeloid associated differentiation marker [Source:HGNC Symbol;Acc:HGNC:7544]	+	gene	Name match	0	-2.50084	-1.8439	-1.56763	-1.30506	-2.19752	-0.773765	0.302314	-1.53724	-2.70372	-2.33383	-0.59381	-0.374939	-4.06747	-1.48974	-0.209051	-0.778449	-0.454056	-0.60048	0.662729	-0.900459	-2.60263	-2.9088	-3.95204	-0.76834	0.46462	-3.08487	-5.05267	0.899059	-5.41476	-1.21047	-3.93641	-4.30249	-1.49737	-4.3837	-1.30256	-6.39299	-1.60505	-2.99066
AC243960.3-201	19	41531206	41531877	+	AC243960.3	ENSG00000268355	novel transcript	+	gene	Name match	0	-0.285824	1.91691	1.54089	-0.16304	-1.53009	4.50743	0.864193	0.40136	1.20317	0.862565	0.592056	1.39999	2.90292	4.08895	1.2822	-1.98995	2.64599	-1.42645	1.32569	-0.0773364	-2.49572	-1.00191	0.865585	1.05402	1.21243	-1.17798	-2.59323	0.514395	1.09303	1.02794	0.831779	-2.98056	0.1807	-1.8812	-1.4338	-2.65602	1.14342	-3.72763
ACCS-213	11	44081018	44083893	+	ACCS	ENSG00000110455	1-aminocyclopropane-1-carboxylate synthase homolog (inactive) [Source:HGNC Symbol;Acc:HGNC:23989]	+	gene	Name match	0	1.51199	1.77407	-1.90467	0.523461	-1.82555	-2.64823	0.730176	-4.53724	0.581685	-0.24637	-3.33078	-2.05944	2.06181	1.12497	0.804496	-1.19349	-0.253758	-2.88588	1.16523	-1.93793	0.0367756	-1.00191	0.325946	-1.66646	-2.17584	1.54449	0.661579	-1.78106	-2.3273	-1.12301	-3.12905	-0.395599	0.777635	1.26015	-1.65619	-1.383	-3.66394	-0.69788
LINC01002-219	19	201252	205606	-	LINC01002	ENSG00000282508	long intergenic non-protein coding RNA 1002 [Source:HGNC Symbol;Acc:HGNC:38538]	-	gene	Name match	0	-4.72323	-6.16583	-6.15259	-4.16304	-4.70002	-6.3852	-3.50504	-6.27421	-3.48132	-3.59687	-5.91574	-3.86679	-4.3894	-6.0747	-5.93697	-3.91595	-5.00865	-4.30092	-6.07424	-4.18586	-6.45508	-3.9088	-3.95204	-3.54093	-4.2633	-3.76294	-6.20467	-5.24049	-5.41476	-3.88854	-6.08841	-6.45449	-6.14123	-5.96866	-5.97812	-6.39299	-6.4009	-6.46459
NR4A1-214	12	52056022	52056855	+	NR4A1	ENSG00000123358	nuclear receptor subfamily 4 group A member 1 [Source:HGNC Symbol;Acc:HGNC:7980]	+	gene	Name match	0	2.66335	-0.490267	-2.45215	-0.280396	-1.19752	2.60601	2.75862	1.60572	0.518675	-0.274939	-0.271882	3.0431	3.09844	1.18269	0.0630287	0.784487	-1.68672	0.573549	-0.167346	1.55561	-1.84364	-2.10144	1.53339	3.43061	2.7367	-1.62543	-2.4677	1.09042	-0.714323	-1.04054	0.489859	-2.71753	1.5312	-1.79874	2.0987	-3.65602	-0.634192	-0.584669
AC103974.1-201	11	18706537	18740568	+	AC103974.1	ENSG00000254966	novel transcript	+	gene	Name match	0	-6.46019	-2.31339	-3.15259	-2.35568	-2.28498	-3.06327	-1.63057	-2.80027	-3.96675	-4.33383	-4.33078	-2.40736	-5.3894	-6.2267	-1.12962	-1.19349	-1.61633	-2.88588	-0.636831	-1.79354	-1.17379	-4.9088	-4.27397	-1.42545	-2.01537	-6.23687	-3.73074	-2.07057	-2.24484	-2.51003	-4.35144	-6.45449	-2.33387	-6.12067	-4.24115	-6.39299	-2.54846	-3.50523
AL138885.3-201	6	10404502	10407928	+	AL138885.3	ENSG00000285278	novel transcript, antisense to TFAP2A	+	gene	Name match	0	-0.635766	-6.01383	-4.56763	-6.16304	-6.28498	-6.2332	-6.24201	-6.27421	-3.70372	-3.9188	-3.91574	-2.40736	-3.58205	-2.90477	-6.08897	0.434544	-6.00865	-6.03789	-6.07424	1.42885	-6.45508	-6.0608	-4.689	-6.12589	-0.0933753	-6.23687	-6.20467	-6.3925	-6.56677	-6.36247	-6.08841	-6.45449	-6.29323	-6.12067	-4.24115	-6.39299	-6.4009	-6.46459
TUBB4A-205	19	6495905	6502309	-	TUBB4A	ENSG00000104833	tubulin beta 4A class IVa [Source:HGNC Symbol;Acc:HGNC:20774]	-	gene	Name match	0	-0.881927	-1.20647	-5.15259	-3.35568	-0.176457	-3.42584	-4.50504	-6.1222	-6.28868	-5.9188	-4.91574	-1.69687	-0.458665	0.611802	-5.93697	0.817401	-4.00865	-2.30092	-5.92223	-3.37851	-6.45508	-5.9088	-3.95204	-2.219	-1.87098	-4.4999	-6.20467	-3.24049	-3.60741	-4.62551	-6.08841	-4.30249	-6.29323	-6.12067	-1.12568	-6.24098	-4.66394	-6.46459
RARG-215	12	53227448	53232570	-	RARG	ENSG00000172819	retinoic acid receptor gamma [Source:HGNC Symbol;Acc:HGNC:9866]	-	gene	Name match	0	-6.46019	-5.01383	-2.45215	-3.35568	-2.28498	-1.64823	-3.50504	-6.1222	-1.64482	-5.9188	-2.74581	-6.0188	-2.48251	-5.0747	-4.35201	-3.23788	-1.61633	-2.88588	-1.4628	-2.6009	-6.45508	-0.779513	-6.27397	-2.95597	-1.45595	-6.23687	-6.20467	-5.24049	-6.56677	-3.40311	-6.08841	-6.45449	-4.14123	-4.96867	-3.24115	-3.24098	-6.2489	-6.31259
HDAC9-222	7	18290450	18496746	+	HDAC9	ENSG00000048052	histone deacetylase 9 [Source:HGNC Symbol;Acc:HGNC:14065]	+	gene	Name match	0	1.36423	-3.20647	-6.15259	-0.490614	-2.70002	-1.53276	-5.09	-4.1222	0.0332486	-1.45936	-1.52342	-5.86679	1.15749	-0.143961	-4.93697	-4.65292	-0.150664	0.921473	-2.4628	-3.18586	-4.30307	-1.66087	-2.689	-4.12589	-2.94137	-6.23687	-6.20467	-3.65553	-1.8912	-3.62551	-1.76648	-6.45449	-3.8193	-6.12067	-4.24115	-6.39299	-2.54846	-4.72763
ARC-202	8	142612065	142612702	-	ARC	ENSG00000198576	activity regulated cytoskeleton associated protein [Source:HGNC Symbol;Acc:HGNC:648]	-	gene	Name match	0	-4.72323	-3.42887	-6.15259	-6.31504	-3.96305	-3.64823	-1.13581	-3.53724	-3.48132	-4.9188	-5.91574	-1.69687	-0.634514	-6.2267	-4.35201	-3.43053	-5.00865	-2.56395	-5.92223	-2.18586	-6.30307	-1.10144	-2.10404	-0.171695	-0.380657	-4.4999	-6.20467	-1.38251	-6.56677	-6.21047	-6.08841	-6.45449	-3.14123	-6.12067	-5.82612	-6.39299	-3.92697	-6.46459
SAXO2-208	15	82262818	82265748	+	SAXO2	ENSG00000188659	stabilizer of axonemal microtubules 2 [Source:HGNC Symbol;Acc:HGNC:33727]	+	gene	Name match	0	-4.72323	-4.42887	-6.3046	-3.57808	-0.641126	-0.30246	-3.28265	-1.1222	-4.70372	-2.45936	-1.2153	-0.111904	-5.3894	-6.2267	-3.61504	-4.23788	-2.00865	-6.03789	-4.92223	-2.27897	-0.945522	-2.20836	-3.95204	-6.12589	-3.2633	-4.4999	-3.73074	-2.91856	-3.8298	-6.36247	-5.93641	-6.45449	-5.14123	-3.64674	-4.24115	-2.65602	-6.2489	-6.31259
HDAC9-225	7	18793159	18997299	+	HDAC9	ENSG00000048052	histone deacetylase 9 [Source:HGNC Symbol;Acc:HGNC:14065]	+	gene	Name match	0	0.066848	-6.16583	-5.15259	-1.70361	-3.70002	-4.2332	-4.50504	-5.1222	-0.703717	-2.0119	-4.33078	-6.0188	1.6385	-0.293339	-3.61504	-6.38988	-0.308205	1.26386	-2.75231	-3.86393	-4.71811	-3.9088	-3.689	-6.12589	-6.2633	-6.23687	-4.4677	-6.3925	-2.24484	-2.51003	-3.35144	-5.30249	-6.29323	-5.96866	-4.82612	-6.39299	-4.66394	-3.50523
FRG1-DT-207	4	189764391	189940733	-	FRG1-DT	ENSG00000245685	FRG1 divergent transcript [Source:HGNC Symbol;Acc:HGNC:51590]	-	gene	Name match	0	-0.881927	-0.554397	-1.45215	-0.38168	0.0725702	-2.42584	-1.84208	-4.1222	-0.58824	-0.918795	-1.82828	-2.05944	-2.21948	-2.90477	-0.382382	-0.811616	-2.68672	-3.56395	-1.92223	-0.571151	-2.05515	-0.323834	-0.165442	-1.48204	-0.508413	-1.27751	-4.05267	-1.03104	-1.46057	-2.75104	-0.848943	-2.49513	-1.33387	-2.06177	-2.82612	-6.24098	-2.44155	-5.31259
AC243960.3-202	19	41531287	41532174	+	AC243960.3	ENSG00000268355	novel transcript	+	gene	Name match	0	-0.285824	2.07363	1.71777	0.026785	-1.427	4.61621	0.780362	0.578237	1.41176	0.914095	0.852446	1.43699	2.91894	4.07632	1.35765	-2.23788	2.80514	-1.42645	1.44409	-0.0565778	-1.60263	-0.908796	1.00216	1.06393	1.41618	-1.17798	-2.73074	0.759508	1.07709	0.876995	0.970485	-2.84306	0.233811	-1.8812	-1.24115	-2.78155	1.07303	-3.14266
AC103724.4-201	8	42139461	42139752	-	AC103724.4	ENSG00000271938	novel transcript	-	gene	Name match	0	-1.22073	-3.6919	-3.15259	-3.84111	-3.47763	-2.53276	-2.00254	-6.27421	-5.28868	-0.190875	-4.33078	-3.28183	-2.06747	-0.682381	-2.93697	-2.77845	-3.00865	-3.88588	-3.60031	-6.33786	-6.45508	-6.0608	-4.27397	-2.219	-0.619444	-3.4999	-6.05267	-1.43314	-3.41476	-4.62551	-3.12905	-4.71753	-6.14123	-5.96866	-3.82612	-3.24098	-5.2489	-6.46459
ACCS-204	11	44075531	44084222	+	ACCS	ENSG00000110455	1-aminocyclopropane-1-carboxylate synthase homolog (inactive) [Source:HGNC Symbol;Acc:HGNC:23989]	+	gene	Name match	0	3.34823	3.84726	0.27367	2.61504	0.874889	-0.709635	2.52471	-2.66277	2.39782	1.39409	-0.301029	-0.50924	3.74246	3.14689	3.21278	0.849582	1.77271	-1.30092	2.99961	-0.231665	2.34438	0.431054	2.07033	0.443964	-0.562861	3.47547	2.58033	-0.070567	-0.460567	0.544419	-0.688478	1.36994	3.16255	3.34422	0.32363	0.473261	-1.54846	1.4423
NR4A1-220	12	52055721	52056804	+	NR4A1	ENSG00000123358	nuclear receptor subfamily 4 group A member 1 [Source:HGNC Symbol;Acc:HGNC:7980]	+	gene	Name match	0	2.7579	-0.691901	-2.2457	-0.256149	-0.963054	2.32522	2.78651	1.57824	0.593964	0.147294	-0.330776	3.0669	3.24541	1.34315	0.171553	0.795542	-1.83872	0.772329	-0.221793	1.73895	-1.77951	-2.00191	1.72039	3.57628	2.75629	-1.4999	-2.4677	1.41056	-0.633403	-0.655879	0.455912	-2.71753	1.84746	-1.4451	2.22917	-3.43363	-0.119619	-0.505235
SV2B-206	15	91100315	91295285	+	SV2B	ENSG00000185518	synaptic vesicle glycoprotein 2B [Source:HGNC Symbol;Acc:HGNC:16874]	+	gene	Name match	0	-4.72323	-6.16583	-6.15259	-6.31504	-2.96305	-6.3852	-6.24201	-6.1222	-0.00327732	-3.9188	-4.91574	-5.86679	-6.5414	-6.2267	-6.08897	-6.23788	3.50902	-6.03789	0.707123	-3.6009	-6.30307	-6.0608	-1.63011	-6.27789	-6.2633	-6.23687	-6.05267	-6.3925	-6.41476	-6.36247	-6.08841	-6.45449	-6.29323	-6.12067	-5.97812	-6.39299	-5.2489	-6.46459
LINC00511-277	17	72590444	72592692	-	LINC00511	ENSG00000227036	long intergenic non-protein coding RNA 511 [Source:HGNC Symbol;Acc:HGNC:43564]	-	gene	Name match	0	-0.753603	0.0946956	-1.45215	-0.841111	-1.28498	-1.98527	-1.63057	-2.21531	-2.96675	-3.9188	-1.66781	-2.05944	-1.104	-0.346778	-3.35201	0.237852	-2.30821	-1.63795	-3.11488	-1.37851	-6.45508	-4.9088	-2.95204	-1.42545	-0.455945	-0.154128	-6.05267	-1.71693	-3.8298	-3.04054	-1.76648	-4.71753	-2.55627	-6.12067	-3.24115	-6.24098	-2.2489	-6.46459
ACCS-209	11	44074630	44079607	+	ACCS	ENSG00000110455	1-aminocyclopropane-1-carboxylate synthase homolog (inactive) [Source:HGNC Symbol;Acc:HGNC:23989]	+	gene	Name match	0	1.99559	2.82538	-1.1984	1.49517	-0.0561632	-2.2332	1.55385	-3.53724	1.09502	0.0354012	-1.39218	-1.69687	2.50542	1.91399	2.11831	-0.108598	0.561211	-3.56395	1.83265	-1.48542	1.16453	-1.15391	0.895958	-0.425452	-1.80387	2.45817	1.43919	-1.2863	-1.8912	-0.784203	-1.68848	0.326867	1.91947	2.22609	-0.616664	-1.1117	-2.54846	0.345622
LINC01002-205	19	201217	205459	-	LINC01002	ENSG00000282508	long intergenic non-protein coding RNA 1002 [Source:HGNC Symbol;Acc:HGNC:38538]	-	gene	Name match	0	-4.72323	-6.16583	-6.3046	-4.16304	-4.70002	-6.3852	-3.50504	-6.27421	-3.70372	-4.33383	-5.91574	-3.86679	-4.3894	-6.0747	-5.93697	-4.23788	-5.00865	-4.30092	-6.07424	-4.18586	-6.45508	-3.9088	-3.95204	-3.54093	-4.67834	-3.76294	-6.20467	-5.24049	-6.56677	-5.21047	-6.08841	-6.45449	-6.14123	-5.96866	-5.97812	-6.39299	-6.4009	-6.46459
NTM-205	11	131911462	132335665	+	NTM	ENSG00000182667	neurotrimin [Source:HGNC Symbol;Acc:HGNC:17941]	+	gene	Name match	0	-2.98626	-6.16583	-5.15259	-3.35568	-1.70002	-6.3852	-6.24201	-6.27421	0.819845	-6.0708	0.62342	-6.0188	-6.5414	-6.2267	-6.08897	-6.38988	-6.16065	1.49782	-6.07424	-6.33786	-6.45508	-0.516479	-2.95204	-6.27789	-4.2633	-6.23687	-6.20467	-6.3925	-6.56677	-6.36247	-6.08841	-6.45449	-4.55627	-6.12067	-5.97812	-6.39299	-6.4009	-6.46459
GRM8-202	7	126438692	127243219	-	GRM8	ENSG00000179603	glutamate metabotropic receptor 8 [Source:HGNC Symbol;Acc:HGNC:4600]	-	gene	Name match	0	-6.46019	-6.16583	-4.15259	-3.16304	2.90731	-4.2332	-3.76807	-2.95228	-3.28868	-6.0708	-4.91574	-6.0188	-6.5414	-6.2267	-0.0300808	-4.65292	-6.16065	-4.30092	-1.75231	-2.18586	-6.45508	-6.0608	-6.42597	-6.27789	-3.94137	-6.23687	-6.20467	-3.43314	3.14939	-6.36247	-5.93641	-6.45449	-6.29323	-6.12067	-4.24115	-6.39299	-4.66394	-6.46459
ACCS-205	11	44079529	44082181	+	ACCS	ENSG00000110455	1-aminocyclopropane-1-carboxylate synthase homolog (inactive) [Source:HGNC Symbol;Acc:HGNC:23989]	+	gene	Name match	0	0.680493	0.856536	-2.34524	-0.256149	-1.76142	-3.91127	0.213778	-4.53724	-0.118755	-0.596867	-3.59381	-2.28183	1.08633	0.334692	0.0853964	-2.23788	-1.36479	-3.30092	0.20705	-2.86393	-0.602635	-2.00191	-0.546046	-2.80396	-3.45595	0.58756	-0.297779	-2.07057	-3.24484	-2.04054	-3.35144	-1.65863	0.25109	0.53913	-1.65619	-2.54054	-3.92697	-1.66873
SAXO2-205	15	82262845	82283579	+	SAXO2	ENSG00000188659	stabilizer of axonemal microtubules 2 [Source:HGNC Symbol;Acc:HGNC:33727]	+	gene	Name match	0	-2.84876	-2.8439	-6.3046	-3.35568	1.09006	0.321392	-2.50504	-0.0136777	-2.96675	-2.45936	-0.423885	0.576152	-3.3894	-4.48974	-2.76705	-4.23788	-2.20129	-4.88588	-4.33727	-2.01594	1.01885	-0.551244	-3.27397	-6.12589	-3.2633	-3.4999	-3.4677	-2.07057	-3.41476	-6.36247	-5.93641	-3.71753	-4.14123	-3.96867	-3.24115	-1.78155	-2.92697	-4.31259
ACCS-207	11	44079338	44083208	+	ACCS	ENSG00000110455	1-aminocyclopropane-1-carboxylate synthase homolog (inactive) [Source:HGNC Symbol;Acc:HGNC:23989]	+	gene	Name match	0	1.16754	1.176	-1.90467	0.229278	-1.427	-3.42584	0.464586	-4.1222	0.32603	-0.426942	-2.91574	-1.9599	1.43078	0.639547	0.489293	-1.77845	-0.921182	-2.42645	0.601329	-2.48542	-0.173791	-1.66087	-0.0841421	-2.42545	-3.09338	0.915134	0.156787	-1.91856	-2.95533	-1.68691	-2.61448	-1.30249	0.678951	0.985531	-1.36669	-2.07106	-3.66394	-1.22513
NFASC-215	1	204987470	205000846	+	NFASC	ENSG00000163531	neurofascin [Source:HGNC Symbol;Acc:HGNC:29866]	+	gene	Name match	0	-2.60775	-2.6919	-4.56763	-3.84111	-3.28498	-3.91127	-6.24201	-4.53724	-1.4307	-5.9188	-3.10838	-3.54486	-1.86584	-0.615267	-6.08897	-4.65292	-6.16065	-4.30092	-6.07424	-4.6009	-3.71811	-6.0608	-6.27397	-4.12589	-4.67834	-5.08487	-6.20467	-3.91856	-3.8298	-6.36247	-6.08841	-6.30249	-6.29323	-6.12067	-5.82612	-5.24098	-3.66394	-6.31259
AL589745.1-201	13	44234118	44243192	-	AL589745.1	ENSG00000230731	novel transcript	-	gene	Name match	0	-0.693482	-1.05963	-1.83067	-1.91511	-1.03705	1.32905	-0.417578	-5.1222	-1.64482	-0.395233	-0.667811	1.23124	1.37878	0.15412	-1.54465	-3.91595	-3.68672	-3.56395	-3.33727	-2.86393	-3.71811	-3.32383	-3.46661	-0.344532	-0.332563	-3.27751	-6.20467	2.76794	-4.41476	-4.62551	-3.12905	-6.45449	-2.14123	-3.64674	0.697445	-2.91906	-2.34201	-6.31259
COBL-210	7	51072716	51316763	-	COBL	ENSG00000106078	cordon-bleu WH2 repeat protein [Source:HGNC Symbol;Acc:HGNC:22199]	-	gene	Name match	0	-6.46019	-4.42887	-3.83067	-6.31504	0.0725702	-5.2332	-1.76807	-6.27421	-6.44068	0.290658	-3.91574	-3.28183	-6.3894	-2.90477	-6.08897	-6.38988	-6.16065	-1.30092	-6.07424	-6.33786	0.66271	-1.82133	-2.689	-6.27789	-1.87098	-2.91494	-6.20467	-4.65553	-6.41476	-6.36247	-6.08841	-6.45449	-6.29323	-6.12067	-1.01876	-6.39299	-6.4009	-5.31259
HDAC9-220	7	18495761	18506036	+	HDAC9	ENSG00000048052	histone deacetylase 9 [Source:HGNC Symbol;Acc:HGNC:14065]	+	gene	Name match	0	1.18366	-2.8439	-6.3046	-0.993114	-3.70002	-1.14573	-2.63057	-2.66277	-0.244285	-2.59687	-1.33078	-1.77933	1.22531	-0.682381	-4.93697	-3.91595	-0.616328	0.714031	-1.67431	-3.6009	-4.71811	-1.51648	-1.95204	-4.54093	-3.09338	-6.23687	-6.20467	-3.43314	-1.8298	-3.62551	-2.12905	-6.45449	-4.14123	-6.12067	-2.65619	-5.24098	-3.92697	-3.31259
ACCS-202	11	44066179	44073517	+	ACCS	ENSG00000110455	1-aminocyclopropane-1-carboxylate synthase homolog (inactive) [Source:HGNC Symbol;Acc:HGNC:23989]	+	gene	Name match	0	0.891481	2.03057	-0.982669	0.5374	-1.37809	-2.06327	1.12917	-4.53724	-0.3114	-0.395233	-1.82828	-2.05944	1.71912	1.24723	1.20258	-1.23788	0.258141	-4.88588	1.0085	-2.6009	-0.215611	-1.51648	-0.492607	-0.840489	-2.45595	1.45429	0.619759	-2.07057	-1.8298	-1.12301	-2.23597	-1.17321	1.26816	1.48255	-2.01876	-1.54054	-3.2489	-0.853158
GABRB2-201	5	161288429	161548124	-	GABRB2	ENSG00000145864	gamma-aminobutyric acid type A receptor beta2 subunit [Source:HGNC Symbol;Acc:HGNC:4082]	-	gene	Name match	0	-3.50084	-1.62151	-5.15259	-5.16304	-0.378091	-3.91127	-6.09	-4.53724	-6.28868	-4.33383	-6.06774	-6.0188	-6.5414	-6.2267	-6.08897	-6.38988	0.811534	-4.30092	-6.07424	-6.33786	-3.98115	-4.32383	-6.27397	-6.27789	-4.2633	-2.62543	-6.20467	-6.3925	-3.41476	-6.36247	-6.08841	-6.30249	-6.29323	-5.96866	-5.97812	-6.39299	-6.4009	-6.46459
GABBR1-210	6	29630547	29632782	-	GABBR1	ENSG00000204681	gamma-aminobutyric acid type B receptor subunit 1 [Source:HGNC Symbol;Acc:HGNC:4070]	-	gene	Name match	0	-6.46019	-1.01383	-0.867192	0.212	-0.330786	-1.2332	-1.23202	-2.42176	0.49268	-2.45936	-0.706285	-0.544864	-1.99708	-4.48974	-0.129616	-2.15042	-2.83872	-0.676429	-0.564681	-0.694008	-0.748486	1.59105	-1.41599	-0.171695	-0.562861	-6.23687	-2.4677	-0.748639	-2.3273	-1.21047	-1.54409	-6.30249	0.545273	-5.96866	-1.36669	-6.39299	-1.03945	-3.14266
SHC4-201	15	48823741	48963919	-	SHC4	ENSG00000185634	SHC adaptor protein 4 [Source:HGNC Symbol;Acc:HGNC:16743]	-	gene	Name match	0	-3.50084	-1.6919	-1.50874	-1.35568	-1.53009	-0.806932	-0.232022	-0.567613	-0.533792	0.739416	-1.45631	-1.22294	-1.58205	-3.48974	-1.12962	-1.19349	-1.61633	-1.07853	-1.52992	-0.430973	-3.13315	-2.32383	-1.31977	-2.31854	0.146091	-1.76294	-2.24531	-2.54005	-2.50787	-2.04054	-3.12905	-3.30249	-4.14123	-4.96867	-1.4338	-1.65602	-2.00097	-4.72763
AC124852.1-202	5	1939772	1958901	+	AC124852.1	ENSG00000248994	novel transcript	+	gene	Name match	0	-6.46019	-3.6919	-6.3046	-6.16304	-4.28498	-2.64823	-6.24201	-3.1222	-0.966751	-0.49253	-6.06774	-3.54486	-6.5414	-6.2267	-0.00623398	-6.38988	-0.253758	-6.03789	-0.674306	-6.33786	-1.34888	-6.0608	-6.42597	-6.27789	-6.2633	-4.4999	-4.4677	-6.3925	-5.41476	-6.36247	-6.08841	-4.30249	-6.14123	-6.12067	-5.82612	-3.91906	-6.4009	-6.46459
RNFT1-DT-201	17	59965096	59996972	+	RNFT1-DT	ENSG00000267302	RNFT1 divergent transcript [Source:HGNC Symbol;Acc:HGNC:51346]	+	gene	Name match	0	-1.30819	-6.01383	-5.15259	-0.519183	-2.47763	-0.875645	-3.09	-3.31485	-5.28868	-0.561243	-1.39218	-1.86679	-0.834813	-1.48974	-1.35201	1.22155	-2.20129	-3.56395	-3.92223	-1.01594	-0.215611	-1.66087	-1.14468	-1.12589	-0.678338	-4.4999	-3.4677	-0.407602	-0.370369	-0.429109	-4.35144	-2.84306	-5.14123	-1.32481	-1.50419	-0.717422	-3.66394	-4.31259
VWA5A-202	11	124115450	124124387	+	VWA5A	ENSG00000110002	von Willebrand factor A domain containing 5A [Source:HGNC Symbol;Acc:HGNC:6658]	+	gene	Name match	0	-3.72323	-0.285908	-2.98267	0.605145	-0.0561632	-1.58934	-1.23202	-1.1222	-0.58824	1.02372	-0.187818	-1.28183	0.480963	3.41715	-2.47754	1.17997	-0.686717	-0.715957	-2.22179	-1.542	-1.91076	-2.58687	-1.88165	-2.219	-1.17584	-2.4999	-2.59323	-1.71693	-1.02245	-0.655879	-1.35144	-6.45449	-1.9713	-2.50923	-0.919227	-3.24098	-0.634192	-4.31259
TTC21A-212	3	39130966	39134585	+	TTC21A	ENSG00000168026	tetratricopeptide repeat domain 21A [Source:HGNC Symbol;Acc:HGNC:30761]	+	gene	Name match	0	-2.4013	-3.01383	-3.34524	-2.70361	-2.70002	-2.32631	-3.28265	-1.26422	-2.82925	-1.39523	-2.45631	-1.28183	1.86326	-0.489736	-3.61504	-1.43053	-2.30821	-1.97899	-3.60031	-1.72643	-3.30307	-3.9088	-1.14468	-2.03843	-3.67834	-0.692548	-2.88274	-2.15303	-2.71432	-1.88854	-2.93641	-1.71753	-6.14123	-2.64674	-3.50419	-2.78155	-2.66394	-2.85316
RARG-214	12	53227556	53232921	-	RARG	ENSG00000172819	retinoic acid receptor gamma [Source:HGNC Symbol;Acc:HGNC:9866]	-	gene	Name match	0	-6.46019	-6.01383	-2.69316	-3.84111	-2.70002	-1.53276	-4.50504	-6.27421	-2.11875	-4.9188	-3.10838	-6.0188	-2.80444	-5.0747	-4.35201	-3.65292	-2.20129	-2.56395	-1.4628	-2.86393	-6.45508	-1.15391	-6.27397	-3.12589	-1.73974	-6.23687	-6.20467	-5.24049	-6.56677	-3.88854	-6.08841	-6.45449	-4.14123	-4.96867	-3.24115	-3.43363	-6.4009	-6.31259
LINC00511-290	17	72400849	72592692	-	LINC00511	ENSG00000227036	long intergenic non-protein coding RNA 511 [Source:HGNC Symbol;Acc:HGNC:43564]	-	gene	Name match	0	-0.986263	0.073634	-1.90467	-0.915112	-1.47763	-1.98527	-1.92008	-1.87427	-3.11875	-3.9188	-2.10838	-2.05944	-0.745546	-0.459989	-3.35201	-0.108598	-2.54921	-1.71596	-3.60031	-1.79354	-6.45508	-5.9088	-3.46661	-2.03843	-0.590875	-0.251976	-6.05267	-1.99256	-3.8298	-2.88854	-1.76648	-6.30249	-2.8193	-6.12067	-3.24115	-6.24098	-2.44155	-6.46459
AC245140.3-201	X	154374595	154376934	+	AC245140.3	ENSG00000285018	novel transcript, antisense to FLNA	+	gene	Name match	0	-3.30819	-3.6919	-6.3046	-4.16304	-3.28498	-6.2332	-5.09	-5.1222	-2.70372	-2.74887	-4.91574	-3.86679	-6.3894	-2.48974	-6.08897	-4.23788	-5.00865	-6.03789	-3.33727	-3.6009	-6.45508	-1.73887	-2.95204	-2.95597	-3.45595	-5.08487	-6.20467	-4.24049	-6.41476	-4.62551	-6.08841	-6.45449	-6.29323	-6.12067	-4.82612	-3.65602	-4.2489	-6.46459
SAXO2-201	15	82262811	82284930	+	SAXO2	ENSG00000188659	stabilizer of axonemal microtubules 2 [Source:HGNC Symbol;Acc:HGNC:33727]	+	gene	Name match	0	-3.13827	-3.42887	-6.3046	-3.57808	1.30748	-0.0834498	-3.50504	-0.0136777	-2.96675	-4.9188	-0.456307	0.49076	-2.68896	-4.48974	-3.61504	-4.23788	-4.00865	-4.88588	-5.92223	-2.86393	1.5171	-0.482532	-3.10404	-6.27789	-5.2633	-4.08487	-6.05267	-2.54005	-3.60741	-3.62551	-6.08841	-3.49513	-3.55627	-4.3837	-4.82612	-2.07106	-2.78947	-4.31259
AL512625.1-202	9	62897372	62899777	+	AL512625.1	ENSG00000170161	novel transcript	+	gene	Name match	0	-1.17891	-2.8439	-3.56763	-2.57808	-0.612557	0.885744	-6.09	-0.76465	-3.11875	-2.45936	0.770762	-1.16635	-0.179949	-0.945416	-2.93697	-2.06796	-3.68672	-2.88588	-2.92223	-2.86393	-2.84364	-2.20836	-3.689	-0.0384288	-3.67834	-4.4999	-6.20467	-1.15303	-2.50787	-3.88854	-2.61448	-6.30249	-3.55627	-0.611113	-4.24115	0.185281	-4.66394	-6.31259
AC024475.4-202	11	46123573	46177106	+	AC024475.4	ENSG00000255314	novel transcript	+	gene	Name match	0	-6.46019	-4.01383	-3.34524	-2.84111	-4.28498	-3.91127	-3.76807	-3.31485	-5.28868	-1.52648	-3.91574	-2.28183	-2.3894	-3.75277	-3.35201	-3.43053	-5.00865	-6.03789	-4.33727	-2.86393	-6.45508	-6.0608	-3.46661	-3.80396	-3.67834	-6.23687	-6.05267	-2.65553	-5.41476	-6.21047	-5.93641	-6.30249	-6.29323	-6.12067	-5.82612	-3.07106	-5.2489	-5.31259
ACCS-210	11	44079338	44082120	+	ACCS	ENSG00000110455	1-aminocyclopropane-1-carboxylate synthase homolog (inactive) [Source:HGNC Symbol;Acc:HGNC:23989]	+	gene	Name match	0	0.881633	0.893062	-2.15259	0.026785	-1.64113	-3.91127	0.249847	-4.1222	0.0511704	-0.633393	-2.91574	-2.28183	1.13416	0.417154	0.252853	-2.06796	-1.10175	-2.71596	0.363169	-2.6009	-0.348878	-2.00191	-0.415986	-2.42545	-3.45595	0.748024	-0.0753863	-2.07057	-3.09283	-1.88854	-2.76648	-1.60205	0.502628	0.786222	-1.50419	-2.43363	-3.66394	-1.50523
DLL1-202	6	170289701	170306565	-	DLL1	ENSG00000198719	delta like canonical Notch ligand 1 [Source:HGNC Symbol;Acc:HGNC:2908]	-	gene	Name match	0	-2.13827	-3.6919	-6.3046	-6.16304	-6.43699	-5.2332	-1.76807	-3.1222	-3.96675	-1.83133	-6.06774	-3.28183	-4.80444	1.79567	-6.08897	-0.537441	-5.00865	-5.88588	-5.92223	-6.33786	-6.30307	-0.127437	-3.95204	-2.66646	-3.2633	-4.4999	-6.05267	-4.24049	-3.60741	-4.62551	-5.93641	-6.30249	-6.29323	-6.12067	-5.97812	-1.71742	-6.2489	-5.31259
AC254633.1-201	1	12618900	12619244	-	AC254633.1	ENSG00000272482	novel transcript	-	gene	Name match	0	-2.4013	-1.8439	-2.83067	-0.703608	-3.70002	-0.425842	-0.0239139	-1.42176	-0.533792	1.71783	-1.74581	-1.1119	-1.80444	-0.752771	-3.35201	-1.06796	-1.83872	-2.30092	-0.495968	-3.18586	-6.45508	-5.9088	-3.46661	-1.95597	-1.80387	-2.76294	-4.4677	-3.91856	-2.24484	-0.655879	-3.35144	-3.71753	-3.8193	-3.16131	-3.82612	-0.955582	-3.66394	-4.31259
LINC01968-234	3	194769391	194780053	+	LINC01968	ENSG00000237222	long intergenic non-protein coding RNA 1968 [Source:HGNC Symbol;Acc:HGNC:52794]	+	gene	Name match	0	-3.98626	-5.01383	-4.56763	-6.31504	-2.82555	-2.06327	-3.09	-3.53724	-5.28868	-2.11144	-4.33078	-2.54486	-3.80444	-3.0747	-3.61504	-3.43053	-3.42368	-3.56395	-4.33727	-2.72643	-6.45508	-4.32383	-4.27397	-5.12589	-2.2633	-5.08487	-6.05267	-3.24049	-5.41476	-6.21047	-5.93641	-6.45449	-6.29323	-4.3837	-5.97812	-4.24098	-4.66394	-6.31259
AL662844.3-201	6	31200165	31201918	-	AL662844.3	ENSG00000271821	novel transcript	-	gene	Name match	0	-2.60775	-0.656277	-0.424674	0.657139	-0.477627	-0.210829	0.267549	-0.662771	0.296283	1.82267	-0.215299	0.576152	-1.30194	-0.945416	-1.03008	0.154436	-0.126002	-0.30092	0.20705	0.136067	-1.21561	-0.482532	-0.0260392	0.668524	-0.175837	-2.91494	-0.804739	-0.218124	-1.37037	-0.818151	-1.18152	-6.30249	-1.9713	-6.12067	-0.468565	-0.0511595	-0.605045	-2.99066
DLG2-219	11	85598657	85627749	-	DLG2	ENSG00000150672	discs large MAGUK scaffold protein 2 [Source:HGNC Symbol;Acc:HGNC:2901]	-	gene	Name match	0	-3.98626	-3.20647	-3.15259	-3.35568	-3.11506	-2.2332	-2.50504	-2.80027	-3.28868	-3.9188	-4.91574	-3.05944	-0.661481	-1.75277	-4.93697	-4.23788	-3.68672	-2.56395	-3.33727	-2.72643	-2.84364	-2.32383	-2.27397	-2.95597	-3.94137	-3.27751	-4.4677	-4.24049	-3.24484	-3.88854	-6.08841	-6.30249	-2.8193	-5.96866	-4.24115	-5.24098	-2.34201	-6.31259
LINC02384-201	12	68431846	68451385	-	LINC02384	ENSG00000251301	long intergenic non-protein coding RNA 2384 [Source:HGNC Symbol;Acc:HGNC:53308]	-	gene	Name match	0	0.199603	3.34592	2.24401	0.0464138	3.95819	0.732587	3.65651	-0.992919	0.103638	-2.0119	0.63885	4.15419	-1.58205	1.51026	0.857445	-0.0881339	-0.516792	-2.30092	-1.60031	1.26535	-1.34888	1.92409	-1.10404	3.30456	-0.0933753	-2.27751	-3.24531	3.15397	1.71966	0.313094	-2.76648	-2.30249	1.95153	-0.839382	0.583274	2.14703	0.739783	-0.4797
ABCC8-224	11	17392903	17476730	-	ABCC8	ENSG00000006071	ATP binding cassette subfamily C member 8 [Source:HGNC Symbol;Acc:HGNC:59]	-	gene	Name match	0	-6.46019	-4.42887	-4.15259	-6.16304	-3.28498	-0.326306	-6.24201	-4.53724	-6.44068	-6.0708	-6.06774	-3.86679	-0.716977	-6.2267	-3.93697	-3.06796	2.38796	-2.71596	-6.07424	-3.37851	-4.71811	-5.9088	-2.81454	-3.31854	-5.2633	-2.27751	-6.20467	-6.3925	-4.41476	-6.36247	-6.08841	-0.944938	-2.14123	-6.12067	-5.82612	-6.39299	-6.4009	-6.46459
GRM8-201	7	126438598	127253294	-	GRM8	ENSG00000179603	glutamate metabotropic receptor 8 [Source:HGNC Symbol;Acc:HGNC:4600]	-	gene	Name match	0	-6.46019	-6.16583	-4.15259	-3.16304	3.16829	-6.3852	-3.76807	-2.80027	-3.11875	-6.0708	-4.91574	-6.0188	-6.5414	-6.2267	0.538762	-4.65292	-6.16065	-3.56395	-1.39867	-2.01594	-6.30307	-6.0608	-6.42597	-6.27789	-4.67834	-6.23687	-6.20467	-6.24049	3.53214	-6.36247	-4.35144	-6.45449	-6.29323	-6.12067	-5.82612	-6.39299	-3.92697	-6.46459
C9orf50-203	9	129612240	129620321	-	C9orf50	ENSG00000179058	chromosome 9 open reading frame 50 [Source:HGNC Symbol;Acc:HGNC:23677]	-	gene	Name match	0	-3.72323	-6.16583	-3.34524	-3.84111	-5.28498	-4.64823	-5.09	-3.80027	-4.70372	-3.11144	-4.91574	-2.16635	-3.58205	-2.26734	-4.35201	-6.23788	-3.68672	-4.88588	-5.92223	-3.6009	-5.30307	-4.9088	-3.689	-2.42545	-3.94137	-5.08487	-6.20467	-3.91856	-3.8298	-6.36247	-6.08841	-6.45449	-4.55627	-6.12067	-5.82612	-4.65602	-6.4009	-6.46459
FAM71A-201	1	212624474	212626778	+	FAM71A	ENSG00000162771	family with sequence similarity 71 member A [Source:HGNC Symbol;Acc:HGNC:26541]	+	gene	Name match	0	-2.06026	-2.10694	1.02731	2.22498	-2.37809	-0.648234	0.369429	1.28719	-0.481325	2.9911	-0.330776	1.49953	3.63019	1.97515	-0.322262	1.00052	0.467088	-0.676429	0.28722	0.383995	-3.71811	-0.0508154	1.39137	0.756751	1.55048	-0.251976	-6.05267	-0.918564	-0.507873	-0.818151	-0.936406	-1.65863	-0.468803	-2.26823	-0.738654	0.473261	-0.248902	-1.2682
NPIPA8-202	16	18317947	18332662	-	NPIPA8	ENSG00000214940	nuclear pore complex interacting protein family member A8 [Source:HGNC Symbol;Acc:HGNC:41983]	-	gene	Name match	0	-3.13827	-4.01383	-4.15259	-5.16304	-3.28498	-3.64823	-6.09	-3.80027	-6.44068	-5.9188	-1.59381	-5.86679	-5.3894	-6.0747	-6.08897	-3.06796	-3.20129	-3.30092	-3.60031	-3.18586	-4.71811	-2.73887	-6.42597	-4.12589	-4.2633	-4.4999	-3.4677	-3.43314	-5.41476	-4.62551	-6.08841	-6.30249	-6.14123	-4.96867	-5.97812	-6.39299	-2.44155	-6.46459
HDAC9-221	7	18502608	18518071	+	HDAC9	ENSG00000048052	histone deacetylase 9 [Source:HGNC Symbol;Acc:HGNC:14065]	+	gene	Name match	0	0.066848	-6.16583	-6.15259	-2.84111	-6.43699	-4.64823	-6.24201	-6.1222	-1.70372	-4.9188	-3.59381	-5.86679	-0.435206	-2.48974	-5.93697	-6.38988	-2.83872	-0.715957	-5.92223	-6.18586	-5.30307	-3.32383	-5.27397	-6.27789	-4.2633	-6.23687	-6.20467	-4.65553	-5.41476	-5.21047	-3.61448	-6.45449	-6.29323	-5.96866	-4.24115	-6.39299	-6.4009	-6.46459
LINC01585-204	15	90660236	90664954	+	LINC01585	ENSG00000245479	long intergenic non-protein coding RNA 1585 [Source:HGNC Symbol;Acc:HGNC:51432]	+	gene	Name match	0	-1.06026	-0.180939	-2.56763	-1.57808	0.358874	-0.678608	0.03928	-3.53724	-3.28868	0.767705	-1.45631	-6.0188	0.26881	2.05973	-4.93697	-1.98995	-1.61633	0.342936	-2.4628	-2.48542	-2.98115	-3.9088	-0.659257	-2.80396	-1.87098	-1.83694	-6.20467	-2.91856	-3.41476	-3.62551	-4.35144	-3.71753	-2.23434	-2.06177	-1.73865	0.218448	-3.07898	-2.85316
FUT6-202	19	5830626	5839731	-	FUT6	ENSG00000156413	fucosyltransferase 6 [Source:HGNC Symbol;Acc:HGNC:4017]	-	gene	Name match	0	-2.4013	-3.01383	-3.15259	-2.57808	-4.70002	-2.32631	-2.09	-1.42176	-2.82925	0.849389	-4.33078	-0.912596	-0.412122	-3.75277	-1.35201	-2.53744	-2.83872	-2.30092	-1.83477	-0.863933	-5.30307	-0.236371	-1.689	-0.877964	-1.09338	-3.76294	-4.05267	-4.24049	-4.09283	-3.62551	-6.08841	-0.843058	-1.44079	-3.96867	-5.97812	-6.24098	-3.44155	-3.72763
LINC00954-207	2	19880487	19882260	+	LINC00954	ENSG00000228784	long intergenic non-protein coding RNA 954 [Source:HGNC Symbol;Acc:HGNC:48668]	+	gene	Name match	0	-3.72323	-0.180939	-2.2457	-1.91511	-0.452092	-2.06327	-2.92008	-2.66277	0.642058	-4.9188	-1.39218	-3.54486	-0.219477	-1.0303	-2.03008	-1.65292	-1.25376	-5.88588	0.16523	-1.37851	0.340782	-0.0261533	2.06588	-0.540929	-4.2633	-3.4999	-0.194685	-0.992565	-2.3273	-2.40311	-2.93641	-2.49513	-0.163948	-4.96867	-3.24115	-6.39299	-1.49401	-1.85316
GRM8-203	7	126438615	127252381	-	GRM8	ENSG00000179603	glutamate metabotropic receptor 8 [Source:HGNC Symbol;Acc:HGNC:4600]	-	gene	Name match	0	-6.46019	-6.16583	-4.15259	-3.16304	3.22875	-6.3852	-3.76807	-3.1222	-3.28868	-6.0708	-4.91574	-6.0188	-6.5414	-6.2267	0.586591	-4.65292	-6.16065	-3.56395	-1.4628	-1.79354	-6.30307	-6.0608	-6.42597	-6.27789	-4.67834	-6.23687	-6.20467	-6.24049	3.60065	-6.36247	-4.35144	-6.45449	-6.29323	-6.12067	-5.82612	-6.39299	-3.92697	-6.46459
TSC22D3-212	X	107775167	107777337	-	TSC22D3	ENSG00000157514	TSC22 domain family member 3 [Source:HGNC Symbol;Acc:HGNC:3051]	-	gene	Name match	0	-3.13827	-2.10694	-6.3046	-1.91511	-2.37809	-3.91127	-0.768075	-4.1222	-2.82925	-1.9188	-5.91574	-2.28183	-4.80444	-1.16781	0.0853964	-5.23788	-1.92118	-4.88588	-1.67431	-4.6009	-4.71811	0.936694	-1.63011	-0.511182	-3.94137	-3.76294	-5.05267	-1.11121	-1.28548	-6.21047	-1.61448	-6.30249	-1.8193	-2.16131	-5.82612	-1.07106	-6.4009	-6.46459
LINC00511-208	17	72323118	72339602	-	LINC00511	ENSG00000227036	long intergenic non-protein coding RNA 511 [Source:HGNC Symbol;Acc:HGNC:43564]	-	gene	Name match	0	-1.02279	0.073634	-2.06513	-0.915112	-1.427	-1.91127	-1.92008	-1.87427	-3.11875	-3.9188	-2.10838	-2.05944	-1.26012	-0.551137	-3.35201	-0.0881339	-2.83872	-1.71596	-3.60031	-1.6623	-6.45508	-5.9088	-3.46661	-2.03843	-0.590875	-0.251976	-6.05267	-1.99256	-3.8298	-2.88854	-1.76648	-6.30249	-2.8193	-6.12067	-3.24115	-6.24098	-2.44155	-6.46459
LINC01002-217	19	204016	205946	-	LINC01002	ENSG00000282508	long intergenic non-protein coding RNA 1002 [Source:HGNC Symbol;Acc:HGNC:38538]	-	gene	Name match	0	-5.30819	-6.16583	-5.15259	-4.57808	-4.28498	-6.3852	-2.63057	-6.1222	-3.96675	-3.59687	-6.06774	-3.54486	-6.5414	-6.2267	-6.08897	-3.43053	-4.00865	-5.88588	-6.07424	-6.18586	-6.45508	-3.9088	-6.27397	-2.66646	-3.67834	-3.76294	-6.05267	-6.24049	-4.09283	-3.21047	-6.08841	-6.45449	-6.14123	-5.96866	-5.97812	-6.39299	-6.4009	-6.46459
LINC01968-215	3	194769423	194779686	+	LINC01968	ENSG00000237222	long intergenic non-protein coding RNA 1968 [Source:HGNC Symbol;Acc:HGNC:52794]	+	gene	Name match	0	-4.72323	-5.01383	-4.56763	-6.31504	-2.96305	-2.06327	-3.09	-3.53724	-5.28868	-2.11144	-4.33078	-2.54486	-3.80444	-3.0747	-3.61504	-3.43053	-3.42368	-3.56395	-4.33727	-2.72643	-6.45508	-4.32383	-4.27397	-5.12589	-2.2633	-6.08487	-6.05267	-3.24049	-5.41476	-6.21047	-5.93641	-6.45449	-6.29323	-4.96867	-5.97812	-4.24098	-4.66394	-6.31259
LINC00943-240	12	126726512	126746256	+	LINC00943	ENSG00000189238	long intergenic non-protein coding RNA 943 [Source:HGNC Symbol;Acc:HGNC:48639]	+	gene	Name match	0	-6.46019	-6.16583	0.0953331	-1.4626	-2.58454	-0.425842	-2.63057	-6.27421	-6.28868	-6.0708	-3.91574	-3.05944	-6.5414	-3.26734	-6.08897	-5.23788	-6.16065	-0.271172	-5.92223	-1.6623	-6.30307	-5.9088	-2.95204	-2.42545	-6.4153	-6.23687	-6.20467	0.0262945	-6.56677	-6.36247	-6.08841	-6.45449	-2.9713	-6.12067	-2.82612	-6.39299	-5.2489	-6.46459
VWA5A-205	11	124115362	124147721	+	VWA5A	ENSG00000110002	von Willebrand factor A domain containing 5A [Source:HGNC Symbol;Acc:HGNC:6658]	+	gene	Name match	0	-3.72323	-0.0365489	-2.15259	1.37612	-0.0181954	-0.709635	-0.88055	-1.03474	-0.381789	0.781645	0.839149	-0.779329	0.959326	3.82617	-2.47754	1.36945	-0.723243	0.362045	-1.60031	-1.0984	-1.13315	-2.00191	-2.1865	-1.60233	-1.61944	-1.91494	-1.59323	-1.78106	-0.074913	0.0933126	-0.578854	-6.45449	-1.8193	-1.3837	-1.01876	-2.65602	-0.0789766	-4.31259
DGCR6-208	22	18906353	18908269	+	DGCR6	ENSG00000183628	DiGeorge syndrome critical region gene 6 [Source:HGNC Symbol;Acc:HGNC:2846]	+	gene	Name match	0	-4.30819	-3.20647	-1.15259	-0.953586	-1.58454	-1.77377	0.138816	-0.76465	-4.70372	-3.59687	-1.74581	-0.281829	-1.99708	-0.293339	-2.61504	-3.43053	-0.58238	-2.71596	-1.92223	-1.542	-2.05515	-5.9088	-2.1865	-0.840489	-2.17584	-3.4999	-4.05267	-6.24049	-3.8298	-1.75104	-1.35144	-6.30249	-3.33387	-4.3837	-2.65619	-3.91906	-2.34201	-6.31259
AL590648.2-201	1	212624284	212626771	-	AL590648.2	ENSG00000235862	novel transcript	-	gene	Name match	0	-2.22073	-2.42887	0.8918	2.04153	-2.28498	-0.806932	0.38573	1.1162	-0.560759	2.86584	-0.456307	1.34266	3.54429	1.8853	-0.445118	0.951944	0.16128	-0.841488	0.16523	0.305992	-4.30307	-0.323834	1.311	0.681463	1.43714	-0.303506	-6.05267	-1.15303	-0.633403	-0.962541	-1.23597	-1.77893	-0.556265	-2.3837	-0.968136	0.431441	-0.248902	-1.50523
HCG27-202	6	31198140	31200722	+	HCG27	ENSG00000206344	HLA complex group 27 [Source:HGNC Symbol;Acc:HGNC:27366]	+	gene	Name match	0	-1.50084	0.308099	0.519831	1.38385	0.269607	0.77803	1.04955	0.1632	0.930489	2.56904	0.756687	1.45514	-0.634514	-0.0523308	-0.209051	0.806513	0.66378	0.589851	1.0085	0.912171	-0.688364	0.320022	0.802849	1.48144	0.916609	-1.62543	0.013423	0.909255	-0.507873	-0.123005	0.0408741	-4.71753	-1.18703	-6.12067	0.32363	0.591906	0.320954	-1.78903
GABRB2-203	5	161288429	161546643	-	GABRB2	ENSG00000145864	gamma-aminobutyric acid type A receptor beta2 subunit [Source:HGNC Symbol;Acc:HGNC:4082]	-	gene	Name match	0	-3.98626	-1.92637	-5.15259	-5.16304	-0.378091	-3.91127	-6.09	-4.53724	-6.28868	-4.33383	-6.06774	-6.0188	-6.5414	-6.2267	-6.08897	-6.38988	0.772715	-4.30092	-6.07424	-6.33786	-3.98115	-4.9088	-6.42597	-6.27789	-4.2633	-2.76294	-6.20467	-6.3925	-3.41476	-6.36247	-6.08841	-6.30249	-6.29323	-5.96866	-5.97812	-6.39299	-6.4009	-6.46459
Z98749.1-201	22	38387918	38388857	-	Z98749.1	ENSG00000229955	novel transcript, sense intronic to CSNK1E	-	gene	Name match	0	-1.30819	-0.490267	-5.15259	-1.07558	-4.70002	-2.77377	-3.76807	-3.53724	-3.48132	-4.33383	-4.33078	-6.0188	-2.30194	-1.21672	-4.93697	-3.43053	-3.68672	-4.88588	-4.92223	-3.18586	-3.49572	-1.58687	-3.689	-2.66646	-2.94137	-0.499903	-0.437956	-6.24049	-3.8298	-4.21047	-6.08841	-2.30249	-6.14123	-2.64674	-3.01876	-0.358341	-5.2489	-6.46459
AP000662.1-204	11	57648346	57650775	+	AP000662.1	ENSG00000254602	novel transcript, sense overlapping CLP1	+	gene	Name match	0	-1.72323	-3.01383	-4.15259	-2.99311	-2.82555	-3.2332	-1.76807	-6.1222	-3.96675	-1.9188	-3.91574	-2.69687	-4.3894	-2.0747	-2.93697	-3.23788	-4.42368	-2.56395	-5.92223	-3.37851	-5.30307	-5.9088	-2.689	-2.03843	-2.94137	-3.76294	-3.24531	-1.4856	-6.41476	-6.36247	-5.93641	-5.30249	-3.55627	-6.12067	-4.24115	-1.99306	-6.2489	-6.31259
FUT6-205	19	5830626	5838760	-	FUT6	ENSG00000156413	fucosyltransferase 6 [Source:HGNC Symbol;Acc:HGNC:4017]	-	gene	Name match	0	-2.60775	-3.20647	-3.15259	-2.70361	-4.70002	-2.32631	-2.09	-1.59864	-2.82925	0.781645	-4.33078	-1.34323	-0.963137	-4.48974	-1.47754	-3.43053	-2.83872	-2.30092	-2.11488	-1.23166	-5.30307	-0.26494	-1.81454	-0.955967	-1.21891	-3.4999	-4.05267	-4.24049	-4.09283	-3.62551	-6.08841	-1.60205	-1.9713	-3.96867	-5.97812	-6.24098	-3.2489	-3.99066
LINC00511-284	17	72428267	72592692	-	LINC00511	ENSG00000227036	long intergenic non-protein coding RNA 511 [Source:HGNC Symbol;Acc:HGNC:43564]	-	gene	Name match	0	-0.915874	0.073634	-2.06513	-0.841111	-1.70002	-1.98527	-2.00254	-2.03474	-3.11875	-3.9188	-2.10838	-2.05944	-1.03185	-0.615267	-3.35201	-0.129357	-2.83872	-1.63795	-3.60031	-1.72643	-6.45508	-5.9088	-3.46661	-2.03843	-0.562861	-0.202223	-6.05267	-1.91856	-3.8298	-2.75104	-1.76648	-6.30249	-2.55627	-6.12067	-3.24115	-6.24098	-2.44155	-6.46459
LINC00511-214	17	72323125	72592692	-	LINC00511	ENSG00000227036	long intergenic non-protein coding RNA 511 [Source:HGNC Symbol;Acc:HGNC:43564]	-	gene	Name match	0	-1.02279	0.073634	-2.06513	-0.915112	-1.64113	-1.91127	-1.92008	-1.87427	-3.11875	-3.9188	-2.10838	-2.05944	-1.26012	-0.648434	-3.35201	-0.0881339	-2.83872	-1.71596	-3.60031	-1.79354	-6.45508	-5.9088	-3.46661	-2.03843	-0.590875	-0.251976	-6.05267	-1.99256	-3.8298	-2.88854	-1.76648	-6.30249	-2.8193	-6.12067	-3.24115	-6.24098	-2.44155	-6.46459
FMR1-AS1-201	X	147909431	147911817	-	FMR1-AS1	ENSG00000268066	FMR1 antisense RNA 1 [Source:HGNC Symbol;Acc:HGNC:39081]	-	gene	Name match	0	-3.98626	-6.01383	-2.56763	-3.57808	-2.37809	-3.42584	-5.09	-4.53724	-2.70372	-2.0119	-2.91574	-5.86679	-5.3894	-4.48974	-2.76705	-2.33099	-3.42368	-4.30092	-3.33727	-2.72643	-2.49572	-1.38523	-2.81454	-3.54093	-3.2633	-6.23687	-4.4677	-3.07057	-2.24484	-4.21047	-2.93641	-4.30249	-6.14123	-5.96866	-5.97812	-2.43363	-3.66394	-6.31259
FRG1-DT-206	4	189764505	189940668	-	FRG1-DT	ENSG00000245685	FRG1 divergent transcript [Source:HGNC Symbol;Acc:HGNC:51590]	-	gene	Name match	0	-1.60775	-1.05963	-2.06513	-1.03376	-0.240588	-3.91127	-2.63057	-6.1222	-1.24429	-1.74887	-2.33078	-2.69687	-2.80444	-3.26734	-1.03008	-1.65292	-3.20129	-4.30092	-2.33727	-1.18586	-2.21561	-0.9546	-0.659257	-1.87796	-0.837036	-1.5613	-5.05267	-1.65553	-2.02245	-3.04054	-1.07842	-2.84306	-1.6818	-3.96867	-3.50419	-6.24098	-3.07898	-6.46459
SH3TC2-213	5	149025778	149063047	-	SH3TC2	ENSG00000169247	SH3 domain and tetratricopeptide repeats 2 [Source:HGNC Symbol;Acc:HGNC:29427]	-	gene	Name match	0	-1.84876	-4.01383	-4.56763	-6.31504	-4.70002	-6.3852	-4.09	-6.1222	-4.70372	-0.163908	-3.33078	-6.0188	-2.68896	0.925301	-6.08897	-6.23788	-5.00865	-4.30092	-4.92223	-2.37851	-4.71811	-6.0608	-3.95204	-6.12589	-2.80387	-6.23687	-5.05267	-2.91856	-3.8298	-6.21047	-6.08841	-6.30249	-6.14123	-6.12067	-5.82612	-4.65602	-3.92697	-6.46459
LINC00511-260	17	72427334	72592692	-	LINC00511	ENSG00000227036	long intergenic non-protein coding RNA 511 [Source:HGNC Symbol;Acc:HGNC:43564]	-	gene	Name match	0	-0.84876	0.073634	-2.06513	-0.915112	-1.427	-1.98527	-1.92008	-1.80027	-3.11875	-3.9188	-2.10838	-2.05944	-0.634514	-0.293339	-3.35201	0.0289056	-2.83872	-1.71596	-3.60031	-1.6623	-6.45508	-5.9088	-3.46661	-2.03843	-0.562861	-0.251976	-6.05267	-1.99256	-3.8298	-2.75104	-1.76648	-6.30249	-2.44079	-6.12067	-2.82612	-6.24098	-2.44155	-6.31259
LINC01002-202	19	201354	204024	-	LINC01002	ENSG00000282508	long intergenic non-protein coding RNA 1002 [Source:HGNC Symbol;Acc:HGNC:38538]	-	gene	Name match	0	-5.30819	-6.16583	-6.15259	-6.16304	-4.70002	-6.2332	-4.09	-6.27421	-3.96675	-5.9188	-4.91574	-3.28183	-5.3894	-6.2267	-4.93697	-6.23788	-4.00865	-3.88588	-4.92223	-4.6009	-6.45508	-3.32383	-4.27397	-3.54093	-5.2633	-3.08487	-6.20467	-5.24049	-5.41476	-4.21047	-6.08841	-6.45449	-6.14123	-6.12067	-5.97812	-6.39299	-6.4009	-6.31259
AC068587.4-204	8	12594970	12665514	-	AC068587.4	ENSG00000283674	novel transcript	-	gene	Name match	0	-1.13827	-1.5544	-2.83067	-1.77072	-2.37809	-3.64823	-2.00254	-1.42176	-3.11875	-2.59687	-4.33078	-5.86679	-3.80444	-1.90477	-2.76705	0.237852	-1.61633	-1.07853	-1.22179	-1.6009	-3.98115	0.846091	-1.95204	-2.54093	-3.09338	-1.5613	1.65469	-2.65553	-1.55678	-1.56661	-2.61448	-1.49513	-3.8193	-5.96866	-4.82612	-1.24098	-2.78947	-3.99066
TUBB4A-206	19	6496061	6501787	-	TUBB4A	ENSG00000104833	tubulin beta 4A class IVa [Source:HGNC Symbol;Acc:HGNC:20774]	-	gene	Name match	0	-1.60775	-2.42887	-6.15259	-4.16304	-1.19752	-3.64823	-6.09	-6.27421	-6.28868	-6.0708	-6.06774	-2.54486	-1.43521	-0.293339	-6.08897	-0.00906231	-5.00865	-3.07853	-5.92223	-4.18586	-6.45508	-5.9088	-4.27397	-3.31854	-3.09338	-4.4999	-6.20467	-3.43314	-4.41476	-6.21047	-6.08841	-6.30249	-6.29323	-6.12067	-1.65619	-6.39299	-6.2489	-6.46459
LINC00511-231	17	72323139	72339562	-	LINC00511	ENSG00000227036	long intergenic non-protein coding RNA 511 [Source:HGNC Symbol;Acc:HGNC:43564]	-	gene	Name match	0	-1.09874	0.073634	-2.06513	-0.915112	-1.76142	-1.91127	-1.92008	-2.1222	-3.11875	-3.9188	-2.10838	-2.05944	-1.30194	-0.752771	-3.35201	-0.150418	-2.83872	-1.71596	-3.60031	-1.79354	-6.45508	-5.9088	-3.46661	-2.03843	-0.619444	-0.251976	-6.05267	-1.99256	-3.8298	-2.88854	-1.76648	-6.30249	-2.8193	-6.12067	-3.24115	-6.24098	-2.44155	-6.46459
FUT6-203	19	5830610	5839692	-	FUT6	ENSG00000156413	fucosyltransferase 6 [Source:HGNC Symbol;Acc:HGNC:4017]	-	gene	Name match	0	-2.4013	-3.42887	-3.15259	-2.57808	-4.70002	-2.32631	-2.09	-1.66277	-2.82925	0.79545	-4.33078	-1.22294	-0.774692	-4.48974	-1.54465	-2.65292	-2.83872	-2.30092	-2.01534	-1.14147	-6.30307	-0.26494	-1.7504	-0.916438	-1.17584	-3.76294	-4.05267	-4.65553	-4.09283	-3.62551	-6.08841	-1.17321	-1.74891	-3.96867	-5.97812	-6.24098	-3.44155	-3.99066
IL1RL1-202	2	102337148	102346100	+	IL1RL1	ENSG00000115602	interleukin 1 receptor like 1 [Source:HGNC Symbol;Acc:HGNC:5998]	+	gene	Name match	0	0.958595	-2.5544	-5.15259	-4.57808	-6.43699	-3.91127	-6.09	-4.53724	-0.560759	-3.59687	-5.91574	-6.0188	-2.48251	-0.143961	-5.93697	-6.23788	-6.00865	-5.88588	-2.60031	-4.6009	-6.30307	-2.73887	-3.95204	-5.12589	-6.4153	-4.4999	-6.05267	-5.24049	-1.24484	-6.36247	-4.93641	-6.45449	-3.33387	-5.96866	-5.97812	-6.39299	-6.2489	-3.99066
GRM8-211	7	126439077	127253093	-	GRM8	ENSG00000179603	glutamate metabotropic receptor 8 [Source:HGNC Symbol;Acc:HGNC:4600]	-	gene	Name match	0	-6.46019	-6.16583	-4.15259	-3.16304	3.05264	-6.3852	-3.76807	-3.1222	-3.28868	-6.0708	-4.91574	-6.0188	-6.5414	-6.2267	0.455346	-4.65292	-6.16065	-3.56395	-1.4628	-2.27897	-6.30307	-6.0608	-6.42597	-6.27789	-4.67834	-6.23687	-6.20467	-6.24049	3.49513	-6.36247	-4.35144	-6.45449	-6.29323	-6.12067	-5.82612	-6.39299	-3.92697	-6.46459
EFHD1-202	2	232606057	232682340	+	EFHD1	ENSG00000115468	EF-hand domain family member D1 [Source:HGNC Symbol;Acc:HGNC:29556]	+	gene	Name match	0	-6.30819	-1.6919	-6.15259	-6.16304	-6.28498	-2.91127	-4.50504	-6.27421	-5.28868	-3.9188	-0.134379	-1.54486	-4.80444	-6.2267	-5.93697	-4.23788	-4.42368	-4.88588	-4.92223	-3.01594	-5.30307	-1.38523	-6.42597	-4.12589	-3.45595	-6.23687	-6.05267	-4.24049	-3.8298	-6.36247	-6.08841	-2.71753	-4.55627	-6.12067	-5.97812	-6.39299	-6.2489	-6.46459
AC090844.2-203	17	39927867	39939601	+	AC090844.2	ENSG00000264968	novel transcript	+	gene	Name match	0	-5.30819	-4.42887	-2.34524	-3.57808	-3.96305	-3.2332	-0.920078	-3.31485	-3.96675	-2.21836	-4.33078	-3.05944	-2.68896	-1.0303	-1.07899	-3.06796	-6.00865	-3.30092	-2.33727	-2.01594	-3.98115	-3.9088	-3.46661	-2.80396	-1.13402	-6.08487	-3.05267	-0.309755	-5.41476	-4.62551	-3.35144	-6.45449	-5.14123	-6.12067	-3.82612	-4.65602	-4.2489	-6.31259
VWA5A-204	11	124115404	124124841	+	VWA5A	ENSG00000110002	von Willebrand factor A domain containing 5A [Source:HGNC Symbol;Acc:HGNC:6658]	+	gene	Name match	0	-4.30819	-0.399119	-3.56763	0.523461	-0.0951574	-1.47831	-1.84208	-1.80027	-0.67397	0.103573	-0.160851	-1.34323	0.0535415	3.09773	-2.93697	0.704633	-1.30821	-0.676429	-2.75231	-1.48542	-1.77951	-2.58687	-1.81454	-2.12589	-1.61944	-2.4999	-3.05267	-2.24049	-1.09283	-0.88854	-1.23597	-6.30249	-1.8933	-2.16131	-1.18226	-3.07106	-0.576476	-5.31259
LINC00511-246	17	72323139	72339562	-	LINC00511	ENSG00000227036	long intergenic non-protein coding RNA 511 [Source:HGNC Symbol;Acc:HGNC:43564]	-	gene	Name match	0	-0.950639	0.271573	-1.76028	-0.841111	-1.19752	-1.42584	-1.69769	-1.26422	-2.96675	-3.59687	-1.74581	-1.86679	-1.104	-0.489736	-2.93697	0.0289056	-2.68672	-1.63795	-3.33727	-1.32788	-6.45508	-5.9088	-3.27397	-1.87796	-0.43041	-0.154128	-4.4677	-1.78106	-3.8298	-2.62551	-1.47697	-6.30249	-2.8193	-6.12067	-2.82612	-6.24098	-2.34201	-6.46459
ENAM-201	4	70628744	70646824	+	ENAM	ENSG00000132464	enamelin [Source:HGNC Symbol;Acc:HGNC:3344]	+	gene	Name match	0	-4.72323	-6.01383	-3.83067	-4.57808	1.15796	-2.91127	-6.24201	-4.1222	-1.48132	-3.33383	-2.91574	-5.86679	-1.74555	-6.2267	-2.61504	-6.38988	-1.68672	-3.88588	-3.33727	-3.37851	-5.30307	-3.10144	-5.27397	-6.12589	-6.2633	-6.08487	-6.05267	-3.65553	-4.8298	-3.62551	-6.08841	-2.98056	-6.29323	-4.3837	-5.82612	-6.24098	-6.2489	-4.31259
LINC00511-228	17	72323142	72592692	-	LINC00511	ENSG00000227036	long intergenic non-protein coding RNA 511 [Source:HGNC Symbol;Acc:HGNC:43564]	-	gene	Name match	0	-1.09874	0.073634	-2.06513	-0.915112	-1.76142	-1.91127	-2.09	-2.21531	-3.11875	-3.9188	-2.10838	-2.05944	-1.34501	-0.752771	-3.35201	-0.150418	-2.83872	-1.71596	-3.60031	-1.79354	-6.45508	-5.9088	-3.46661	-2.03843	-0.619444	-0.251976	-6.05267	-1.99256	-3.8298	-2.88854	-1.76648	-6.30249	-2.8193	-6.12067	-3.24115	-6.24098	-2.44155	-6.46459
C8orf37-AS1-205	8	95268835	95802821	+	C8orf37-AS1	ENSG00000253773	C8orf37 antisense RNA 1 [Source:HGNC Symbol;Acc:HGNC:50444]	+	gene	Name match	0	-1.06026	-4.42887	-4.15259	-2.07558	-3.96305	-4.64823	-6.09	-6.1222	-1.70372	-3.33383	-2.91574	-4.28183	-1.58205	0.925301	-5.93697	-3.91595	-5.00865	-2.88588	-3.33727	-3.37851	-3.98115	-3.9088	-5.27397	-6.27789	-4.2633	-6.23687	-5.05267	-3.65553	-2.8298	-4.62551	-5.93641	-6.45449	-4.14123	-6.12067	-5.97812	-2.43363	-3.07898	-6.31259
MUC4-212	3	195749856	195752520	-	MUC4	ENSG00000145113	mucin 4, cell surface associated [Source:HGNC Symbol;Acc:HGNC:7514]	-	gene	Name match	0	-3.13827	-1.5544	-4.56763	-2.99311	-1.89266	-0.678608	-6.24201	-4.1222	-0.67397	-3.9188	-3.10838	-4.28183	-1.53142	-2.37426	-2.76705	-3.91595	-2.00865	-1.71596	-3.11488	-3.86393	-3.49572	0.805449	-3.27397	-6.12589	-6.4153	0.959528	-3.05267	-5.24049	-6.56677	-6.21047	-6.08841	-1.44451	-2.14123	-6.12067	-3.82612	-1.43363	-3.2489	-6.46459
VWA5A-203	11	124115404	124146909	+	VWA5A	ENSG00000110002	von Willebrand factor A domain containing 5A [Source:HGNC Symbol;Acc:HGNC:6658]	+	gene	Name match	0	-3.98626	-0.0365489	-2.15259	1.36834	-0.0370544	-0.709635	-0.96072	-1.07781	-0.430699	0.725061	0.825729	-0.779329	0.923481	3.78949	-2.47754	1.33955	-0.799192	0.342936	-1.60031	-1.18586	-1.13315	-2.00191	-2.1865	-1.60233	-1.67834	-1.91494	-1.66035	-1.78106	-0.074913	0.0749341	-0.614478	-6.45449	-1.8193	-1.3837	-1.01876	-2.65602	-0.119619	-4.31259
ACCS-201	11	44066268	44084214	+	ACCS	ENSG00000110455	1-aminocyclopropane-1-carboxylate synthase homolog (inactive) [Source:HGNC Symbol;Acc:HGNC:23989]	+	gene	Name match	0	3.14508	3.70727	0.533906	2.5023	0.692298	-0.400307	2.82886	-2.1222	2.10793	1.56502	-0.523421	-0.194367	3.79299	3.13719	3.02592	0.911866	1.874	-1.49356	2.87218	-0.430973	1.87185	0.339131	1.82407	0.488818	-0.508413	3.4601	2.55466	-0.0310387	-0.306239	0.68435	-0.688478	1.25975	3.00598	3.29108	0.282407	0.250869	-1.49401	1.21097
LINC00511-296	17	72427334	72592692	-	LINC00511	ENSG00000227036	long intergenic non-protein coding RNA 511 [Source:HGNC Symbol;Acc:HGNC:43564]	-	gene	Name match	0	-0.84876	0.073634	-2.06513	-0.915112	-1.64113	-1.98527	-1.92008	-1.87427	-3.11875	-3.9188	-2.10838	-2.05944	-0.634514	-0.374259	-3.35201	0.0289056	-2.83872	-1.71596	-3.60031	-1.79354	-6.45508	-5.9088	-3.46661	-2.03843	-0.562861	-0.251976	-6.05267	-1.99256	-3.8298	-2.75104	-1.76648	-6.30249	-2.44079	-6.12067	-2.82612	-6.24098	-2.44155	-6.31259
CBR3-AS1-213	21	36132802	36138868	-	CBR3-AS1	ENSG00000236830	CBR3 antisense RNA 1 [Source:HGNC Symbol;Acc:HGNC:43664]	-	gene	Name match	0	-4.72323	-4.42887	-6.3046	-4.16304	-2.11506	-6.3852	-4.50504	-4.1222	-6.44068	-3.9188	-5.91574	-4.28183	-2.92997	-2.75277	-5.93697	-2.15042	-2.83872	-3.56395	-3.11488	-1.48542	-5.30307	-5.9088	-4.27397	-6.27789	-4.67834	-6.23687	-6.20467	-4.65553	-6.56677	-6.21047	-6.08841	-6.30249	-6.29323	-5.96866	-5.97812	-6.39299	-4.66394	-4.31259
AC134775.1-201	11	44071462	44072403	+	AC134775.1	ENSG00000255165	novel transcript	+	gene	Name match	0	-2.22073	-1.6919	-4.56763	-2.4626	-6.28498	-6.3852	-4.09	-6.27421	-3.96675	-3.9188	-6.06774	-6.0188	-3.21948	-1.75277	-2.03008	-3.91595	-4.00865	-6.03789	-3.11488	-6.33786	-4.71811	-5.9088	-2.57353	-6.27789	-6.4153	-3.76294	-3.73074	-6.24049	-6.56677	-6.36247	-6.08841	-6.30249	-2.55627	-6.12067	-5.97812	-6.24098	-6.2489	-6.46459
LINC00511-298	17	72358070	72592368	-	LINC00511	ENSG00000227036	long intergenic non-protein coding RNA 511 [Source:HGNC Symbol;Acc:HGNC:43564]	-	gene	Name match	0	-2.06026	-2.10694	-4.56763	-3.35568	-2.19752	-4.2332	-3.09	-3.31485	-4.70372	-6.0708	-4.33078	-3.54486	-2.58205	-1.26734	-6.08897	-1.19349	-6.16065	-3.88588	-3.92223	-2.72643	-6.30307	-6.0608	-6.42597	-4.12589	-2.01537	-1.91494	-6.20467	-3.91856	-5.41476	-5.21047	-5.93641	-6.30249	-4.55627	-6.12067	-4.24115	-6.39299	-4.66394	-6.46459
AL512625.1-205	9	62897438	62899765	+	AL512625.1	ENSG00000170161	novel transcript	+	gene	Name match	0	-1.09874	-2.6919	-3.34524	-2.70361	-0.612557	0.896086	-6.09	-0.59864	-3.11875	-2.45936	0.878677	-1.16635	0.0535415	-0.826771	-2.61504	-1.98995	-3.68672	-2.56395	-2.92223	-2.72643	-2.60263	-1.82133	-3.689	-0.0173671	-3.67834	-4.4999	-6.20467	-1.03104	-2.50787	-3.88854	-2.61448	-6.30249	-3.14123	-0.611113	-3.82612	0.417228	-3.92697	-6.31259
SAXO2-204	15	82262844	82272094	+	SAXO2	ENSG00000188659	stabilizer of axonemal microtubules 2 [Source:HGNC Symbol;Acc:HGNC:33727]	+	gene	Name match	0	-6.30819	-4.42887	-6.3046	-3.57808	-0.584542	-0.806932	-3.50504	-1.36731	-4.70372	-4.9188	-2.00885	-0.50924	-6.3894	-6.2267	-4.93697	-4.65292	-3.42368	-5.88588	-5.92223	-3.6009	-0.718112	-2.32383	-4.27397	-6.27789	-6.2633	-6.08487	-6.20467	-3.43314	-4.41476	-6.36247	-6.08841	-6.45449	-5.14123	-4.3837	-5.82612	-3.24098	-6.2489	-6.31259
C8orf37-AS1-208	8	95268823	95802733	+	C8orf37-AS1	ENSG00000253773	C8orf37 antisense RNA 1 [Source:HGNC Symbol;Acc:HGNC:50444]	+	gene	Name match	0	-1.09874	-5.01383	-4.15259	-2.07558	-3.96305	-4.64823	-6.09	-6.1222	-1.70372	-3.33383	-2.91574	-4.28183	-1.74555	0.913986	-5.93697	-3.65292	-5.00865	-2.88588	-3.60031	-3.37851	-3.98115	-3.9088	-5.27397	-6.12589	-4.2633	-6.08487	-6.05267	-3.65553	-2.8298	-4.62551	-5.93641	-6.45449	-4.14123	-6.12067	-5.97812	-2.43363	-3.07898	-6.31259
HDAC9-226	7	18851400	18996343	+	HDAC9	ENSG00000048052	histone deacetylase 9 [Source:HGNC Symbol;Acc:HGNC:14065]	+	gene	Name match	0	-1.66434	-6.16583	-6.15259	-3.57808	-4.70002	-6.2332	-6.24201	-6.27421	-2.04075	-3.59687	-6.06774	-6.0188	0.430777	-1.90477	-5.93697	-6.38988	-1.48508	-0.130995	-5.92223	-5.18586	-6.45508	-4.9088	-4.689	-6.27789	-6.4153	-6.23687	-6.20467	-6.3925	-3.41476	-3.88854	-5.93641	-6.30249	-6.29323	-6.12067	-5.97812	-6.39299	-6.2489	-6.46459
AC016074.2-202	8	125942562	126008930	+	AC016074.2	ENSG00000286122	novel transcript	+	gene	Name match	0	-1.13827	1.27157	-1.56763	-4.16304	-2.47763	0.274598	-0.0676352	-1.31485	-0.50732	-3.11144	-0.36115	-0.474475	-4.3894	-1.68238	-0.651569	-6.38988	-2.83872	-2.71596	-2.11488	-3.18586	-1.98115	-4.32383	-3.689	-1.0815	-0.837036	-1.76294	-3.4677	-1.99256	-2.60741	-2.75104	-2.12905	-6.45449	-6.14123	-2.79874	-2.82612	1.04442	-1.34201	-6.46459
MAJIN-205	11	64938231	64972085	-	MAJIN	ENSG00000168070	membrane anchored junction protein [Source:HGNC Symbol;Acc:HGNC:27441]	-	gene	Name match	0	-6.30819	-5.01383	-3.34524	-2.57808	-4.70002	-3.06327	-4.50504	-6.27421	-3.70372	-4.9188	-3.59381	-4.28183	-2.92997	-3.75277	-1.68904	-4.65292	-3.20129	-3.30092	-3.60031	-2.86393	-5.30307	-5.9088	-1.57353	-2.54093	-4.67834	-2.76294	-5.05267	-4.24049	-4.41476	-3.88854	-6.08841	-5.30249	-5.14123	-6.12067	-5.82612	-6.39299	-5.2489	-4.31259
AL627422.2-201	6	158853588	158864502	+	AL627422.2	ENSG00000285159	novel transcript	+	gene	Name match	0	-2.13827	-6.01383	-1.98267	-1.70361	-2.28498	-1.1888	-0.663738	-2.95228	-2.82925	-1.67087	-1.59381	-0.222936	-1.86584	-1.75277	-1.84951	-2.65292	-3.42368	-2.71596	-2.92223	-1.27897	-3.30307	-4.32383	-1.88165	-0.0173671	-0.905748	-6.23687	-4.4677	-0.88294	-3.09283	-3.40311	-3.61448	-6.45449	-1.55627	-3.3837	-1.18226	-3.91906	-1.66394	-6.31259
AC073611.1-201	12	53326575	53336354	-	AC073611.1	ENSG00000170374	Sp7 transcription factor [Source:NCBI gene;Acc:121340]	-	gene	Name match	0	-1.98626	-4.42887	-3.83067	-3.57808	-2.96305	-4.2332	-2.92008	-4.53724	-6.44068	-3.33383	-4.33078	-6.0188	-2.80444	-2.0747	-4.35201	-5.23788	-6.00865	-2.30092	-6.07424	-1.72643	-3.71811	-1.51648	-1.57353	-2.95597	-2.67834	-6.23687	-4.4677	-3.91856	-3.8298	-6.21047	-6.08841	-6.45449	-3.33387	-3.64674	-4.24115	-3.43363	-6.2489	-6.31259
AL356417.1-203	6	159104332	159116247	+	AL356417.1	ENSG00000224478	novel transcript	+	gene	Name match	0	-3.98626	-3.42887	-2.45215	-2.57808	-3.47763	-2.42584	-1.76807	-2.21531	-2.70372	-1.45936	-2.91574	-2.40736	-2.68896	-3.48974	-1.18208	-2.53744	-3.42368	-1.88588	-1.16735	-2.27897	-3.49572	-2.9088	-1.63011	-1.0815	-0.619444	-6.23687	-6.05267	-5.24049	-4.09283	-3.62551	-3.61448	-6.45449	-1.8193	-6.12067	-3.24115	-4.65602	-2.16144	-6.31259
LINC00511-304	17	72428267	72592692	-	LINC00511	ENSG00000227036	long intergenic non-protein coding RNA 511 [Source:HGNC Symbol;Acc:HGNC:43564]	-	gene	Name match	0	-0.784629	0.0946956	-2.06513	-0.915112	-1.47763	-1.98527	-2.00254	-1.87427	-3.11875	-3.9188	-2.10838	-1.86679	-0.92997	-0.551137	-3.35201	-0.0881339	-2.83872	-1.71596	-3.60031	-1.43097	-6.45508	-5.9088	-3.46661	-1.66646	-0.562861	-0.177975	-6.05267	-1.99256	-3.8298	-2.88854	-1.76648	-4.71753	-2.6818	-6.12067	-3.24115	-6.24098	-2.44155	-6.46459
CACNB4-207	2	151866028	152099140	-	CACNB4	ENSG00000182389	calcium voltage-gated channel auxiliary subunit beta 4 [Source:HGNC Symbol;Acc:HGNC:1404]	-	gene	Name match	0	-3.72323	-2.5544	-2.69316	-2.35568	-1.28498	-6.3852	-4.50504	-2.95228	-3.48132	-1.27494	-3.91574	-6.0188	-1.80444	-4.48974	-2.61504	-0.594025	-5.00865	-3.88588	-5.92223	-2.6009	-0.396184	1.77068	-4.27397	-3.54093	-6.2633	-3.08487	-3.05267	-2.78106	-3.8298	-4.62551	-2.47697	-3.98056	-2.05377	-5.96866	-5.82612	-3.24098	-5.2489	-5.31259
VWA5A-201	11	124115404	124124841	+	VWA5A	ENSG00000110002	von Willebrand factor A domain containing 5A [Source:HGNC Symbol;Acc:HGNC:6658]	+	gene	Name match	0	-4.72323	-0.399119	-3.56763	0.509386	-0.115057	-1.47831	-1.92008	-1.80027	-0.734091	0.0354012	-0.187818	-1.34323	0.019989	3.03644	-2.93697	0.66901	-1.36479	-0.715957	-2.75231	-1.542	-1.77951	-2.58687	-1.81454	-2.12589	-1.73974	-2.4999	-3.24531	-2.24049	-1.09283	-0.88854	-1.35144	-6.30249	-1.8933	-2.16131	-1.18226	-3.07106	-0.634192	-5.31259
ARRDC3-204	5	91376559	91382875	-	ARRDC3	ENSG00000113369	arrestin domain containing 3 [Source:HGNC Symbol;Acc:HGNC:29263]	-	gene	Name match	0	-0.693482	2.3081	3.46395	3.46814	1.32973	3.19935	3.57178	2.40918	2.22307	4.59592	2.015	3.31312	1.14976	1.16371	4.31806	4.29739	1.34891	1.3809	2.19151	2.29795	-0.495719	-0.0261533	2.37349	3.15256	4.81151	0.104959	1.91888	1.32936	3.33343	2.13383	1.5312	0.0725499	1.64667	0.731775	1.78121	3.44552	2.20643	-2.72763
LINC00511-238	17	72583002	72592673	-	LINC00511	ENSG00000227036	long intergenic non-protein coding RNA 511 [Source:HGNC Symbol;Acc:HGNC:43564]	-	gene	Name match	0	-0.723229	0.0085389	-2.15259	-0.841111	-1.82555	-2.14573	-2.18311	-2.21531	-3.28868	-3.9188	-2.2153	-1.9599	-0.774692	-0.615267	-3.35201	-0.0881339	-2.83872	-1.71596	-3.60031	-1.48542	-6.45508	-5.9088	-3.46661	-1.66646	-0.590875	-0.177975	-6.05267	-1.99256	-3.8298	-2.75104	-1.84894	-4.71753	-2.44079	-6.12067	-3.24115	-6.39299	-2.54846	-6.46459
OR2H2-202	6	29585121	29590500	+	OR2H2	ENSG00000204657	olfactory receptor family 2 subfamily H member 2 [Source:HGNC Symbol;Acc:HGNC:8253]	+	gene	Name match	0	-4.72323	-2.20647	-2.98267	-2.35568	-1.53009	-3.91127	-3.50504	-3.80027	-1.28868	-4.33383	-3.33078	-2.54486	-2.06747	-6.0747	-3.61504	-2.43053	-3.00865	-5.88588	-4.33727	-3.37851	-2.21561	-0.127437	-3.46661	-2.42545	-3.2633	-6.23687	-3.73074	-2.24049	-6.41476	-3.62551	-5.93641	-6.30249	-0.234337	-6.12067	-3.50419	-6.24098	-5.2489	-3.72763
TUBB4A-213	19	6496176	6502848	-	TUBB4A	ENSG00000104833	tubulin beta 4A class IVa [Source:HGNC Symbol;Acc:HGNC:20774]	-	gene	Name match	0	-1.354	-2.5544	-6.15259	-3.84111	-1.03705	-3.91127	-6.09	-6.27421	-6.28868	-5.9188	-5.91574	-2.86679	-1.3894	-0.402273	-6.08897	-0.108598	-4.00865	-2.71596	-6.07424	-6.18586	-6.45508	-6.0608	-4.27397	-2.95597	-3.45595	-4.4999	-6.20467	-3.91856	-4.41476	-6.21047	-6.08841	-6.30249	-6.29323	-6.12067	-1.65619	-6.39299	-5.2489	-6.46459
NCBP2L-202	X	107774899	107795829	+	NCBP2L	ENSG00000170935	nuclear cap binding protein subunit 2 like [Source:HGNC Symbol;Acc:HGNC:31795]	+	gene	Name match	0	-4.30819	-2.6919	-4.56763	-4.16304	-2.82555	-6.2332	-1.44615	-6.27421	-2.28868	-1.9188	-6.06774	-3.54486	-4.3894	-1.90477	-1.12962	-5.23788	-2.83872	-5.88588	-2.01534	-6.18586	-6.30307	0.339131	-2.95204	-1.95597	-4.67834	-3.76294	-5.05267	-1.43314	-3.09283	-6.36247	-2.93641	-6.30249	-2.6818	-3.3837	-5.97812	-2.91906	-6.4009	-6.46459
MUC4-213	3	195750607	195753103	-	MUC4	ENSG00000145113	mucin 4, cell surface associated [Source:HGNC Symbol;Acc:HGNC:7514]	-	gene	Name match	0	-4.72323	-2.10694	-4.56763	-5.16304	-3.11506	-1.42584	-6.24201	-6.1222	-0.931128	-4.9188	-4.91574	-5.86679	-4.3894	-2.37426	-3.12962	-4.23788	-2.42368	-6.03789	-3.92223	-4.6009	-6.45508	0.394984	-5.27397	-6.27789	-6.4153	0.454293	-4.4677	-6.3925	-6.56677	-6.21047	-6.08841	-2.84306	-3.55627	-5.96866	-5.97812	-1.84867	-3.92697	-6.46459
NFIL3-201	9	91409045	91423832	-	NFIL3	ENSG00000165030	nuclear factor, interleukin 3 regulated [Source:HGNC Symbol;Acc:HGNC:7787]	-	gene	Name match	0	4.35892	2.176	2.67395	1.70733	4.20286	1.63717	1.85251	1.15392	3.86107	4.28944	0.742473	4.98496	3.03476	5.85086	2.16106	2.36203	3.17126	1.82836	2.58556	1.41405	2.70255	1.46624	1.83456	5.08234	4.26711	1.05469	-0.695114	2.84697	3.56538	3.36507	2.85476	1.00129	2.04365	1.68239	1.00677	1.24283	1.73409	1.71532
CBR3-AS1-217	21	36132800	36138464	-	CBR3-AS1	ENSG00000236830	CBR3 antisense RNA 1 [Source:HGNC Symbol;Acc:HGNC:43664]	-	gene	Name match	0	-5.30819	-4.42887	-6.3046	-5.16304	-2.28498	-6.3852	-5.09	-3.31485	-6.28868	-3.11144	-5.91574	-2.69687	-3.80444	-3.75277	-4.93697	-2.06796	-2.83872	-3.56395	-3.60031	-1.79354	-6.45508	-6.0608	-6.27397	-6.27789	-3.67834	-6.23687	-6.20467	-4.65553	-6.56677	-4.62551	-5.93641	-6.30249	-6.29323	-5.96866	-5.97812	-4.65602	-4.66394	-3.99066
SHC4-202	15	48825167	48877489	-	SHC4	ENSG00000185634	SHC adaptor protein 4 [Source:HGNC Symbol;Acc:HGNC:16743]	-	gene	Name match	0	-3.98626	-2.10694	-2.34524	-2.57808	-2.19752	-1.279	-1.92008	-2.42176	-2.28868	-1.27494	-3.33078	-1.9599	-3.58205	-3.48974	-1.93697	-3.65292	-4.42368	-2.18544	-2.75231	-1.86393	-3.49572	-2.58687	-2.02604	-3.80396	-1.67834	-2.91494	-3.4677	-2.91856	-2.50787	-2.88854	-2.35144	-5.30249	-4.55627	-5.96866	-1.91923	-1.43363	-2.78947	-6.46459
SDR42E2-201	16	22165583	22191754	+	SDR42E2	ENSG00000183921	short chain dehydrogenase/reductase family 42E, member 2 [Source:HGNC Symbol;Acc:HGNC:35414]	+	gene	Name match	0	-1.84876	-0.691901	-2.06513	-0.38168	-0.82555	0.381513	0.449156	-1.1222	-0.266312	2.04699	-2.33078	0.559473	-1.58205	-0.143961	-0.579419	-0.915953	-0.101754	-2.30092	-0.0395902	-1.43097	-3.98115	-2.32383	-1.41599	-0.699627	-0.218906	-3.27751	-3.05267	0.251361	-2.24484	-1.12301	-1.02952	-5.30249	-2.23434	-4.3837	-2.12568	-2.24098	-2.44155	-2.61215
MAJIN-201	11	64938230	64972108	-	MAJIN	ENSG00000168070	membrane anchored junction protein [Source:HGNC Symbol;Acc:HGNC:27441]	-	gene	Name match	0	-6.30819	-5.01383	-3.56763	-2.57808	-5.28498	-3.64823	-5.09	-6.27421	-3.96675	-5.9188	-3.59381	-4.86679	-4.80444	-3.75277	-1.68904	-5.23788	-3.68672	-3.88588	-3.92223	-3.18586	-6.30307	-5.9088	-2.10404	-2.95597	-4.67834	-3.4999	-5.05267	-4.24049	-4.41476	-3.88854	-6.08841	-6.30249	-6.29323	-6.12067	-5.82612	-6.39299	-6.2489	-5.31259
LINC00221-204	14	106482541	106501088	+	LINC00221	ENSG00000270816	long intergenic non-protein coding RNA 221 [Source:HGNC Symbol;Acc:HGNC:20169]	+	gene	Name match	0	-6.46019	0.940367	-4.15259	-6.31504	2.88994	-3.06327	-3.76807	-4.1222	-5.28868	-3.11144	-6.06774	-6.0188	-6.3894	-6.0747	-5.93697	-6.23788	-6.16065	-6.03789	-6.07424	-3.01594	-4.71811	-6.0608	-5.27397	-6.27789	-4.2633	-6.23687	-6.05267	-6.24049	-6.41476	-6.36247	-6.08841	-6.45449	-4.14123	-6.12067	-5.97812	-6.24098	-6.4009	-6.46459
AC106028.2-201	15	92805770	92808567	-	AC106028.2	ENSG00000258922	novel transcript	-	gene	Name match	0	-2.4013	-2.31339	-3.34524	-3.84111	-2.96305	-2.2332	-1.56644	-3.1222	-2.82925	-0.918795	-1.82828	-1.86679	-2.92997	-1.98724	-2.47754	-2.23788	-3.00865	-1.63795	-2.75231	-2.37851	-4.30307	-1.82133	-3.27397	-1.73357	-1.56286	-3.4999	-4.05267	-2.65553	-2.60741	-6.21047	-2.23597	-5.30249	-3.33387	-4.3837	-4.82612	-2.78155	-3.92697	-3.72763
AC018413.1-201	18	76491652	76493918	+	AC018413.1	ENSG00000265778	novel transcript, antisense to ZFN156	+	gene	Name match	0	-5.30819	-4.42887	-3.83067	-6.31504	-6.28498	-6.3852	-3.28265	-4.1222	-1.4307	-1.52648	-6.06774	-4.28183	0.165187	-6.2267	-6.08897	-2.33099	-4.42368	-5.88588	-3.60031	-4.6009	-6.45508	-2.00191	-1.7504	-3.31854	-2.80387	-6.23687	-2.35223	-3.07057	-2.95533	-1.30358	-6.08841	-6.30249	-2.9713	-6.12067	-4.24115	-6.24098	-4.66394	-6.31259
LINC00511-250	17	72586627	72592692	-	LINC00511	ENSG00000227036	long intergenic non-protein coding RNA 511 [Source:HGNC Symbol;Acc:HGNC:43564]	-	gene	Name match	0	-0.816338	0.0946956	-2.06513	-0.915112	-1.76142	-1.98527	-2.09	-2.03474	-3.11875	-3.9188	-2.10838	-1.86679	-0.997085	-0.717147	-3.35201	-0.108598	-2.83872	-1.71596	-3.60031	-1.48542	-6.45508	-5.9088	-3.46661	-1.66646	-0.562861	-0.177975	-6.05267	-1.99256	-3.8298	-2.88854	-1.76648	-4.71753	-2.55627	-6.12067	-3.24115	-6.24098	-2.44155	-6.46459
ANKRD34A-203	1	145961404	145962596	-	ANKRD34A	ENSG00000272031	ankyrin repeat domain 34A [Source:HGNC Symbol;Acc:HGNC:27639]	-	gene	Name match	0	-4.30819	-2.01383	-2.98267	-1.91511	-2.11506	-2.14573	-3.28265	-3.1222	-2.82925	-2.11144	-3.59381	-2.54486	-2.06747	-2.16781	-2.35201	-3.65292	-2.68672	-2.88588	-1.60031	-2.86393	-3.30307	-3.10144	-2.02604	-2.12589	-2.67834	-3.08487	-4.4677	-3.91856	-3.8298	-4.21047	-3.61448	-4.30249	-2.6818	-3.96867	-2.82612	-1.91906	-3.92697	-6.46459
RARG-212	12	53227558	53232216	-	RARG	ENSG00000172819	retinoic acid receptor gamma [Source:HGNC Symbol;Acc:HGNC:9866]	-	gene	Name match	0	-6.46019	-6.01383	-2.83067	-3.84111	-2.47763	-1.84088	-5.09	-6.27421	-2.11875	-5.9188	-2.45631	-5.86679	-2.68896	-4.48974	-4.93697	-3.65292	-2.10175	-3.07853	-1.39867	-2.6009	-6.45508	-0.9546	-6.27397	-2.80396	-1.73974	-6.23687	-6.20467	-6.24049	-6.56677	-4.62551	-6.08841	-6.45449	-3.8193	-4.3837	-3.01876	-3.24098	-6.4009	-6.31259
LINC00896-201	22	20206577	20207183	+	LINC00896	ENSG00000236499	long intergenic non-protein coding RNA 896 [Source:HGNC Symbol;Acc:HGNC:26519]	+	gene	Name match	0	-6.46019	-4.42887	-2.15259	-1.51918	-3.11506	-1.279	-3.50504	-2.80027	-2.58824	-0.459363	-3.10838	-1.16635	-1.80444	-1.82677	-3.35201	-3.43053	-2.42368	-3.56395	-2.33727	-3.01594	-6.45508	-3.32383	-3.10404	-1.80396	-3.2633	-6.08487	-4.4677	-3.65553	-6.41476	-3.40311	-5.93641	-2.98056	-3.33387	-6.12067	-5.97812	-2.91906	-6.2489	-4.31259
FOXD1-202	5	73446266	73448777	-	FOXD1	ENSG00000251493	forkhead box D1 [Source:HGNC Symbol;Acc:HGNC:3802]	-	gene	Name match	0	-6.46019	-6.16583	-6.15259	-3.57808	-6.28498	-6.3852	-4.50504	-4.53724	-4.70372	-0.274939	-2.2153	-6.0188	-6.3894	-6.2267	-1.68904	-0.952479	-6.16065	-6.03789	-3.92223	-4.18586	-3.98115	-3.58687	-4.689	-4.54093	-3.2633	-6.23687	-4.4677	-6.3925	-1.8912	-6.21047	-4.35144	-6.45449	-6.14123	-6.12067	-5.97812	-6.39299	-4.66394	-6.46459
LINC00707-201	10	6779570	6842906	+	LINC00707	ENSG00000238266	long intergenic non-protein coding RNA 707 [Source:HGNC Symbol;Acc:HGNC:44691]	+	gene	Name match	0	-0.950639	-6.16583	-3.15259	-3.57808	-4.28498	-3.91127	-4.50504	-4.53724	-4.70372	-6.0708	-3.10838	-5.86679	-2.48251	-2.75277	-5.93697	-6.38988	-5.00865	-2.88588	-6.07424	-4.6009	-3.71811	-6.0608	-3.27397	-6.27789	-3.45595	-4.4999	-6.05267	-2.91856	-6.41476	-6.36247	-6.08841	-6.45449	-4.55627	-5.96866	-5.82612	-6.24098	-6.2489	-6.46459
ACCS-203	11	44066536	44077445	+	ACCS	ENSG00000110455	1-aminocyclopropane-1-carboxylate synthase homolog (inactive) [Source:HGNC Symbol;Acc:HGNC:23989]	+	gene	Name match	0	1.76327	2.83792	-0.537885	1.43687	-0.477627	-1.37522	1.81086	-3.1222	0.569301	0.384986	-1.16085	-1.47447	2.53838	1.99139	2.10195	-0.150418	0.933869	-3.88588	1.85913	-1.79354	0.603816	-1.10144	0.507393	-0.195154	-1.73974	2.29451	1.50192	-1.03104	-1.3273	-0.256272	-1.47697	-0.132565	2.15339	2.34422	-0.826117	-0.781552	-2.66394	-0.045803
AP000662.1-203	11	57646886	57650732	+	AP000662.1	ENSG00000254602	novel transcript, sense overlapping CLP1	+	gene	Name match	0	-1.66434	-2.31339	-6.3046	-3.84111	-3.70002	-3.42584	-1.38956	-4.1222	-3.70372	-1.0119	-3.10838	-2.28183	-4.3894	-2.26734	-3.61504	-2.77845	-3.68672	-2.71596	-5.92223	-3.18586	-4.30307	-4.32383	-3.95204	-2.42545	-2.94137	-3.76294	-2.24531	-2.07057	-4.8298	-5.21047	-4.93641	-6.45449	-6.14123	-5.96866	-3.82612	-1.78155	-6.2489	-6.31259
ARHGAP6-207	X	11169156	11182074	-	ARHGAP6	ENSG00000047648	Rho GTPase activating protein 6 [Source:HGNC Symbol;Acc:HGNC:676]	-	gene	Name match	0	-6.46019	-6.16583	-5.15259	-4.57808	-3.96305	-3.2332	-2.92008	-5.1222	-3.96675	-5.9188	-1.33078	-1.28183	-6.5414	-6.2267	-3.93697	-6.38988	-5.00865	-0.0279011	-6.07424	-4.18586	-1.34888	-6.0608	-6.42597	-2.54093	-2.01537	-6.23687	-6.05267	-4.65553	-6.41476	-5.21047	-5.93641	-6.45449	-6.29323	-6.12067	-5.97812	-6.39299	-3.2489	-6.46459
AC079950.1-201	12	45475520	45610590	-	AC079950.1	ENSG00000257657	novel transcript	-	gene	Name match	0	-4.30819	-3.6919	-1.83067	-2.4626	1.00964	2.33666	-2.28265	-3.1222	0.569301	-2.9188	-1.66781	-2.28183	-3.06747	-2.75277	-0.445118	-4.23788	2.72267	-5.88588	1.43532	-2.6009	-1.71811	-5.9088	-1.63011	-1.26791	-2.09338	-4.4999	-4.05267	-5.24049	-4.41476	-3.62551	-3.12905	-2.05456	-2.55627	-4.3837	-4.24115	-3.91906	-2.44155	-2.31259
TMEM253-204	14	21101079	21101797	+	TMEM253	ENSG00000232070	transmembrane protein 253 [Source:HGNC Symbol;Acc:HGNC:32545]	+	gene	Name match	0	-3.50084	-3.6919	-4.56763	-5.16304	-3.96305	-6.3852	-3.76807	-4.53724	-3.96675	-1.67087	-6.06774	-2.16635	-2.14147	-2.75277	-3.12962	-3.23788	-3.42368	-4.30092	-3.60031	-3.6009	-6.45508	-3.9088	-6.27397	-3.80396	-3.2633	-3.4999	-3.4677	-2.43314	-6.41476	-5.21047	-6.08841	-6.30249	-4.55627	-6.12067	-4.82612	-3.43363	-5.2489	-5.31259
AL356124.1-211	6	129491901	129575423	-	AL356124.1	ENSG00000226149	novel transcript	-	gene	Name match	0	-2.30819	-3.6919	-1.2457	-2.70361	-3.28498	0.425015	-1.04561	-0.992919	-0.0792262	-1.52648	-1.33078	-2.40736	0.644021	-3.0747	-1.18208	-3.23788	-0.921182	-1.63795	-0.0153426	-2.18586	-2.13315	-1.00191	-0.814535	-2.80396	-1.3091	-3.08487	-3.24531	-2.54005	-2.09283	-1.68691	-0.936406	-2.13256	-0.468803	-6.12067	-4.82612	-6.24098	-1.16144	-5.31259
AP000662.1-206	11	57648385	57652226	+	AP000662.1	ENSG00000254602	novel transcript, sense overlapping CLP1	+	gene	Name match	0	0.0137367	-1.01383	-2.83067	-1.99311	-1.37809	-2.06327	-1.18311	-3.53724	-3.28868	-0.274939	-3.33078	-2.69687	-2.30194	-1.16781	-2.12962	-1.71432	-2.30821	-0.715957	-3.33727	-1.48542	-2.98115	-3.9088	-2.02604	-1.1717	-1.61944	-2.76294	-2.59323	-0.781061	-3.8298	-6.36247	-4.93641	-2.3956	-2.44079	-3.64674	-2.36669	0.168407	-4.66394	-6.31259
FMR1-AS1-203	X	147909431	147911817	-	FMR1-AS1	ENSG00000268066	FMR1 antisense RNA 1 [Source:HGNC Symbol;Acc:HGNC:39081]	-	gene	Name match	0	-4.72323	-6.16583	-2.56763	-3.57808	-2.58454	-3.42584	-6.09	-5.1222	-2.82925	-2.21836	-3.91574	-6.0188	-6.3894	-4.48974	-3.12962	-2.91595	-3.68672	-4.30092	-3.60031	-3.18586	-2.98115	-1.73887	-2.95204	-3.54093	-3.67834	-6.23687	-4.4677	-3.07057	-2.71432	-4.62551	-3.61448	-4.30249	-6.14123	-5.96866	-5.97812	-2.65602	-3.66394	-6.31259
ACCS-206	11	44066524	44075856	+	ACCS	ENSG00000110455	1-aminocyclopropane-1-carboxylate synthase homolog (inactive) [Source:HGNC Symbol;Acc:HGNC:23989]	+	gene	Name match	0	1.39225	2.37849	-1.1082	1.14984	-0.963054	-1.70963	1.1484	-3.80027	0.425566	-0.0859051	-2.2153	-1.77933	1.9943	1.24723	1.62527	-0.509961	0.434298	-3.88588	1.25768	-2.18586	0.0367756	-2.10144	0.152298	-0.540929	-2.2633	1.91513	1.12724	-1.4856	-2.16684	-0.88854	-1.84894	-0.371752	1.62696	1.81269	-1.18226	-0.883432	-3.44155	-0.61215
CACNB4-240	2	151839029	151880831	-	CACNB4	ENSG00000182389	calcium voltage-gated channel auxiliary subunit beta 4 [Source:HGNC Symbol;Acc:HGNC:1404]	-	gene	Name match	0	-4.30819	-4.01383	-3.83067	-3.57808	-1.82555	-6.3852	-6.09	-3.1222	-3.28868	-0.709342	-3.33078	-5.86679	-2.80444	-3.48974	-2.47754	-0.652918	-4.00865	-4.30092	-6.07424	-3.37851	-1.39618	1.36733	-4.689	-3.80396	-5.2633	-3.76294	-6.05267	-4.65553	-4.41476	-3.62551	-2.76648	-5.30249	-5.14123	-6.12067	-3.82612	-3.91906	-5.2489	-6.31259
AC015911.5-201	17	35477994	35478444	+	AC015911.5	ENSG00000267349	novel transcript	+	gene	Name match	0	-2.72323	-1.92637	-3.83067	-3.84111	-6.43699	-2.32631	-3.09	-3.53724	0.0863599	-1.45936	-5.91574	-4.86679	-1.14147	-3.0747	-2.35201	-3.91595	-0.150664	-6.03789	-0.83477	-5.18586	-2.39618	-2.44936	-3.27397	-2.80396	-2.94137	-2.4999	-3.05267	-3.24049	-2.71432	-1.04054	-5.93641	-5.30249	-3.55627	-3.64674	-4.24115	-1.4861	-2.78947	-2.85316
SH3TC2-209	5	149026564	149063062	-	SH3TC2	ENSG00000169247	SH3 domain and tetratricopeptide repeats 2 [Source:HGNC Symbol;Acc:HGNC:29427]	-	gene	Name match	0	-1.91587	-3.6919	-4.56763	-6.31504	-4.70002	-6.3852	-3.76807	-6.1222	-4.70372	-0.218355	-3.33078	-6.0188	-2.92997	0.867816	-6.08897	-6.23788	-5.00865	-5.88588	-4.92223	-2.37851	-5.30307	-6.0608	-3.95204	-6.12589	-3.09338	-6.23687	-5.05267	-3.07057	-3.60741	-6.21047	-5.93641	-6.30249	-6.14123	-6.12067	-5.82612	-4.65602	-3.92697	-6.46459
AC073611.1-202	12	53326579	53335754	-	AC073611.1	ENSG00000170374	Sp7 transcription factor [Source:NCBI gene;Acc:121340]	-	gene	Name match	0	-1.98626	-4.42887	-3.83067	-3.57808	-2.96305	-4.2332	-3.76807	-4.53724	-6.44068	-3.59687	-4.33078	-6.0188	-3.3894	-2.0747	-4.35201	-5.23788	-6.16065	-2.30092	-6.07424	-1.72643	-3.71811	-1.73887	-1.57353	-3.12589	-2.67834	-6.23687	-4.4677	-4.24049	-4.09283	-6.21047	-6.08841	-6.45449	-3.14123	-3.64674	-4.24115	-3.65602	-6.2489	-6.31259
LINC00954-206	2	19881019	19882260	+	LINC00954	ENSG00000228784	long intergenic non-protein coding RNA 954 [Source:HGNC Symbol;Acc:HGNC:48668]	+	gene	Name match	0	-3.30819	-0.180939	-2.15259	-1.91511	-1.03705	-2.2332	-2.92008	-2.80027	0.798783	-4.9188	-2.00885	-3.54486	-0.0856213	-0.826771	-2.03008	-1.65292	-1.48508	-4.30092	-0.462802	-1.79354	0.281888	-0.127437	2.06142	-0.955967	-4.67834	-3.27751	-0.0302984	-1.3336	-1.8298	-3.04054	-2.35144	-2.49513	0.268163	-4.3837	-3.01876	-4.24098	-1.44155	-1.45461
RASD1-201	17	17494437	17496395	-	RASD1	ENSG00000108551	ras related dexamethasone induced 1 [Source:HGNC Symbol;Acc:HGNC:15828]	-	gene	Name match	0	1.77396	0.80635	1.37097	3.76474	4.6844	2.38885	1.75549	3.81591	1.28118	0.862565	5.33634	4.77164	5.49553	6.03774	1.77727	2.78171	-0.227285	4.04338	4.47971	1.38399	1.52982	1.34859	-0.207878	3.96819	3.79469	0.99195	0.423067	4.00387	0.285677	1.41889	0.571389	0.0898279	4.30172	0.731775	2.65366	-0.240984	1.76791	-0.312589
CBR3-AS1-203	21	36141407	36150710	-	CBR3-AS1	ENSG00000236830	CBR3 antisense RNA 1 [Source:HGNC Symbol;Acc:HGNC:43664]	-	gene	Name match	0	-1.50084	-1.10694	-3.56763	-2.07558	0.535197	-2.06327	-2.00254	-0.992919	-3.11875	-0.831332	-2.45631	-1.00881	0.553112	1.50273	-3.35201	0.331975	-1.42368	-2.07853	-1.06425	0.136067	-3.30307	-0.0508154	-0.916415	-2.219	-0.977898	-2.17798	-3.24531	-2.43314	-1.95533	-2.04054	-1.35144	-1.77893	-3.55627	-3.64674	-4.24115	-2.65602	-1.44155	-1.66873
AC008806.1-201	19	37401404	37403846	-	AC008806.1	ENSG00000279936	TEC	-	gene	Name match	0	-2.98626	-2.6919	-2.69316	-3.84111	-3.28498	-3.91127	-3.50504	-3.1222	-3.70372	-4.33383	-3.33078	-3.54486	-3.3894	-3.75277	-2.93697	-1.02843	-6.16065	-2.71596	-3.92223	-3.37851	-2.05515	-3.10144	-1.63011	-2.95597	-3.67834	-1.83694	-2.35223	-4.65553	-4.09283	-6.36247	-5.93641	-3.98056	-3.55627	-3.3837	-5.97812	-4.24098	-2.92697	-2.99066
C9orf106-201	9	129321016	129324905	+	C9orf106	ENSG00000179082	chromosome 9 open reading frame 106 (putative) [Source:HGNC Symbol;Acc:HGNC:31370]	+	gene	Name match	0	-2.4013	-2.6919	-3.56763	-1.70361	-3.96305	-0.145734	-2.18311	-6.27421	-3.70372	-0.163908	-0.786456	-2.16635	-1.3894	-0.717147	-3.35201	-3.65292	-1.76072	-1.56395	-2.33727	-3.37851	-2.98115	-3.58687	-3.689	-3.31854	-0.134017	-4.08487	-6.05267	-2.91856	-6.41476	-2.88854	-4.93641	-5.30249	-3.33387	-4.3837	-1.30256	-2.33409	-6.4009	-4.72763
CLMP-203	11	123083082	123097966	-	CLMP	ENSG00000166250	CXADR like membrane protein [Source:HGNC Symbol;Acc:HGNC:24039]	-	gene	Name match	0	-3.98626	-2.42887	-4.15259	-3.16304	-3.70002	-3.06327	-3.50504	-2.95228	-2.58824	0.366607	-3.59381	-5.86679	-3.58205	-4.0747	-3.93697	-2.91595	-6.16065	-3.88588	-3.60031	-3.01594	-3.98115	-3.9088	-1.57353	-2.42545	-3.45595	-3.4999	-2.73074	-4.24049	-3.60741	-4.21047	-5.93641	-6.30249	-6.29323	-4.3837	-4.24115	-1.71742	-4.66394	-4.72763
LINC00954-209	2	19881061	19882260	+	LINC00954	ENSG00000228784	long intergenic non-protein coding RNA 954 [Source:HGNC Symbol;Acc:HGNC:48668]	+	gene	Name match	0	-3.30819	-0.341404	-2.2457	-2.07558	-1.37809	-2.53276	-3.09	-3.31485	0.6886	-4.9188	-2.2153	-3.54486	-0.199577	-0.945416	-2.12962	-1.71432	-1.54921	-4.88588	-0.636831	-1.79354	0.172659	-0.180876	1.9306	-0.996608	-4.67834	-3.27751	-0.245311	-1.54005	-2.24484	-3.62551	-2.35144	-2.60205	0.233811	-4.3837	-3.24115	-4.65602	-1.54846	-1.72763
DUSP3-203	17	43766131	43774768	-	DUSP3	ENSG00000108861	dual specificity phosphatase 3 [Source:HGNC Symbol;Acc:HGNC:3069]	-	gene	Name match	0	-5.30819	-0.369973	-1.29461	-1.70361	0.284874	-0.532757	0.213778	-0.394282	-0.481325	-0.526478	0.798507	-0.111904	2.58501	1.89684	-1.47754	-1.59402	-0.616328	-1.07853	-0.462802	-1.05658	-2.98115	-3.10144	-1.06451	-0.66646	-0.905748	-1.13067	-3.05267	-0.848175	0.804406	1.2158	0.933959	-4.71753	-3.55627	-2.3837	-1.57819	-6.39299	0.143416	-2.99066
INHBE-203	12	57452323	57459280	+	INHBE	ENSG00000139269	inhibin subunit beta E [Source:HGNC Symbol;Acc:HGNC:24029]	+	gene	Name match	0	-2.84876	-3.42887	-4.56763	-3.16304	-5.28498	-3.42584	-3.76807	-4.53724	-4.70372	-1.67087	-4.33078	-3.54486	-2.3894	-1.98724	-4.35201	-3.43053	-4.42368	-2.56395	-3.11488	-2.72643	-5.30307	-3.9088	-2.95204	-2.54093	-2.94137	-3.76294	-4.05267	-3.65553	-4.8298	-3.62551	-4.93641	-3.98056	-3.14123	-4.96867	-4.24115	-3.91906	-6.2489	-6.31259
AC090844.2-202	17	39927844	39929355	+	AC090844.2	ENSG00000264968	novel transcript	+	gene	Name match	0	-6.30819	-4.42887	-3.83067	-3.84111	-4.28498	-4.64823	-2.09	-5.1222	-3.70372	-1.83133	-5.91574	-2.54486	-2.58205	-0.826771	-2.93697	-3.65292	-6.00865	-3.07853	-2.22179	-3.37851	-4.71811	-4.32383	-3.27397	-3.12589	-2.17584	-6.23687	-2.4677	-3.65553	-6.56677	-6.36247	-4.93641	-6.45449	-4.14123	-5.96866	-4.82612	-4.24098	-4.66394	-6.31259
AC092053.4-201	3	39177761	39179586	+	AC092053.4	ENSG00000287620	novel transcript	+	gene	Name match	0	-2.98626	-1.7659	-2.98267	-3.16304	-2.19752	-0.560771	0.249847	-1.80027	-2.11875	2.92983	-2.10838	-0.618864	-0.92997	-0.192056	-0.413409	-1.65292	-1.48508	-2.18544	-0.337271	-0.694008	-3.49572	-2.58687	-1.51908	-0.840489	-0.619444	-2.91494	-1.73074	-0.153029	-2.95533	-3.88854	-3.61448	-2.84306	-1.8193	-2.79874	-1.4338	-0.993056	-2.00097	-1.92027
AL353596.1-201	6	135055033	135060550	+	AL353596.1	ENSG00000232876	novel transcript	+	gene	Name match	0	-3.30819	-2.8439	-2.15259	-1.99311	-2.03705	-0.326306	-0.842075	-2.66277	-2.96675	0.230952	-2.45631	-2.16635	-4.06747	-2.61527	-2.35201	-2.23788	-2.10175	-2.42645	-1.27838	-2.27897	-4.30307	-2.58687	-3.10404	-2.03843	-0.0538469	-6.23687	-6.20467	-2.91856	-2.8298	-3.04054	-1.93641	-6.30249	-4.55627	-5.96866	-2.24115	-3.65602	-3.2489	-4.72763
BMF-205	15	40108043	40108878	-	BMF	ENSG00000104081	Bcl2 modifying factor [Source:HGNC Symbol;Acc:HGNC:24132]	-	gene	Name match	0	-4.72323	-2.01383	-1.06513	-0.703608	-1.96305	-1.98527	-0.417578	-2.21531	-1.96675	-0.304085	-1.27188	-0.822398	-2.30194	-0.167808	1.64799	-2.15042	0.348907	-2.07853	2.36317	-2.86393	-3.71811	-2.00191	-0.881649	-0.571303	-0.43041	0.0236586	1.41494	-0.71693	-0.8298	-0.784203	-1.61448	-4.71753	-0.74891	-0.324809	-3.24115	-2.91906	-3.66394	-3.99066
AL512625.1-201	9	62897449	62900104	+	AL512625.1	ENSG00000170161	novel transcript	+	gene	Name match	0	-0.45021	-2.01383	-2.98267	-1.99311	0.0900575	0.822085	-3.76807	-0.421763	-2.82925	-2.11144	0.770762	-0.779329	0.102451	-0.0974187	-2.35201	-1.19349	-3.00865	-1.97899	-2.11488	-1.93793	-2.49572	-1.15391	-2.57353	0.365962	-3.09338	-3.76294	-6.20467	-0.382511	-2.09283	-3.21047	-2.12905	-4.30249	-2.8193	-0.611113	-3.50419	0.579195	-2.78947	-5.31259
LINC01002-232	19	208248	209654	-	LINC01002	ENSG00000282508	long intergenic non-protein coding RNA 1002 [Source:HGNC Symbol;Acc:HGNC:38538]	-	gene	Name match	0	-3.72323	-3.6919	-6.3046	-5.16304	-6.28498	-6.3852	-4.50504	-6.27421	-2.38179	-6.0708	-6.06774	-6.0188	-3.80444	-6.2267	-3.93697	-5.23788	-6.16065	-6.03789	-3.60031	-6.18586	-6.30307	-3.10144	-4.689	-4.12589	-5.2633	-4.4999	-3.73074	-3.91856	-5.41476	-6.21047	-6.08841	-6.45449	-6.29323	-6.12067	-5.97812	-6.39299	-6.4009	-6.46459
FRG1-DT-205	4	189764795	189940699	-	FRG1-DT	ENSG00000245685	FRG1 divergent transcript [Source:HGNC Symbol;Acc:HGNC:51590]	-	gene	Name match	0	-1.78463	-1.15585	-2.06513	-1.16304	-0.402339	-3.91127	-2.76807	-6.1222	-1.53379	-2.11144	-2.45631	-3.05944	-3.21948	-3.48974	-1.29312	-2.23788	-3.42368	-4.30092	-2.60031	-1.6623	-2.71811	-1.05082	-0.881649	-2.31854	-1.01537	-1.69255	-5.05267	-1.84817	-2.24484	-3.21047	-1.18152	-2.84306	-1.74891	-3.96867	-3.82612	-6.39299	-3.07898	-6.46459
NOMO3-210	16	16286701	16294810	+	NOMO3	ENSG00000103226	NODAL modulator 3 [Source:HGNC Symbol;Acc:HGNC:25242]	+	gene	Name match	0	-3.98626	-4.01383	-3.83067	-4.57808	-3.96305	-3.42584	-3.76807	-6.1222	-6.28868	-3.59687	-3.10838	-3.28183	-4.06747	-3.26734	-3.93697	-4.23788	-2.83872	-3.56395	-4.33727	-3.18586	-4.71811	-3.10144	-4.689	-3.54093	-3.67834	-4.4999	-4.4677	-6.3925	-3.09283	-3.88854	-3.61448	-6.30249	-6.29323	-4.96867	-4.24115	-6.24098	-4.2489	-4.72763
AC243965.2-201	14	22595808	22598946	-	AC243965.2	ENSG00000275552	novel transcript, antisense ABHD4	-	gene	Name match	0	-2.60775	-5.01383	-3.15259	-1.30506	-1.70002	-1.58934	-0.804601	-2.80027	-1.24429	-0.459363	-1.59381	-1.16635	-0.716977	0.0952264	-3.12962	-3.65292	-1.42368	-1.56395	-2.11488	-1.86393	-4.30307	-4.32383	-2.46661	-0.877964	-0.619444	-6.23687	-2.88274	-0.568067	-1.77091	-2.88854	-2.76648	-3.98056	-0.74891	-6.12067	-1.82612	-6.24098	-3.07898	-3.14266
LINC01002-222	19	208188	212219	-	LINC01002	ENSG00000282508	long intergenic non-protein coding RNA 1002 [Source:HGNC Symbol;Acc:HGNC:38538]	-	gene	Name match	0	-3.50084	-3.42887	-6.3046	-3.57808	-6.43699	-5.2332	-4.50504	-6.27421	-1.58824	-6.0708	-5.91574	-5.86679	-4.80444	-6.2267	-3.12962	-6.38988	-6.00865	-6.03789	-2.92223	-4.6009	-6.45508	-2.9088	-5.27397	-4.12589	-6.2633	-3.76294	-2.73074	-5.24049	-5.41476	-6.36247	-6.08841	-6.45449	-6.29323	-6.12067	-5.82612	-6.39299	-6.4009	-6.46459
SH3TC2-215	5	149004621	149063124	-	SH3TC2	ENSG00000169247	SH3 domain and tetratricopeptide repeats 2 [Source:HGNC Symbol;Acc:HGNC:29427]	-	gene	Name match	0	-1.66434	-3.6919	-4.56763	-6.31504	-4.70002	-6.3852	-3.28265	-6.1222	-4.70372	-0.0119045	-3.33078	-6.0188	-2.80444	1.09523	-6.08897	-6.23788	-4.00865	-5.88588	-4.92223	-2.27897	-5.30307	-5.9088	-3.689	-6.12589	-3.2633	-6.23687	-4.4677	-3.07057	-3.60741	-6.21047	-5.93641	-6.30249	-6.14123	-6.12067	-4.24115	-4.65602	-3.92697	-6.46459
RASD1-202	17	17494707	17496395	-	RASD1	ENSG00000108551	ras related dexamethasone induced 1 [Source:HGNC Symbol;Acc:HGNC:15828]	-	gene	Name match	0	1.35714	0.556027	1.08581	3.34871	4.2425	1.95663	1.31088	3.38955	1.05117	0.384986	4.87705	4.30438	5.09592	5.52614	1.35765	2.32817	-0.686717	3.71217	4.07212	0.880228	1.00071	1.23076	-0.659257	3.52516	3.42495	0.773115	-0.297779	3.73679	-0.20531	0.939279	0.085962	-0.280122	4.09359	0.371185	2.2128	-0.717422	1.4722	-0.853158
LINC01220-202	14	75294404	75296140	+	LINC01220	ENSG00000259687	long intergenic non-protein coding RNA 1220 [Source:HGNC Symbol;Acc:HGNC:49664]	+	gene	Name match	0	-4.30819	-2.20647	-3.83067	-2.99311	-4.70002	-2.32631	-1.04561	-2.66277	-4.28868	-0.49253	-5.91574	-3.28183	-3.58205	-3.48974	-2.61504	-2.06796	-3.68672	-4.30092	-1.83477	-3.37851	-6.45508	-6.0608	-3.95204	-4.12589	-3.2633	-6.08487	-2.59323	-5.24049	-4.09283	-4.62551	-3.12905	-6.30249	-6.29323	-2.50923	-5.82612	-3.65602	-5.2489	-6.31259
AL356124.1-205	6	129500262	129552582	-	AL356124.1	ENSG00000226149	novel transcript	-	gene	Name match	0	-2.98626	-3.6919	-1.69316	-2.99311	-5.28498	0.0705838	-1.50504	-1.42176	-0.734091	-2.74887	-1.45631	-2.69687	0.180454	-3.75277	-2.47754	-5.23788	-1.30821	-1.79842	-0.83477	-3.18586	-2.60263	-1.32383	-1.22957	-3.12589	-2.67834	-3.4999	-6.05267	-3.07057	-2.50787	-2.12301	-0.98221	-2.30249	-1.01194	-6.12067	-3.50419	-6.24098	-2.00097	-5.31259
CCDC155-201	19	49388249	49417990	+	CCDC155	ENSG00000161609	coiled-coil domain containing 155 [Source:HGNC Symbol;Acc:HGNC:26520]	+	gene	Name match	0	-2.84876	-6.16583	-5.15259	-3.35568	-4.70002	-4.2332	-2.28265	-4.53724	-1.89636	-4.33383	-2.33078	-4.28183	-4.80444	-5.0747	-6.08897	-5.23788	-3.68672	-3.88588	-4.92223	-4.6009	-6.45508	-5.9088	-5.27397	-4.12589	-4.2633	-6.23687	-6.20467	-4.24049	-6.56677	-4.62551	-5.93641	-6.45449	-4.14123	-5.96866	-5.97812	-6.39299	-3.92697	-6.31259
AC132872.5-204	17	82273796	82279645	+	AC132872.5	ENSG00000287737	novel transcript	+	gene	Name match	0	-2.22073	-5.01383	-4.56763	-5.16304	-5.28498	-6.2332	-3.28265	-4.53724	-6.44068	-2.9188	-3.91574	-1.22294	-1.06747	-0.752771	-3.93697	-3.91595	-5.00865	-2.88588	-3.11488	-3.18586	-6.30307	-3.32383	-3.689	-3.31854	-4.67834	-4.4999	-6.05267	-2.65553	-5.41476	-3.40311	-5.93641	-3.30249	-2.9713	-4.3837	-5.82612	-6.24098	-4.66394	-6.31259
LINC00484-204	9	91159601	91162705	+	LINC00484	ENSG00000235641	long intergenic non-protein coding RNA 484 [Source:HGNC Symbol;Acc:HGNC:27862]	+	gene	Name match	0	-0.500836	-4.42887	-2.56763	-5.16304	-1.28498	-2.91127	-4.09	-6.1222	-3.11875	-3.59687	-5.91574	-2.40736	-0.997085	0.265151	-3.61504	-6.23788	-2.68672	-6.03789	-3.33727	-4.6009	-5.30307	-1.82133	-3.46661	-2.95597	-3.94137	-3.4999	-5.05267	-1.59664	-3.8298	-3.21047	-3.35144	-4.71753	-2.05377	-6.12067	-3.50419	-4.24098	-3.44155	-6.46459
AL356055.1-201	1	39206512	39206957	+	AL356055.1	ENSG00000270040	novel transcript, intronic to MACF1	+	gene	Name match	0	-0.580271	0.135918	-1.02331	-0.0132924	-0.858717	0.599693	-1.28265	-3.53724	0.137585	1.80913	-1.66781	0.362027	-0.0856213	2.17323	-0.982775	-3.43053	-1.54921	-1.07853	-1.52992	-0.828309	-1.98115	-4.32383	-1.14468	0.249148	1.71969	-2.27751	-4.4677	0.553924	-6.56677	-1.88854	-3.12905	-1.34829	-1.14123	-5.96866	-0.0187622	-0.240984	-0.963499	-1.10314
AL590096.1-202	13	20564772	20567045	-	AL590096.1	ENSG00000277020	novel transcript, antisense to IFT88	-	gene	Name match	0	-5.30819	-3.42887	-5.15259	-3.35568	-4.70002	-3.2332	-3.50504	-6.27421	-4.70372	-1.39523	-3.59381	-3.86679	-3.80444	-4.0747	-2.35201	-5.23788	-4.42368	-3.30092	-3.92223	-3.01594	-5.30307	-4.9088	-2.81454	-4.12589	-2.67834	-6.23687	-4.4677	-3.24049	-5.41476	-6.36247	-5.93641	-6.45449	-6.14123	-6.12067	-3.24115	-4.65602	-4.2489	-4.72763
CBR3-AS1-208	21	36132773	36156268	-	CBR3-AS1	ENSG00000236830	CBR3 antisense RNA 1 [Source:HGNC Symbol;Acc:HGNC:43664]	-	gene	Name match	0	-3.98626	-2.6919	-6.3046	-4.16304	-1.07553	-3.42584	-3.28265	-2.80027	-4.70372	-2.59687	-4.33078	-3.05944	-3.3894	-2.61527	-4.35201	-1.19349	-3.68672	-2.56395	-2.01534	-0.828309	-6.45508	-5.9088	-3.689	-4.54093	-2.2633	-6.23687	-6.05267	-4.65553	-6.56677	-4.62551	-4.35144	-4.30249	-6.29323	-5.96866	-5.97812	-5.24098	-3.92697	-3.14266
DUSP3-205	17	43774882	43778337	-	DUSP3	ENSG00000108861	dual specificity phosphatase 3 [Source:HGNC Symbol;Acc:HGNC:3069]	-	gene	Name match	0	-6.46019	-2.10694	-2.45215	-3.35568	-2.47763	-3.2332	-1.69769	-3.1222	-2.28868	-3.11144	-2.59381	-2.28183	-1.43521	0.134755	-6.08897	-3.65292	-2.20129	-2.88588	-1.4628	-3.01594	-4.71811	-4.9088	-3.689	-2.54093	-2.45595	-3.27751	-5.05267	-1.4856	-1.71432	-1.21047	-2.23597	-5.30249	-3.55627	-6.12067	-4.24115	-6.39299	-2.78947	-6.31259
IL31RA-208	5	55851395	55909057	+	IL31RA	ENSG00000164509	interleukin 31 receptor A [Source:HGNC Symbol;Acc:HGNC:18969]	+	gene	Name match	0	-6.46019	-3.6919	-4.15259	-6.16304	-6.28498	-3.64823	-3.76807	-1.07781	-1.24429	-2.33383	-4.33078	-6.0188	-3.80444	-6.2267	-3.35201	-4.65292	-2.42368	-6.03789	-1.4628	-3.01594	-6.45508	-5.9088	-4.689	-2.66646	-5.2633	-5.08487	-2.59323	-3.65553	-3.60741	0.181849	-6.08841	-6.45449	-6.14123	-6.12067	-4.82612	-6.39299	-3.92697	-3.99066
KBTBD8-203	3	66998925	67003484	+	KBTBD8	ENSG00000163376	kelch repeat and BTB domain containing 8 [Source:HGNC Symbol;Acc:HGNC:30691]	+	gene	Name match	0	-2.30819	-0.969435	0.447318	-1.25615	-1.11506	-0.648234	0.336262	-0.314847	-0.862415	0.95157	-1.39218	-1.16635	0.687414	2.82012	-1.68904	-1.84556	-1.42368	-0.885882	-0.968037	-0.32788	-2.49572	-0.236371	-0.0645133	-0.916438	-0.0538469	-6.08487	-3.73074	0.540868	0.814056	0.0933126	-0.181518	-3.98056	-1.8933	-4.3837	-1.57819	-6.39299	-0.161439	-2.31259
GPHA2-201	11	64934471	64935893	-	GPHA2	ENSG00000149735	glycoprotein hormone alpha 2 [Source:HGNC Symbol;Acc:HGNC:18054]	-	gene	Name match	0	-6.30819	-6.01383	-2.06513	-1.16304	-3.70002	-3.91127	-3.76807	-5.1222	-2.48132	-2.59687	-3.59381	-4.28183	-3.58205	-2.0747	-2.76705	-3.91595	-2.10175	-5.88588	-3.33727	-3.01594	-4.71811	-5.9088	-1.7504	-2.219	-3.67834	-3.27751	-4.4677	-3.07057	-4.09283	-3.62551	-6.08841	-6.45449	-2.55627	-6.12067	-4.24115	-6.24098	-3.92697	-4.72763
MAJIN-204	11	64938230	64972023	-	MAJIN	ENSG00000168070	membrane anchored junction protein [Source:HGNC Symbol;Acc:HGNC:27441]	-	gene	Name match	0	-6.46019	-6.01383	-3.56763	-2.57808	-4.70002	-5.2332	-5.09	-6.27421	-4.28868	-4.9188	-4.33078	-4.86679	-4.80444	-4.0747	-1.93697	-5.23788	-3.42368	-4.88588	-3.92223	-3.18586	-5.30307	-5.9088	-2.10404	-2.95597	-4.67834	-3.76294	-6.05267	-4.65553	-4.41476	-3.88854	-6.08841	-6.30249	-6.29323	-6.12067	-5.82612	-6.39299	-6.2489	-5.31259
CBR3-AS1-205	21	36132773	36156317	-	CBR3-AS1	ENSG00000236830	CBR3 antisense RNA 1 [Source:HGNC Symbol;Acc:HGNC:43664]	-	gene	Name match	0	-3.98626	-2.8439	-6.3046	-4.16304	-1.03705	-3.06327	-3.09	-2.80027	-4.28868	-2.45936	-4.33078	-3.28183	-3.3894	-2.48974	-4.35201	-1.28368	-3.68672	-2.56395	-1.92223	-0.976408	-6.45508	-5.9088	-3.46661	-4.12589	-2.09338	-6.23687	-5.05267	-4.65553	-6.56677	-4.21047	-3.93641	-4.71753	-6.29323	-5.96866	-5.97812	-5.24098	-3.92697	-3.14266
AL158835.1-205	10	125697529	125707028	+	AL158835.1	ENSG00000228021	novel transcript	+	gene	Name match	0	-5.30819	-2.6919	-3.83067	-6.31504	-2.47763	-6.3852	-5.09	-6.27421	-6.44068	-0.633393	-4.33078	-6.0188	-5.3894	-6.2267	-4.35201	-6.38988	-4.42368	-2.88588	-6.07424	-3.6009	-3.49572	-1.73887	-4.689	-2.66646	-4.2633	-5.08487	-3.73074	-3.65553	-6.56677	-3.04054	-5.93641	-3.98056	-6.14123	-6.12067	-5.82612	-4.24098	-5.2489	-6.46459
AC005618.4-201	5	141320980	141325985	+	AC005618.4	ENSG00000288095	novel transcript	+	gene	Name match	0	-3.30819	-1.92637	-1.02331	-0.38168	-1.33079	-0.840879	-1.23202	-2.42176	-1.89636	0.95157	-1.39218	-1.77933	-3.21948	-3.26734	0.017225	-2.06796	-2.54921	-1.36232	-2.60031	-1.72643	-1.71811	-0.482532	-1.27397	-0.76834	-0.309104	-4.08487	-3.24531	-1.84817	-1.3273	-1.81815	-0.578854	-6.30249	-4.55627	-5.96866	-1.30256	-6.39299	-1.07898	-2.22513
LMOD1-202	1	201896456	201946588	-	LMOD1	ENSG00000163431	leiomodin 1 [Source:HGNC Symbol;Acc:HGNC:6647]	-	gene	Name match	0	-3.50084	-2.8439	-6.15259	-4.16304	-3.96305	-5.2332	-3.09	-3.53724	-3.96675	-0.11144	-2.45631	-6.0188	-1.58205	-4.48974	-2.93697	-4.65292	-4.00865	-1.88588	-4.92223	-2.18586	-4.71811	-3.32383	-2.02604	-3.31854	-3.2633	-0.499903	-4.4677	-3.91856	-6.41476	-6.36247	-2.93641	-0.778928	-1.09683	-5.96866	-2.82612	-4.65602	-5.2489	-6.46459
CBR3-AS1-209	21	36132780	36137385	-	CBR3-AS1	ENSG00000236830	CBR3 antisense RNA 1 [Source:HGNC Symbol;Acc:HGNC:43664]	-	gene	Name match	0	-4.72323	-4.01383	-6.3046	-5.16304	-2.82555	-6.3852	-5.09	-4.53724	-6.44068	-3.59687	-5.91574	-3.54486	-3.80444	-4.0747	-4.93697	-2.06796	-3.68672	-3.56395	-3.60031	-1.93793	-6.45508	-6.0608	-6.27397	-6.27789	-4.2633	-6.23687	-6.20467	-4.65553	-6.56677	-4.62551	-6.08841	-6.30249	-6.29323	-5.96866	-5.97812	-5.24098	-6.2489	-3.99066
LINC02384-208	12	68333253	68442216	-	LINC02384	ENSG00000251301	long intergenic non-protein coding RNA 2384 [Source:HGNC Symbol;Acc:HGNC:53308]	-	gene	Name match	0	-0.693482	2.1561	1.19613	-1.35568	2.6309	-0.210829	2.37352	-2.42176	-0.50732	-1.45936	-0.215299	2.91784	-1.99708	1.11513	-0.129616	-1.23788	-0.799192	-1.49356	-2.22179	0.0995414	-2.05515	0.911383	-1.63011	2.22284	-0.134017	-3.27751	-2.88274	2.10824	0.734984	-0.233188	-1.76648	-2.84306	0.892195	-2.3837	-0.0447574	0.747701	-0.000974095	-1.50523
HSPA1A-201	6	31815464	31817946	+	HSPA1A	ENSG00000204389	heat shock protein family A (Hsp70) member 1A [Source:HGNC Symbol;Acc:HGNC:5232]	+	gene	Name match	0	-0.816338	1.65151	1.11419	3.02678	3.0392	2.26266	8.16015	2.20423	3.80935	5.09801	3.27161	3.49953	3.7373	5.68186	3.71049	5.84027	2.59498	3.52563	4.57162	5.80602	1.66271	3.332	4.04232	4.05028	3.96432	1.75434	1.92461	1.58606	-0.0928349	2.72322	2.2876	2.78232	4.11969	1.41504	2.69352	3.51557	2.73124	4.71255
HSPA1A-202	6	31815543	31817946	+	HSPA1A	ENSG00000204389	heat shock protein family A (Hsp70) member 1A [Source:HGNC Symbol;Acc:HGNC:5232]	+	gene	Name match	0	-1.02279	1.57113	1.09533	3.00438	3.00273	2.21801	8.13611	2.13519	3.7666	5.03322	3.24413	3.47083	3.68608	5.64725	3.67036	5.81638	2.57256	3.48698	4.52795	5.76287	1.62766	3.28103	3.99983	3.99305	3.91287	1.71603	1.90153	1.49422	-0.110982	2.71137	2.26817	2.75279	4.07188	1.33512	2.66974	3.48182	2.70238	4.68459
LINC00511-201	17	72384302	72592804	-	LINC00511	ENSG00000227036	long intergenic non-protein coding RNA 511 [Source:HGNC Symbol;Acc:HGNC:43564]	-	gene	Name match	0	-0.784629	0.509733	-1.29461	-0.736775	-1.11506	-1.53276	-1.69769	-1.31485	-2.28868	-0.874401	-1.59381	-1.77933	-0.412122	-0.346778	-2.61504	0.0658998	-2.10175	-1.49356	-2.75231	-1.23166	-3.71811	-1.9088	-2.689	-1.66646	-0.380657	-0.154128	-4.05267	-1.78106	-3.09283	-2.30358	-1.47697	-3.71753	-1.61767	-4.96867	-2.50419	-2.65602	-2.00097	-6.46459
ARRDC3-203	5	91374225	91375344	-	ARRDC3	ENSG00000113369	arrestin domain containing 3 [Source:HGNC Symbol;Acc:HGNC:29263]	-	gene	Name match	0	-0.580271	1.25296	3.26315	3.3066	0.269607	1.44628	2.24539	1.58516	1.8962	3.47995	0.510526	2.11049	1.34531	0.0952264	4.01868	4.1339	0.873998	0.436046	0.972584	1.86942	-0.325794	-0.127437	2.68023	2.96687	4.50488	0.515047	1.79908	1.02629	3.22729	1.59043	0.678304	0.140454	0.729137	-0.968665	1.32363	3.37188	1.79002	-2.22513
LINC02456-201	12	102304355	102463491	+	LINC02456	ENSG00000283052	long intergenic non-protein coding RNA 2456 [Source:HGNC Symbol;Acc:HGNC:53389]	+	gene	Name match	0	-6.30819	-3.20647	-4.15259	-3.16304	-6.43699	-1.77377	-2.28265	-1.53724	-3.11875	-4.33383	-2.74581	-4.86679	-3.58205	-4.48974	-1.68904	-1.3799	-3.00865	-4.88588	-2.33727	-3.37851	-2.71811	-6.0608	-6.42597	-2.95597	-3.09338	-6.08487	-4.4677	-3.65553	-3.24484	-2.88854	-4.93641	-5.30249	-6.29323	-2.64674	-5.82612	-6.24098	-2.54846	-6.46459
SAXO2-202	15	82262827	82264881	+	SAXO2	ENSG00000188659	stabilizer of axonemal microtubules 2 [Source:HGNC Symbol;Acc:HGNC:33727]	+	gene	Name match	0	-3.30819	-3.6919	-5.15259	-4.57808	-0.176457	-0.875645	-4.50504	-1.31485	-4.28868	-2.9188	-1.2153	-0.737509	-4.80444	-6.2267	-4.93697	-3.06796	-3.68672	-3.88588	-3.92223	-4.6009	-0.843643	-2.32383	-5.27397	-6.27789	-3.45595	-4.4999	-6.20467	-3.65553	-5.41476	-6.36247	-3.93641	-5.30249	-6.14123	-2.3837	-3.82612	-2.65602	-5.2489	-5.31259
CBR3-AS1-206	21	36132775	36156317	-	CBR3-AS1	ENSG00000236830	CBR3 antisense RNA 1 [Source:HGNC Symbol;Acc:HGNC:43664]	-	gene	Name match	0	-3.98626	-2.8439	-6.3046	-4.16304	-1.03705	-3.06327	-3.09	-2.80027	-4.28868	-2.45936	-4.33078	-3.28183	-3.3894	-2.48974	-3.93697	-1.23788	-3.68672	-2.56395	-1.92223	-0.937933	-6.45508	-5.9088	-3.46661	-4.12589	-2.09338	-6.23687	-5.05267	-4.65553	-6.56677	-4.21047	-3.93641	-4.71753	-6.29323	-5.96866	-5.97812	-5.24098	-3.92697	-3.14266
ANKRD34A-202	1	145961449	145962955	-	ANKRD34A	ENSG00000272031	ankyrin repeat domain 34A [Source:HGNC Symbol;Acc:HGNC:27639]	-	gene	Name match	0	-4.30819	-2.5544	-3.56763	-2.16304	-2.19752	-2.32631	-2.63057	-2.80027	-3.28868	-2.11144	-3.59381	-2.54486	-2.3894	-2.48974	-2.47754	-4.23788	-2.68672	-3.56395	-1.75231	-3.18586	-3.13315	-3.32383	-2.1865	-2.31854	-3.09338	-3.76294	-5.05267	-3.24049	-2.71432	-4.62551	-3.93641	-3.71753	-3.14123	-4.96867	-2.82612	-1.99306	-4.66394	-6.46459
LINC-PINT-201	7	131042836	131052550	-	LINC-PINT	ENSG00000231721	long intergenic non-protein coding RNA, p53 induced transcript [Source:HGNC Symbol;Acc:HGNC:26885]	-	gene	Name match	0	1.646	1.60088	1.46946	-0.18576	-1.47763	0.494724	2.38978	1.00708	1.71694	-1.11144	0.106629	2.99429	3.21978	2.54001	1.44673	0.530303	1.97435	0.605971	1.10013	-0.542005	-1.21561	1.35799	1.50082	0.706998	0.896571	1.52984	-1.80474	3.60343	0.480055	1.56432	-1.07842	0.837062	1.40567	0.00861481	1.92208	0.641659	0.716883	-2.4057
PLEKHA4-207	19	48858861	48860118	-	PLEKHA4	ENSG00000105559	pleckstrin homology domain containing A4 [Source:HGNC Symbol;Acc:HGNC:14339]	-	gene	Name match	0	-5.30819	-6.16583	-3.83067	-4.57808	-5.28498	-2.64823	-3.28265	-5.1222	-6.44068	-2.74887	-4.33078	-4.28183	-6.5414	-6.2267	-4.35201	-4.65292	-4.42368	-3.07853	-4.33727	-3.37851	-4.71811	-6.0608	-4.689	-4.54093	-3.94137	-6.23687	-6.05267	-6.3925	-6.56677	-6.21047	-6.08841	-6.45449	-6.14123	-6.12067	-5.82612	-6.24098	-6.4009	-6.46459
CBR3-AS1-211	21	36132800	36146318	-	CBR3-AS1	ENSG00000236830	CBR3 antisense RNA 1 [Source:HGNC Symbol;Acc:HGNC:43664]	-	gene	Name match	0	-4.72323	-3.42887	-6.3046	-4.57808	-1.64113	-6.3852	-4.09	-3.53724	-6.44068	-3.59687	-4.33078	-3.54486	-3.80444	-3.26734	-5.93697	-1.53744	-4.00865	-3.07853	-2.75231	-1.05658	-6.45508	-5.9088	-4.27397	-6.27789	-3.67834	-6.23687	-6.20467	-4.24049	-6.56677	-4.62551	-5.93641	-4.71753	-6.29323	-5.96866	-5.97812	-5.24098	-4.66394	-3.50523
ACTG2-202	2	73893008	73919865	+	ACTG2	ENSG00000163017	actin gamma 2, smooth muscle [Source:HGNC Symbol;Acc:HGNC:145]	+	gene	Name match	0	-3.30819	-6.16583	-5.15259	-3.57808	-3.96305	-1.98527	-6.09	-1.80027	-3.96675	-2.9188	-2.91574	-2.16635	-4.80444	-6.2267	-2.76705	-6.23788	-4.00865	-4.30092	-4.33727	-5.18586	-6.30307	-6.0608	-6.27397	-3.12589	-3.2633	-4.08487	-3.73074	-5.24049	-3.8298	-3.40311	-4.93641	-6.45449	-4.55627	-6.12067	-4.82612	-6.24098	-5.2489	-6.46459
ATCAY-203	19	3880685	3924997	+	ATCAY	ENSG00000167654	ATCAY kinesin light chain interacting caytaxin [Source:HGNC Symbol;Acc:HGNC:779]	+	gene	Name match	0	-6.46019	-6.16583	-6.3046	-2.70361	-0.218893	-3.42584	-6.24201	-6.27421	-6.44068	-6.0708	-3.33078	-6.0188	-2.21948	-6.2267	-6.08897	-4.65292	-6.16065	-1.42645	-6.07424	-6.33786	-6.45508	-3.58687	-6.42597	-2.66646	-2.17584	-6.23687	-6.20467	-6.3925	-6.56677	-6.36247	-6.08841	-6.30249	-6.29323	-6.12067	-2.82612	-6.39299	-6.4009	-6.46459
AL157395.1-201	10	6197612	6202693	-	AL157395.1	ENSG00000213994	novel transcript	-	gene	Name match	0	-2.72323	-4.01383	-6.15259	-2.70361	-6.43699	-4.64823	-2.28265	-4.53724	-3.70372	-2.0119	-5.91574	-3.54486	-5.3894	-6.2267	-6.08897	-3.43053	-6.16065	-3.30092	-2.92223	-3.6009	-6.30307	-2.44936	-4.689	-4.54093	-1.94137	-3.76294	-5.05267	-5.24049	-5.41476	-5.21047	-4.93641	-4.71753	-3.8193	-6.12067	-4.82612	-5.24098	-6.2489	-6.46459
AC080013.5-201	3	158801257	158801935	-	AC080013.5	ENSG00000272247	novel transcript, antisense to MFSD1	-	gene	Name match	0	-2.06026	-2.20647	-3.83067	-1.84111	-2.47763	-1.02374	-0.505041	-2.66277	-3.11875	-1.16391	-3.33078	-1.77933	-0.963137	-0.430842	-1.68904	-3.43053	-3.68672	-4.88588	-1.52992	-3.18586	-2.98115	-2.73887	-1.88165	-3.54093	-0.941372	-3.76294	-6.05267	-2.24049	-2.71432	-4.21047	-3.61448	-3.71753	-2.44079	-6.12067	-5.82612	-3.91906	-1.92697	-3.31259
ARSI-201	5	150296343	150302905	-	ARSI	ENSG00000183876	arylsulfatase family member I [Source:HGNC Symbol;Acc:HGNC:32521]	-	gene	Name match	0	-6.46019	-6.16583	-6.3046	-6.31504	-6.43699	-6.3852	-6.24201	-1.95228	-0.138932	-2.59687	-6.06774	-3.28183	-1.06747	-4.0747	-6.08897	-2.53744	-5.00865	-6.03789	-3.60031	-3.86393	-6.45508	-6.0608	-4.689	-6.27789	-6.2633	-6.23687	-2.4677	-3.91856	-6.56677	-2.12301	-6.08841	-6.45449	-6.29323	-6.12067	-5.97812	-6.39299	-6.4009	-3.99066
CCDC155-214	19	49394543	49417989	+	CCDC155	ENSG00000161609	coiled-coil domain containing 155 [Source:HGNC Symbol;Acc:HGNC:26520]	+	gene	Name match	0	-2.84876	-6.16583	-5.15259	-3.35568	-4.70002	-4.2332	-2.28265	-4.53724	-1.89636	-4.9188	-2.33078	-4.28183	-4.80444	-5.0747	-6.08897	-6.23788	-3.68672	-3.88588	-4.92223	-4.6009	-6.45508	-5.9088	-5.27397	-4.12589	-4.2633	-6.23687	-6.20467	-4.24049	-6.56677	-4.62551	-5.93641	-6.45449	-4.55627	-5.96866	-5.97812	-6.39299	-3.92697	-6.31259
AL589986.2-201	1	152205858	152207057	+	AL589986.2	ENSG00000236427	novel transcript	+	gene	Name match	0	-6.46019	-1.7659	-3.83067	-5.16304	-0.0561632	-2.64823	-2.76807	-3.31485	-1.82925	-6.0708	-3.33078	-4.28183	-6.5414	-6.2267	-2.23653	-5.23788	-3.20129	-4.30092	-3.33727	-2.6009	-2.49572	-6.0608	-3.27397	-5.12589	-2.80387	-2.4999	-3.4677	-3.24049	-6.56677	-3.88854	-3.93641	-4.71753	-4.55627	-3.96867	-3.82612	-6.39299	-3.07898	-6.46459
HDAC9-224	7	18835909	18907034	+	HDAC9	ENSG00000048052	histone deacetylase 9 [Source:HGNC Symbol;Acc:HGNC:14065]	+	gene	Name match	0	-2.72323	-6.16583	-6.3046	-3.57808	-6.28498	-6.3852	-6.24201	-6.27421	-2.82925	-4.33383	-6.06774	-6.0188	-0.86584	-2.90477	-5.93697	-6.38988	-3.20129	-1.56395	-4.92223	-5.18586	-6.45508	-6.0608	-6.27397	-6.27789	-6.4153	-6.23687	-6.20467	-6.3925	-4.41476	-6.36247	-6.08841	-6.45449	-6.29323	-6.12067	-5.97812	-6.39299	-6.4009	-6.46459
LINC00484-203	9	91160356	91162632	+	LINC00484	ENSG00000235641	long intergenic non-protein coding RNA 484 [Source:HGNC Symbol;Acc:HGNC:27862]	+	gene	Name match	0	-0.784629	-4.42887	-2.98267	-5.16304	-1.64113	-4.2332	-5.09	-6.1222	-3.48132	-3.9188	-4.33078	-3.54486	-1.48251	-0.0974187	-4.93697	-6.38988	-3.20129	-5.88588	-3.60031	-5.18586	-6.30307	-1.58687	-3.95204	-2.66646	-4.67834	-3.76294	-6.05267	-1.99256	-4.09283	-3.62551	-4.35144	-4.71753	-2.9713	-6.12067	-3.24115	-4.65602	-3.66394	-6.46459
AC062037.3-203	2	85418745	85422490	+	AC062037.3	ENSG00000286011	novel transcript	+	gene	Name match	0	-6.46019	-5.01383	-2.06513	-1.84111	-2.58454	-1.06327	-0.183112	-2.31485	-3.70372	-0.831332	-3.10838	-1.00881	-3.58205	-2.48974	-2.47754	-2.53744	-1.68672	-1.63795	-1.06425	-1.32788	-4.71811	-3.10144	-2.81454	-2.12589	-0.43041	-6.23687	-4.05267	-2.15303	-2.71432	-2.75104	-3.61448	-4.71753	-3.33387	-4.3837	-4.24115	-5.24098	-2.92697	-6.31259
AL596442.1-201	6	170160614	170163142	+	AL596442.1	ENSG00000232197	novel transcript	+	gene	Name match	0	-1.2638	-6.16583	-4.56763	-6.31504	-6.43699	-2.64823	-6.09	-6.27421	-6.44068	-6.0708	-6.06774	-6.0188	-6.5414	-1.0747	-6.08897	-6.38988	-6.16065	-6.03789	-6.07424	-6.33786	-6.45508	0.832671	-6.42597	-6.27789	-4.2633	-2.27751	-6.20467	-6.3925	-6.56677	-6.36247	-6.08841	-6.45449	-6.29323	-6.12067	-5.97812	-6.39299	-6.4009	-6.46459
AL158151.3-201	9	129175807	129177575	+	AL158151.3	ENSG00000268050	novel transcript, antisense to IER5L	+	gene	Name match	0	-2.50084	-3.42887	-3.83067	-2.35568	-4.70002	-1.64823	-2.38956	-3.1222	-3.48132	-0.304085	-2.45631	-2.28183	-1.17995	-0.00860938	-3.35201	-1.98995	-1.92118	-1.36232	-3.33727	-2.18586	-5.30307	-2.20836	-2.36708	-3.80396	-1.80387	-2.38443	-4.4677	-3.43314	-3.24484	-2.62551	-4.93641	-2.98056	-2.55627	-2.50923	-2.24115	-1.1117	-4.66394	-5.31259
LINC00484-202	9	91162498	91163331	+	LINC00484	ENSG00000235641	long intergenic non-protein coding RNA 484 [Source:HGNC Symbol;Acc:HGNC:27862]	+	gene	Name match	0	0.511988	-3.20647	-1.76028	-2.57808	-0.240588	-0.947795	-2.92008	-4.53724	-2.20122	-2.45936	-2.45631	-0.959901	0.338519	1.67349	-1.18208	-4.65292	-0.921182	-2.07853	-2.4628	-3.01594	-2.98115	-0.354208	-2.02604	-1.26791	-2.45595	-3.4999	-6.05267	0.11706	-2.16684	-2.12301	-1.76648	-2.71753	-0.38634	-5.96866	-1.73865	-3.24098	-2.34201	-6.31259
AC079336.6-201	17	32518322	32518934	-	AC079336.6	ENSG00000279781	TEC	-	gene	Name match	0	-6.46019	-2.8439	-2.83067	-3.16304	-1.70002	-3.91127	-3.28265	-6.1222	-2.82925	-0.364206	-5.91574	-4.86679	-6.5414	-6.2267	-3.61504	-6.38988	-2.83872	-3.56395	-2.22179	-2.48542	-2.39618	-6.0608	-6.42597	-4.12589	-3.2633	-6.23687	-6.20467	-2.07057	-6.56677	-4.62551	-5.93641	-6.45449	-6.29323	-6.12067	-2.65619	-3.24098	-4.66394	-6.46459
EXTL1-201	1	26021780	26036464	+	EXTL1	ENSG00000158008	exostosin like glycosyltransferase 1 [Source:HGNC Symbol;Acc:HGNC:3515]	+	gene	Name match	0	-6.46019	-4.01383	-3.56763	-1.77072	-2.19752	-1.64823	-1.13581	-3.53724	-2.38179	-1.83133	-2.45631	-2.40736	-3.80444	-2.0747	-2.93697	-1.15042	-2.83872	-2.56395	-3.11488	-0.976408	-2.60263	-5.9088	-2.02604	-2.42545	-1.56286	-4.4999	-3.73074	-2.15303	-3.8298	-4.62551	-3.12905	-6.45449	-1.44079	-6.12067	-4.82612	-6.39299	-1.92697	-4.72763
AC079610.1-201	2	213276552	213284205	-	AC079610.1	ENSG00000196096	uncharacterized LOC100130451 [Source:NCBI gene;Acc:100130451]	-	gene	Name match	0	-6.30819	-4.01383	-2.56763	-2.57808	-1.82555	-1.32631	-2.76807	-1.80027	-3.96675	-1.21836	-1.91574	-2.16635	-4.80444	-4.0747	-2.23653	-2.77845	-2.30821	-4.30092	-1.33727	-1.72643	-1.98115	-2.44936	-2.02604	-2.31854	-1.87098	-4.08487	-3.73074	-2.78106	-2.02245	-3.04054	-1.18152	-4.71753	-6.14123	-4.3837	-3.82612	-4.24098	-3.07898	-5.31259
FAM53C-205	5	138333677	138337090	+	FAM53C	ENSG00000120709	family with sequence similarity 53 member C [Source:HGNC Symbol;Acc:HGNC:1336]	+	gene	Name match	0	-2.50084	-3.01383	-2.45215	-4.57808	-3.70002	-1.77377	-1.76807	-4.1222	-3.48132	-0.709342	-1.74581	-3.05944	-1.74555	-2.75277	-2.61504	-3.06796	-4.42368	-1.24203	-2.33727	-2.0984	-3.98115	-3.32383	-3.46661	-2.42545	-0.508413	-4.08487	-4.4677	-0.814227	-6.41476	-5.21047	-6.08841	-4.71753	-4.55627	-4.3837	-1.50419	-2.24098	-4.66394	-6.31259
ERICD-201	8	140636281	140638283	+	ERICD	ENSG00000280303	E2F1-regulated inhibitor of cell death [Source:HGNC Symbol;Acc:HGNC:49404]	+	gene	Name match	0	-2.50084	-1.7659	-2.56763	-1.40815	-6.28498	-3.42584	-0.804601	-2.53724	-1.82925	0.329132	-2.33078	-0.696867	-0.997085	-1.82677	-0.445118	-1.1086	-4.42368	-0.841488	-0.968037	-0.32788	-1.60263	-2.58687	-2.10404	0.102927	-1.13402	-2.38443	-0.0302984	0.28307	-1.8298	-3.04054	-2.02952	-4.71753	-2.9713	-3.3837	-2.12568	-2.07106	-1.72534	-4.72763
AL139398.1-201	X	70427450	70435350	-	AL139398.1	ENSG00000284391	uncharacterized LOC105373244 [Source:NCBI gene;Acc:105373244]	-	gene	Name match	0	-2.13827	-5.01383	-3.15259	-3.57808	-4.70002	-6.2332	-3.09	-6.27421	-5.28868	-6.0708	-3.33078	-4.28183	-2.21948	-0.582846	-4.35201	-3.91595	-6.16065	-2.56395	-5.92223	-5.18586	-6.45508	-6.0608	-6.42597	-4.54093	-1.67834	-6.23687	-6.20467	-6.24049	-6.41476	-6.21047	-6.08841	-5.30249	-4.55627	-6.12067	-4.24115	-6.39299	-6.4009	-6.46459
AC018647.1-208	7	35715189	35721206	+	AC018647.1	ENSG00000227544	novel transcript	+	gene	Name match	0	-4.72323	-3.42887	-3.56763	-4.57808	-4.70002	-3.42584	-3.50504	-5.1222	-6.44068	-3.33383	-4.33078	-6.0188	-4.06747	-4.48974	-3.12962	-5.23788	-6.16065	-6.03789	-3.33727	-6.18586	-2.60263	-3.9088	-2.689	-3.54093	-6.4153	-3.08487	-6.20467	-3.91856	-6.56677	-6.21047	-6.08841	-6.45449	-6.14123	-6.12067	-5.82612	-3.24098	-3.66394	-6.46459
GPHA2-203	11	64934644	64935523	-	GPHA2	ENSG00000149735	glycoprotein hormone alpha 2 [Source:HGNC Symbol;Acc:HGNC:18054]	-	gene	Name match	0	-6.30819	-6.16583	-2.56763	-1.51918	-4.70002	-4.64823	-4.09	-6.27421	-3.28868	-2.9188	-3.91574	-4.28183	-4.06747	-2.16781	-3.35201	-5.23788	-2.42368	-5.88588	-3.92223	-4.6009	-5.30307	-5.9088	-1.95204	-2.42545	-4.67834	-3.76294	-6.05267	-3.65553	-4.09283	-3.88854	-6.08841	-6.45449	-2.6818	-6.12067	-5.97812	-6.24098	-4.66394	-5.31259
LINC01968-217	3	194768802	194819772	+	LINC01968	ENSG00000237222	long intergenic non-protein coding RNA 1968 [Source:HGNC Symbol;Acc:HGNC:52794]	+	gene	Name match	0	-5.30819	-5.01383	-5.15259	-6.31504	-3.47763	-2.64823	-3.76807	-4.53724	-5.28868	-2.9188	-4.33078	-3.28183	-4.06747	-3.75277	-4.35201	-3.43053	-3.42368	-4.30092	-4.92223	-3.18586	-6.45508	-4.9088	-4.689	-6.12589	-3.09338	-6.08487	-6.20467	-3.43314	-6.41476	-6.21047	-6.08841	-6.45449	-6.14123	-6.12067	-5.97812	-4.65602	-5.2489	-5.31259
CBR3-AS1-202	21	36141396	36156306	-	CBR3-AS1	ENSG00000236830	CBR3 antisense RNA 1 [Source:HGNC Symbol;Acc:HGNC:43664]	-	gene	Name match	0	-5.30819	-3.20647	-6.3046	-5.16304	-1.28498	-3.06327	-3.76807	-2.53724	-4.28868	-2.33383	-4.33078	-3.05944	-3.06747	-2.37426	-5.93697	-1.28368	-3.68672	-3.30092	-2.01534	-0.937933	-6.30307	-4.9088	-3.10404	-3.12589	-2.01537	-6.08487	-5.05267	-5.24049	-6.56677	-6.21047	-3.93641	-4.71753	-6.29323	-6.12067	-5.97812	-4.65602	-3.66394	-3.14266
AC099329.1-202	3	42804940	42852428	-	AC099329.1	ENSG00000235288	novel transcript, antisense to CCBP2	-	gene	Name match	0	-3.72323	-2.31339	-5.15259	-3.84111	-4.28498	-2.06327	-2.09	-3.80027	-4.28868	-0.218355	-2.91574	-2.16635	-1.99708	-0.216718	-2.61504	-3.91595	-3.42368	-3.30092	-3.11488	-3.01594	-6.30307	-3.58687	-2.81454	-3.31854	-1.3091	-6.08487	-3.73074	-2.78106	-6.41476	-3.88854	-3.12905	-6.30249	-4.55627	-3.3837	-2.82612	-2.24098	-3.44155	-6.46459
ARRDC3-201	5	91368631	91383317	-	ARRDC3	ENSG00000113369	arrestin domain containing 3 [Source:HGNC Symbol;Acc:HGNC:29263]	-	gene	Name match	0	2.66909	5.43738	6.8906	6.70482	4.68584	6.21904	6.7869	5.34846	5.43669	7.5525	5.15907	6.43127	4.80166	4.57994	7.53038	7.64448	4.50607	4.63179	5.33869	5.60977	2.95431	3.51956	6.03466	6.52067	8.08702	3.85765	5.42459	4.83231	6.64762	5.46107	4.6287	3.65025	4.68691	4.25775	5.18091	6.83014	5.6326	1.47531
AC239803.3-203	1	148023866	148025934	+	AC239803.3	ENSG00000274372	novel transcript	+	gene	Name match	0	-0.784629	-1.25894	-6.15259	-2.70361	-2.47763	-3.42584	-6.24201	-4.53724	-1.82925	-2.59687	-2.59381	-6.0188	-2.80444	-1.90477	-3.61504	-3.65292	-2.20129	-3.30092	-3.60031	-3.37851	-2.21561	-1.32383	-2.36708	-3.54093	-4.67834	-1.69255	-4.4677	-2.24049	-2.41476	-3.88854	-6.08841	-6.45449	-2.23434	-6.12067	-2.82612	-1.91906	-2.66394	-2.31259
CHIT1-205	1	203212827	203272809	-	CHIT1	ENSG00000133063	chitinase 1 [Source:HGNC Symbol;Acc:HGNC:1936]	-	gene	Name match	0	-2.72323	-2.31339	-3.15259	-1.30506	-2.03705	-1.14573	-1.50504	-1.80027	-0.533792	0.0584848	-1.39218	-0.618864	-0.804439	-2.0747	-0.615043	-1.84556	-2.30821	-0.978992	-1.27838	-1.0984	-1.84364	-0.908796	0.398459	-1.48204	-1.40532	-3.27751	-1.59323	0.446009	-2.3273	-2.04054	-2.12905	-4.71753	-0.308338	-6.12067	-3.01876	-1.07106	-1.66394	-2.4057
AC073611.1-203	12	53328146	53336342	-	AC073611.1	ENSG00000170374	Sp7 transcription factor [Source:NCBI gene;Acc:121340]	-	gene	Name match	0	-3.98626	-6.01383	-4.56763	-4.57808	-3.96305	-6.2332	-3.76807	-6.27421	-6.44068	-4.33383	-6.06774	-6.0188	-3.80444	-3.75277	-6.08897	-6.23788	-6.00865	-5.88588	-6.07424	-4.18586	-4.71811	-2.44936	-2.81454	-3.54093	-6.2633	-6.23687	-6.20467	-6.24049	-4.8298	-6.36247	-6.08841	-6.45449	-6.29323	-5.96866	-5.97812	-6.39299	-6.4009	-6.46459
LINC00896-202	22	20206397	20208524	+	LINC00896	ENSG00000236499	long intergenic non-protein coding RNA 896 [Source:HGNC Symbol;Acc:HGNC:26519]	+	gene	Name match	0	-3.72323	-1.92637	-0.867192	0.158889	-2.11506	0.258656	-1.44615	-0.992919	-0.966751	0.695915	-2.10838	-0.138871	-0.0856213	-0.319811	-1.41341	-1.48299	-0.83872	-1.88588	-0.636831	-0.828309	-3.30307	-1.9088	-1.36708	-0.425452	-1.40532	-3.76294	-2.05267	-1.91856	-3.8298	-2.21047	-2.93641	-0.980561	-2.05377	-4.3837	-4.82612	-1.1117	-3.92697	-2.4057
AL158835.1-206	10	125697604	125707004	+	AL158835.1	ENSG00000228021	novel transcript	+	gene	Name match	0	-5.30819	-2.6919	-4.15259	-6.31504	-2.47763	-6.3852	-5.09	-6.27421	-6.44068	-0.964599	-4.91574	-6.0188	-6.5414	-6.2267	-4.35201	-6.38988	-4.42368	-3.88588	-6.07424	-3.6009	-3.98115	-1.82133	-4.689	-2.66646	-4.67834	-5.08487	-3.73074	-3.65553	-6.56677	-3.21047	-5.93641	-4.30249	-6.29323	-6.12067	-5.82612	-4.65602	-5.2489	-6.46459
LINC00484-201	9	91159573	91165658	+	LINC00484	ENSG00000235641	long intergenic non-protein coding RNA 484 [Source:HGNC Symbol;Acc:HGNC:27862]	+	gene	Name match	0	1.98643	-1.31339	-0.508738	-0.0337565	1.27726	1.33666	-0.475293	-2.21531	-1.07923	-0.11144	-0.59381	0.940563	1.67129	2.62574	0.402879	-3.23788	0.331205	-1.63795	-0.674306	-1.43097	-1.54819	-0.00190579	-0.847702	0.961571	-0.0153728	-1.91494	-4.4677	2.16465	-0.633403	-0.566612	0.385522	-2.13256	1.0287	-4.3837	-1.01876	-1.33409	-0.226534	-3.72763
AC008440.1-201	19	53854581	53869107	-	AC008440.1	ENSG00000228323	novel transcript, antisense to MYADM	-	gene	Name match	0	-2.60775	-0.0830915	-1.2457	0.122363	-1.28498	1.17619	1.50245	-0.449777	-0.765118	-1.74887	0.128656	0.399995	-2.80444	-0.489736	-0.47754	-0.0284276	0.366394	-0.756599	0.859127	-0.828309	-2.39618	-1.10144	-4.689	-0.0173671	1.49159	-0.997403	-1.4677	1.35196	-2.24484	-0.655879	-1.93641	-2.71753	-1.8193	-1.06177	-1.50419	-6.24098	-1.00097	-1.66873
SYNPO2-206	4	118850688	119057934	+	SYNPO2	ENSG00000172403	synaptopodin 2 [Source:HGNC Symbol;Acc:HGNC:17732]	+	gene	Name match	0	-1.84876	-1.49027	-1.29461	-0.736775	0.522373	-0.505276	-0.920078	-2.31485	-1.24429	-0.218355	-0.523421	-0.737509	-1.74555	-1.61527	0.505972	-0.355238	-2.00865	-0.841488	-0.71278	-0.828309	-0.303074	1.06848	-0.881649	-0.803963	-1.13402	-0.561304	-1.73074	-0.382511	-0.8298	-1.75104	0.172119	-4.71753	-0.258585	-2.64674	-0.0447574	-0.240984	-1.29471	-4.72763
AC096920.1-201	3	50599879	50601148	-	AC096920.1	ENSG00000280382	novel transcript	-	gene	Name match	0	-6.46019	-5.01383	-5.15259	-5.16304	-5.28498	-3.42584	-6.24201	-6.1222	-3.28868	-2.11144	-5.91574	-6.0188	-2.68896	-3.26734	-3.61504	-6.23788	-4.42368	-6.03789	-2.4628	-5.18586	-4.71811	-5.9088	-3.689	-5.12589	-6.4153	-5.08487	-6.20467	-6.3925	-6.56677	-6.36247	-6.08841	-6.45449	-6.14123	-6.12067	-5.97812	-3.91906	-6.2489	-6.46459
SYT11-201	1	155859567	155885199	+	SYT11	ENSG00000132718	synaptotagmin 11 [Source:HGNC Symbol;Acc:HGNC:19239]	+	gene	Name match	0	2.39571	-0.804375	0.902688	2.14074	5.56129	2.99322	2.34463	4.46088	1.38375	0.473522	3.41742	4.76802	3.31104	3.35157	0.232954	0.773346	0.383672	2.80412	4.62659	2.49362	-0.280707	2.14105	3.1481	4.49249	3.0221	0.515047	0.251115	2.32936	2.20362	3.38572	1.58716	-0.035703	3.73989	1.12937	2.81051	-1.19659	1.4722	-0.0837708
AC007663.3-201	22	20320739	20321203	+	AC007663.3	ENSG00000273139	novel transcript	+	gene	Name match	0	-4.72323	-6.16583	-4.15259	-1.99311	-6.43699	-2.32631	-2.76807	-4.53724	-3.28868	-3.11144	-2.45631	-3.54486	-2.30194	-1.90477	-2.61504	-6.23788	-2.54921	-4.30092	-2.22179	-3.01594	-4.71811	-6.0608	-3.689	-3.54093	-2.67834	-6.23687	-3.73074	-3.65553	-4.09283	-6.36247	-2.61448	-6.30249	-4.55627	-5.96866	-5.97812	-2.91906	-5.2489	-6.31259
CLMP-204	11	123073485	123083736	-	CLMP	ENSG00000166250	CXADR like membrane protein [Source:HGNC Symbol;Acc:HGNC:24039]	-	gene	Name match	0	-3.98626	-1.8439	-3.56763	-1.51918	-2.47763	-4.2332	-4.09	-2.95228	-2.38179	0.0119423	-4.91574	-6.0188	-4.3894	-3.48974	-3.61504	-2.53744	-4.42368	-4.30092	-2.92223	-2.0984	-4.71811	-3.10144	-1.36708	-3.12589	-3.94137	-2.27751	-2.35223	-6.3925	-4.09283	-6.21047	-6.08841	-6.30249	-3.8193	-5.96866	-5.82612	-1.43363	-6.4009	-3.99066
FRG1-DT-202	4	189780336	189940271	-	FRG1-DT	ENSG00000245685	FRG1 divergent transcript [Source:HGNC Symbol;Acc:HGNC:51590]	-	gene	Name match	0	-3.30819	-2.5544	-6.15259	-4.57808	-1.76142	-6.3852	-6.24201	-6.1222	-2.70372	-4.33383	-4.33078	-4.28183	-3.80444	-5.0747	-2.76705	-3.91595	-4.00865	-4.88588	-4.33727	-3.01594	-3.71811	-2.10144	-1.88165	-3.31854	-2.80387	-2.91494	-6.05267	-3.91856	-4.09283	-4.21047	-2.61448	-4.71753	-3.14123	-6.12067	-5.82612	-6.39299	-4.66394	-6.46459
AL359076.1-201	9	2041900	2046023	-	AL359076.1	ENSG00000236199	novel transcript	-	gene	Name match	0	1.91581	-0.399119	-0.175315	0.591848	-3.28498	-0.532757	-0.804601	-2.21531	0.711321	1.10357	-0.745813	0.762565	3.45452	3.34737	-0.236532	1.66901	0.348907	-1.0279	0.0319631	-2.6009	-1.05515	-1.82133	-0.441077	0.33354	-0.405319	0.124588	-1.09847	0.514395	-0.110982	0.0374593	-1.12905	-0.910172	0.801287	-3.3837	0.282407	0.616997	-0.318164	-0.789028
AL356417.1-202	6	159107791	159116053	+	AL356417.1	ENSG00000224478	novel transcript	+	gene	Name match	0	-3.72323	-3.42887	-1.76028	-1.84111	-2.70002	-1.32631	-1.18311	-2.1222	-1.76512	-0.190875	-1.59381	-1.22294	-2.3894	-2.48974	-0.322262	-1.98995	-2.68672	-1.0279	-0.495968	-1.93793	-3.13315	-1.58687	-1.27397	-1.12589	0.111739	-6.08487	-3.4677	-2.43314	-3.8298	-3.62551	-2.35144	-6.45449	-1.44079	-5.96866	-1.91923	-3.43363	-1.34201	-6.31259
AL596442.1-203	6	170160606	170163021	+	AL596442.1	ENSG00000232197	novel transcript	+	gene	Name match	0	-1.2638	-6.16583	-4.56763	-6.31504	-6.43699	-2.77377	-6.09	-6.27421	-6.44068	-6.0708	-6.06774	-6.0188	-6.5414	-1.55114	-6.08897	-6.38988	-6.16065	-6.03789	-6.07424	-6.33786	-6.45508	0.819124	-6.42597	-6.27789	-4.2633	-2.38443	-6.20467	-6.3925	-6.56677	-6.36247	-6.08841	-6.45449	-6.29323	-6.12067	-5.97812	-6.39299	-6.4009	-6.46459
MEF2C-AS1-205	5	88889374	88965872	+	MEF2C-AS1	ENSG00000248309	MEF2C antisense RNA 1 [Source:HGNC Symbol;Acc:HGNC:48908]	+	gene	Name match	0	-2.13827	-3.20647	-6.3046	-5.16304	0.0725702	-6.2332	-6.24201	-5.1222	-4.70372	-4.33383	-5.91574	-2.40736	-0.86584	-2.26734	-4.93697	-5.23788	-6.16065	-6.03789	-4.33727	-6.33786	-6.45508	-3.32383	-6.42597	-6.27789	-6.4153	-6.23687	-6.05267	-5.24049	-3.09283	-6.21047	-6.08841	-6.45449	-5.14123	-4.96867	-5.97812	-6.39299	-5.2489	-6.31259
AC103724.3-201	8	42151772	42152763	-	AC103724.3	ENSG00000261449	novel transcript, antisense to AP3M2	-	gene	Name match	0	-1.4013	-1.7659	-1.98267	-1.84111	-3.28498	-0.985269	-1.04561	-2.66277	-1.53379	-0.918795	-1.45631	-1.05944	-1.68896	0.115126	-2.76705	-1.48299	-3.68672	-1.24203	-1.27838	-2.18586	-3.71811	-2.9088	-2.689	-1.1717	-0.590875	-6.08487	-3.73074	-2.91856	-2.60741	-6.21047	-2.02952	-6.45449	-4.14123	-4.3837	-2.65619	-2.15352	-4.2489	-3.99066
LINC01480-202	19	41535340	41536902	+	LINC01480	ENSG00000270164	long intergenic non-protein coding RNA 1480 [Source:HGNC Symbol;Acc:HGNC:51124]	+	gene	Name match	0	-3.13827	-3.6919	-2.2457	-3.84111	-6.28498	-1.42584	-6.24201	-4.1222	-2.58824	-3.9188	-3.33078	-4.28183	-1.48251	0.925301	-3.93697	-6.38988	-2.20129	-6.03789	-2.01534	-2.86393	-2.30307	-2.32383	-2.689	-2.03843	-3.45595	-3.4999	-6.20467	-3.65553	-1.60741	-4.21047	-3.35144	-6.45449	-2.9713	-6.12067	-4.24115	-6.24098	-2.16144	-6.46459
AL356124.1-208	6	129494146	129552587	-	AL356124.1	ENSG00000226149	novel transcript	-	gene	Name match	0	-2.98626	-3.6919	-1.76028	-3.16304	-4.70002	0.106653	-1.44615	-1.42176	-0.734091	-2.74887	-1.52342	-2.69687	-0.049552	-4.48974	-2.47754	-5.23788	-1.30821	-1.97899	-0.636831	-2.86393	-2.71811	-1.32383	-1.14468	-2.95597	-2.45595	-3.4999	-6.05267	-2.65553	-2.50787	-2.04054	-0.98221	-2.30249	-0.855826	-6.12067	-4.24115	-6.24098	-1.85658	-5.31259
AL139330.1-201	6	158000109	158000749	-	AL139330.1	ENSG00000285642	novel transcript	-	gene	Name match	0	-3.50084	-3.6919	-2.15259	-2.84111	-6.28498	-3.06327	-2.92008	-2.66277	-0.381789	-3.59687	-2.45631	-2.54486	-4.80444	-3.26734	-2.61504	-6.38988	-2.68672	-2.71596	-3.11488	-2.72643	-3.98115	-2.44936	-2.36708	-1.371	-2.45595	-2.91494	-6.05267	-6.3925	-2.02245	-3.88854	-5.93641	-4.71753	-1.8193	-2.50923	-3.24115	-4.65602	-4.2489	-4.72763
LINC00484-205	9	91159769	91166272	+	LINC00484	ENSG00000235641	long intergenic non-protein coding RNA 484 [Source:HGNC Symbol;Acc:HGNC:27862]	+	gene	Name match	0	2.38181	-1.01383	-0.0233114	0.158889	1.64576	1.41785	-0.308643	-1.95228	-0.430699	0.103573	-0.423885	1.16663	1.98998	3.02333	0.602187	-2.91595	0.530514	-1.36232	-0.278377	-1.14147	-1.13315	0.466243	-0.573527	1.16873	0.0942517	-1.17798	-3.4677	2.41414	-0.414763	-0.210468	0.571389	-1.5476	1.35862	-3.64674	-0.540715	-0.955582	0.0909485	-3.72763
KBTBD8-204	3	66998307	67003828	+	KBTBD8	ENSG00000163376	kelch repeat and BTB domain containing 8 [Source:HGNC Symbol;Acc:HGNC:30691]	+	gene	Name match	0	-1.98626	-0.884546	0.519831	-1.25615	-0.963054	-0.425842	0.40185	0.125725	-0.406036	0.914095	-1.33078	-0.912596	0.877385	2.93932	-1.61504	-1.71432	-0.964251	-0.756599	-1.16735	-0.0361138	-1.65922	-0.208357	-0.144684	-0.540929	-0.0538469	-5.08487	-3.05267	0.527692	1.1244	0.198923	-0.0784247	-3.71753	-1.55627	-2.16131	-1.50419	-3.91906	-0.000974095	-1.35839
OR56B1-201	11	5736448	5738522	+	OR56B1	ENSG00000181023	olfactory receptor family 56 subfamily B member 1 [Source:HGNC Symbol;Acc:HGNC:15245]	+	gene	Name match	0	-3.30819	-2.5544	-4.56763	-6.31504	-2.96305	-3.64823	-6.24201	-3.80027	-6.28868	-6.0708	-6.06774	-5.86679	-3.06747	-0.293339	-6.08897	-1.77845	-6.00865	-6.03789	-4.33727	-3.86393	-2.71811	-3.58687	-3.689	-4.12589	-4.2633	-4.4999	-3.05267	-3.91856	-4.8298	-5.21047	-6.08841	-6.30249	-3.8193	-6.12067	-5.97812	-3.43363	-6.2489	-3.50523
BCL2-203	18	63313802	63318812	-	BCL2	ENSG00000171791	BCL2 apoptosis regulator [Source:HGNC Symbol;Acc:HGNC:990]	-	gene	Name match	0	4.88163	4.83558	2.1917	3.90305	4.58923	3.88963	2.71413	1.27868	5.53469	4.30521	3.30343	2.85772	6.28148	5.64169	4.81122	3.84027	6.27271	4.24211	5.29814	2.64069	2.54242	2.01007	1.30346	3.5071	3.00114	4.32452	4.18215	2.85227	2.82364	2.72027	2.48986	4.34766	2.22072	1.56272	3.80506	5.38792	2.73124	2.08402
TTC21A-214	3	39132975	39134860	+	TTC21A	ENSG00000168026	tetratricopeptide repeat domain 21A [Source:HGNC Symbol;Acc:HGNC:30761]	+	gene	Name match	0	-0.84876	-2.20647	-2.2457	-1.51918	-2.28498	-1.84088	-2.50504	-0.478346	-2.04075	-0.789512	-1.91574	0.155576	2.82734	0.47989	-1.93697	-0.683292	-1.10175	-1.07853	-2.4628	-0.694008	-3.13315	-2.73887	-0.207878	-0.76834	-2.45595	0.469723	-2.35223	-1.24049	-2.3273	-1.51003	-2.02952	-0.876225	-3.55627	-2.64674	-2.01876	-1.99306	-1.54846	-1.31259
AC002463.1-235	7	112622390	112703225	+	AC002463.1	ENSG00000223646	novel transcript	+	gene	Name match	0	-3.30819	-3.20647	-4.56763	-3.57808	-4.70002	-3.64823	-6.24201	-3.1222	-3.48132	-5.9188	-6.06774	-6.0188	-1.80444	-6.2267	-4.93697	-4.65292	-6.16065	-4.88588	-4.33727	-5.18586	-3.13315	-3.10144	-5.27397	-5.12589	-5.2633	-6.08487	-4.05267	-4.65553	-4.09283	-6.36247	-6.08841	-6.45449	-6.29323	-4.96867	-5.97812	-4.65602	-6.4009	-5.31259
FAAH-204	1	46406038	46409288	+	FAAH	ENSG00000117480	fatty acid amide hydrolase [Source:HGNC Symbol;Acc:HGNC:3553]	+	gene	Name match	0	-2.60775	-2.5544	-3.15259	1.62486	-0.240588	-0.0433723	0.79264	0.337229	-2.48132	-1.52648	1.55187	-0.474475	2.1918	-1.75277	-0.209051	0.517006	0.620712	2.10847	1.64001	0.171691	-2.84364	-2.58687	-0.343229	-0.0598024	-2.94137	-2.38443	-3.73074	0.34447	-3.24484	-0.166074	-3.35144	-3.13256	0.301716	-2.96867	-2.01876	-1.84867	0.558453	-0.358393
AC011346.1-213	5	148326730	148383886	-	AC011346.1	ENSG00000247199	novel transcript, antisense to SPINK9, SPINK7 and SPINK13	-	gene	Name match	0	-3.13827	-1.42887	-1.2457	-0.435119	-0.641126	-0.678608	-1.38956	-3.53724	-1.38179	0.0354012	-1.74581	-3.28183	-0.716977	-1.0747	-2.61504	-2.65292	-3.20129	-0.885882	-1.52992	-1.93793	-1.39618	-1.32383	-1.7504	-1.87796	-0.481941	-1.9974	-2.4677	-0.992565	-2.02245	-2.51003	-2.23597	-5.30249	-0.649375	-4.96867	-1.91923	-1.19659	-1.03945	-4.72763
NFASC-208	1	204828651	205010924	+	NFASC	ENSG00000163531	neurofascin [Source:HGNC Symbol;Acc:HGNC:29866]	+	gene	Name match	0	-4.72323	-4.01383	-3.34524	-5.16304	-3.11506	-4.64823	-6.09	-6.27421	-1.70372	-2.9188	-3.59381	-6.0188	-2.80444	-0.752771	-6.08897	-5.23788	-6.16065	-4.30092	-6.07424	-4.18586	-4.71811	-6.0608	-6.42597	-4.12589	-4.67834	-5.08487	-6.05267	-6.3925	-6.56677	-6.36247	-6.08841	-6.30249	-6.29323	-6.12067	-5.97812	-4.65602	-6.2489	-6.46459
ATF3-209	1	212613436	212620777	+	ATF3	ENSG00000162772	activating transcription factor 3 [Source:HGNC Symbol;Acc:HGNC:785]	+	gene	Name match	0	2.54043	1.52533	4.32314	5.26323	2.1159	4.45418	5.99081	3.89042	3.5283	5.63963	4.29372	4.79943	4.97965	5.98498	4.71766	4.90359	3.63701	3.70096	4.24769	4.05374	0.46511	1.15729	4.09672	5.27339	6.9431	2.78241	1.76111	3.16678	2.6269	3.03271	3.40344	2.07255	1.48082	2.84191	4.36247	4.33172	3.13696	1.3809
AC062037.3-202	2	85418721	85425314	+	AC062037.3	ENSG00000286011	novel transcript	+	gene	Name match	0	-6.46019	-5.01383	-1.90467	-1.77072	-2.47763	-1.06327	-0.183112	-2.31485	-3.70372	-0.789512	-2.91574	-1.00881	-3.58205	-2.48974	-2.23653	-2.43053	-1.61633	-1.56395	-1.01534	-1.32788	-4.71811	-2.58687	-2.689	-2.12589	-0.405319	-6.23687	-4.05267	-2.15303	-2.71432	-2.75104	-3.61448	-4.71753	-3.33387	-3.96867	-3.82612	-5.24098	-2.92697	-6.31259
DUSP15-204	20	31861067	31869998	-	DUSP15	ENSG00000149599	dual specificity phosphatase 15 [Source:HGNC Symbol;Acc:HGNC:16236]	-	gene	Name match	0	-1.2638	-6.16583	-3.56763	-6.31504	-6.43699	-5.2332	-3.28265	-3.80027	-6.44068	-5.9188	-3.91574	-4.86679	-4.80444	-0.904774	-6.08897	-4.65292	-6.00865	-3.30092	-4.33727	-3.37851	-6.30307	-4.9088	-6.27397	-6.27789	-6.2633	-6.23687	-6.20467	-6.3925	-6.56677	-6.21047	-5.93641	-4.71753	-6.14123	-6.12067	-5.97812	-6.39299	-6.2489	-6.46459
CCDC102B-201	18	68798080	69055189	+	CCDC102B	ENSG00000150636	coiled-coil domain containing 102B [Source:HGNC Symbol;Acc:HGNC:26295]	+	gene	Name match	0	-1.09874	1.32602	-2.2457	-2.25615	1.19075	-0.618487	-1.92008	-1.26422	-0.703717	0.421055	1.60782	-1.28183	-0.86584	-1.61527	-0.0543283	-0.537441	-0.723243	3.9783	-0.968037	-1.23166	-1.25868	-0.864402	-0.415986	-1.66646	-0.870983	0.722489	-1.9652	-1.4856	0.5041	-1.88854	-1.68848	-1.05456	-0.258585	-1.01447	0.0318639	1.25886	-0.72534	-4.72763
AC010422.1-201	19	12552597	12553644	+	AC010422.1	ENSG00000230310	novel transcript	+	gene	Name match	0	-2.60775	-3.6919	-3.56763	-3.57808	-4.28498	-1.64823	-3.09	-2.21531	-2.70372	0.384986	-1.82828	-1.47447	-2.80444	-2.16781	-3.35201	-1.71432	-2.30821	-3.07853	-2.75231	-2.48542	-3.98115	-2.32383	-2.10404	-2.80396	-1.50841	-3.4999	-5.05267	-2.24049	-6.56677	-4.62551	-3.93641	-2.84306	-3.8193	-3.3837	-4.24115	-2.91906	-2.16144	-2.72763
AC002463.1-216	7	112622390	112640263	+	AC002463.1	ENSG00000223646	novel transcript	+	gene	Name match	0	-3.30819	-3.20647	-4.15259	-3.57808	-4.70002	-3.42584	-6.24201	-3.1222	-3.48132	-5.9188	-6.06774	-6.0188	-1.74555	-6.2267	-4.93697	-4.65292	-6.16065	-4.88588	-4.33727	-5.18586	-2.98115	-3.10144	-5.27397	-4.12589	-5.2633	-6.08487	-4.05267	-4.24049	-4.09283	-6.36247	-6.08841	-6.45449	-6.29323	-4.96867	-5.97812	-4.65602	-6.4009	-5.31259
MACC1-204	7	20170228	20217352	-	MACC1	ENSG00000183742	MET transcriptional regulator MACC1 [Source:HGNC Symbol;Acc:HGNC:30215]	-	gene	Name match	0	-1.09874	-2.20647	-6.15259	-6.31504	-6.43699	-6.3852	-6.24201	-6.27421	-4.28868	-4.33383	-6.06774	-6.0188	-4.06747	1.98058	-6.08897	-6.38988	-6.16065	-6.03789	-3.92223	-6.33786	-6.45508	-5.9088	-6.42597	-6.27789	-6.4153	-4.4999	-6.20467	-6.3925	-4.8298	-6.36247	-6.08841	-6.45449	-6.29323	-6.12067	-5.97812	-6.39299	-6.4009	-6.46459
AL022313.2-201	22	36445395	36454944	-	AL022313.2	ENSG00000228719	novel transcript	-	gene	Name match	0	-3.98626	-3.42887	-6.15259	-2.99311	-4.28498	-2.42584	-1.76807	-3.80027	-3.11875	-1.39523	-5.91574	-3.05944	-3.80444	-1.37426	-5.93697	-5.23788	-3.68672	-2.88588	-2.60031	-3.37851	-4.71811	-2.20836	-4.27397	-3.80396	-2.56286	-4.4999	-3.4677	-2.78106	-4.8298	-4.62551	-5.93641	-6.45449	-6.14123	-3.3837	-5.82612	-6.24098	-3.66394	-3.99066
CISH-203	3	50606490	50611761	-	CISH	ENSG00000114737	cytokine inducible SH2 containing protein [Source:HGNC Symbol;Acc:HGNC:1984]	-	gene	Name match	0	0.364234	2.38705	-0.0651316	0.605145	0.864765	3.03827	0.816888	0.1632	3.47453	2.19495	0.878677	0.559473	4.1757	4.12375	2.65922	0.0475212	4.85863	0.47167	5.46309	0.779923	-0.0936209	0.676166	1.17724	0.33354	-0.0344816	4.08506	1.62681	0.185773	2.03645	1.16457	1.72181	1.75821	0.0485966	-0.0144687	-0.968136	4.50721	1.07303	-0.53123
AC005625.1-201	19	38361795	38362484	-	AC005625.1	ENSG00000266963	novel transcript, antisense to CATSPERG	-	gene	Name match	0	-3.72323	-3.42887	-5.15259	-4.57808	-3.47763	-3.42584	-4.50504	-5.1222	-2.70372	-2.74887	-3.91574	-3.86679	-3.80444	-4.0747	-6.08897	-5.23788	-3.20129	-3.88588	-4.92223	-5.18586	-5.30307	-2.10144	-3.46661	-6.12589	-2.80387	-3.4999	-3.73074	-2.3336	-3.8298	-4.62551	-4.93641	-6.45449	-2.8193	-6.12067	-5.97812	-3.65602	-6.2489	-5.31259
ATF3-201	1	212615022	212619266	+	ATF3	ENSG00000162772	activating transcription factor 3 [Source:HGNC Symbol;Acc:HGNC:785]	+	gene	Name match	0	0.406054	-0.206474	2.51983	3.30864	-0.284982	2.30208	4.01983	2.03767	1.21912	4.19885	2.48514	2.75159	2.94599	3.78639	2.77727	2.8914	1.91617	1.9721	2.19151	2.16729	-2.05515	0.157293	2.13117	3.26428	5.12256	1.24605	-0.271306	1.48743	1.02818	1.04692	1.46447	-0.132565	0.318204	0.646045	2.29282	2.15133	1.06398	-0.557702
DLG2-203	11	83457919	85627270	-	DLG2	ENSG00000150672	discs large MAGUK scaffold protein 2 [Source:HGNC Symbol;Acc:HGNC:2901]	-	gene	Name match	0	-3.98626	-2.5544	-2.69316	-1.63948	-1.07553	-1.53276	-2.50504	-1.72988	-1.89636	-2.9188	-3.10838	-2.40736	-0.122615	-1.21672	-2.12962	-3.91595	-3.68672	-2.30092	-2.92223	-0.900459	-1.84364	-1.66087	-1.63011	-2.42545	-3.67834	-3.08487	-3.4677	-2.78106	-1.95533	-3.40311	-3.93641	-2.84306	-2.55627	-3.96867	-2.50419	-3.24098	-1.72534	-5.31259
HULC-303	6	8435623	8712293	+	HULC	ENSG00000285219	hepatocellular carcinoma up-regulated long non-coding RNA [Source:HGNC Symbol;Acc:HGNC:34232]	+	gene	Name match	0	-6.46019	-3.6919	-4.15259	-2.35568	-5.28498	-3.2332	-1.23202	-6.1222	-3.48132	-3.9188	-4.91574	-4.28183	-1.80444	-6.2267	-2.76705	-5.23788	-0.454056	-3.56395	-3.92223	-2.48542	-4.71811	-4.32383	-6.42597	-6.12589	-2.67834	-6.23687	-4.4677	-4.24049	-3.41476	-3.88854	-2.02952	-6.45449	-6.29323	-6.12067	-3.24115	-6.39299	-5.2489	-6.46459
AC009486.1-201	2	12715415	12716227	+	AC009486.1	ENSG00000261117	novel transcript	+	gene	Name match	0	-2.22073	-3.42887	-1.90467	-1.35568	-3.28498	-2.32631	0.11945	-0.449777	-2.82925	0.0584848	-1.82828	0.282955	-3.21948	-1.48974	-1.84951	-2.43053	-2.68672	-2.18544	-1.01534	-0.485421	-3.30307	-3.58687	-0.519079	-0.955967	1.06762	-6.08487	-6.20467	-0.131968	-3.09283	-2.88854	-2.02952	-4.30249	-2.23434	-6.12067	-2.65619	-0.686395	-2.92697	-3.99066
ARRDC3-202	5	91375527	91380151	-	ARRDC3	ENSG00000113369	arrestin domain containing 3 [Source:HGNC Symbol;Acc:HGNC:29263]	-	gene	Name match	0	-0.664335	1.92281	3.53915	3.47177	0.962946	2.61543	3.23643	2.20423	2.43583	4.20662	2.08426	2.96926	1.33852	0.913986	4.46604	4.39965	1.30424	1.44503	2.30659	2.26122	0.000706504	0.220487	2.59948	3.26643	4.80816	0.62938	2.08176	1.75386	3.42916	2.23248	1.56344	0.156942	1.81877	1.04256	1.75885	3.50048	2.4376	-1.99066
TEX14-202	17	58556680	58692023	-	TEX14	ENSG00000121101	testis expressed 14, intercellular bridge forming factor [Source:HGNC Symbol;Acc:HGNC:11737]	-	gene	Name match	0	0.0493607	-0.232469	0.132808	1.84819	1.35164	1.47416	1.09982	2.18158	0.452787	2.86256	0.459301	2.49953	1.82492	0.891086	1.09645	4.11306	-0.150664	0.0683141	1.46147	1.94342	-1.60263	-0.586868	1.87069	1.787	2.97032	-1.76294	-0.194685	1.68432	-0.92291	0.833926	-0.936406	-1.30249	1.89769	-1.96867	0.32363	0.417228	0.84913	-1.22513
TEX14-201	17	58556680	58692023	-	TEX14	ENSG00000121101	testis expressed 14, intercellular bridge forming factor [Source:HGNC Symbol;Acc:HGNC:11737]	-	gene	Name match	0	0.0493607	-0.258941	0.132808	1.83696	1.34437	1.4533	1.08991	2.18158	0.452787	2.86256	0.441813	2.49515	1.80535	0.891086	1.0854	4.09304	-0.150664	0.0683141	1.45281	1.91743	-1.60263	-0.586868	1.86558	1.77498	2.95829	-1.76294	-0.194685	1.67837	-0.92291	0.833926	-0.936406	-1.34829	1.8922	-1.96867	0.303166	0.417228	0.84913	-1.22513
AC120193.1-204	8	24300885	24912073	-	AC120193.1	ENSG00000253535	novel transcript	-	gene	Name match	0	-6.46019	-1.92637	-4.56763	-2.35568	-2.96305	-3.06327	-3.09	-4.1222	-1.76512	-2.9188	-2.74581	-2.69687	-6.5414	-3.48974	-2.12962	-4.65292	-3.42368	-4.30092	-1.92223	-5.18586	-1.44509	-2.10144	-4.27397	-1.95597	-6.2633	-6.23687	-6.05267	-2.65553	-2.02245	-2.30358	-3.61448	-6.30249	-2.9713	-6.12067	-2.24115	-5.24098	-3.07898	-3.31259
AC011346.1-215	5	148377660	148383907	-	AC011346.1	ENSG00000247199	novel transcript, antisense to SPINK9, SPINK7 and SPINK13	-	gene	Name match	0	-3.13827	-2.6919	-1.39771	-0.953586	-1.427	-0.678608	-1.50504	-3.80027	-2.96675	-0.459363	-1.91574	-3.54486	-2.92997	-1.75277	-2.61504	-2.65292	-4.00865	-1.07853	-1.60031	-2.27897	-3.98115	-3.58687	-3.689	-2.219	-0.481941	-6.23687	-2.73074	-1.78106	-2.71432	-3.21047	-2.23597	-6.30249	-3.33387	-6.12067	-2.82612	-3.24098	-2.2489	-5.31259
C19orf67-201	19	14081891	14085789	-	C19orf67	ENSG00000188032	chromosome 19 open reading frame 67 [Source:HGNC Symbol;Acc:HGNC:34354]	-	gene	Name match	0	-6.30819	-3.42887	-4.56763	-2.84111	-4.28498	-3.91127	-2.63057	-4.53724	-3.28868	-2.0119	-6.06774	-2.16635	-4.3894	-2.90477	-3.93697	-4.23788	-4.00865	-3.56395	-4.33727	-2.0984	-3.49572	-2.32383	-2.81454	-4.54093	-2.17584	-4.4999	-3.4677	-4.24049	-5.41476	-6.36247	-4.93641	-6.45449	-6.14123	-3.64674	-5.97812	-3.65602	-3.92697	-4.31259
AC020911.2-202	19	16283361	16293575	-	AC020911.2	ENSG00000267275	novel transcript, antisense KLF2	-	gene	Name match	0	-3.72323	-4.01383	-3.83067	-5.16304	-3.28498	-3.2332	-0.505041	-3.80027	-3.96675	-1.16391	-3.59381	-2.05944	-2.3894	-1.43084	-3.93697	-2.77845	-3.42368	-6.03789	-4.92223	-3.86393	-3.30307	-6.0608	-3.27397	-2.219	-2.45595	-5.08487	-6.20467	-3.24049	-6.41476	-3.62551	-3.93641	-2.60205	-1.8933	-6.12067	-4.82612	-3.65602	-4.66394	-6.31259
XPNPEP2-201	X	129738974	129746863	+	XPNPEP2	ENSG00000122121	X-prolyl aminopeptidase 2 [Source:HGNC Symbol;Acc:HGNC:12823]	+	gene	Name match	0	-2.72323	-3.42887	-6.15259	-4.16304	-3.70002	-2.53276	-3.28265	-5.1222	-3.70372	-6.0708	-4.91574	-4.28183	-6.5414	-6.2267	-1.54465	-6.38988	-2.00865	-3.07853	-2.33727	-6.33786	-5.30307	-4.32383	-5.27397	-4.12589	-4.2633	-4.4999	-6.20467	-4.24049	-6.56677	-6.21047	-6.08841	-3.98056	-6.14123	-6.12067	-2.50419	-2.78155	-4.66394	-6.46459
TEX14-203	17	58556678	58692055	-	TEX14	ENSG00000121101	testis expressed 14, intercellular bridge forming factor [Source:HGNC Symbol;Acc:HGNC:11737]	-	gene	Name match	0	0.0493607	-0.258941	0.132808	1.83696	1.35164	1.47416	1.08991	2.18158	0.452787	2.86256	0.459301	2.49953	1.82005	0.891086	1.09645	4.11085	-0.150664	0.0683141	1.46147	1.94342	-1.60263	-0.586868	1.86558	1.781	2.96792	-1.76294	-0.194685	1.67837	-0.92291	0.833926	-0.936406	-1.30249	1.89769	-1.96867	0.32363	0.417228	0.84913	-1.22513
AC062037.3-201	2	85418504	85426721	+	AC062037.3	ENSG00000286011	novel transcript	+	gene	Name match	0	-6.46019	-5.01383	-3.83067	-2.84111	-3.96305	-4.2332	-2.38956	-6.1222	-6.44068	-2.11144	-3.91574	-3.86679	-5.3894	-6.0747	-3.12962	-2.91595	-5.00865	-2.42645	-2.92223	-3.01594	-3.98115	-2.58687	-2.95204	-4.54093	-3.09338	-6.23687	-4.4677	-3.91856	-4.8298	-4.62551	-6.08841	-6.45449	-4.14123	-5.96866	-5.82612	-6.24098	-4.2489	-6.46459
NOTCH4-203	6	32215860	32224057	-	NOTCH4	ENSG00000204301	notch receptor 4 [Source:HGNC Symbol;Acc:HGNC:7884]	-	gene	Name match	0	-2.98626	-5.01383	-4.56763	-3.57808	-2.28498	-4.64823	-3.28265	-2.53724	-2.20122	-2.74887	-3.59381	-2.86679	-1.99708	-2.37426	-3.35201	-3.06796	-3.68672	-6.03789	-2.75231	-2.6009	-4.71811	-4.9088	-3.27397	-2.66646	-3.94137	-3.4999	-0.660349	-3.65553	-5.41476	-3.62551	-5.93641	-4.71753	-4.55627	-2.96867	-5.82612	-6.24098	-4.66394	-1.92027
ARRDC3-205	5	91375521	91381020	-	ARRDC3	ENSG00000113369	arrestin domain containing 3 [Source:HGNC Symbol;Acc:HGNC:29263]	-	gene	Name match	0	-0.308191	1.97486	3.41156	3.49696	0.715018	2.76962	3.28721	2.32488	2.46286	4.23222	2.16641	2.88475	1.46858	0.706661	4.36109	4.32817	1.31328	1.35252	2.28722	2.30999	0.0367756	0.394984	2.68023	3.16182	4.77493	0.615574	2.20943	1.19414	3.39098	1.91881	1.81848	0.31222	1.55921	0.675191	1.78121	3.43674	2.05488	-2.22513
LINC01480-203	19	41535567	41536904	+	LINC01480	ENSG00000270164	long intergenic non-protein coding RNA 1480 [Source:HGNC Symbol;Acc:HGNC:51124]	+	gene	Name match	0	-3.30819	-5.01383	-2.98267	-4.16304	-6.43699	-2.2332	-6.24201	-4.53724	-3.70372	-5.9188	-3.91574	-4.86679	-2.3894	0.597727	-4.35201	-6.38988	-3.00865	-6.03789	-2.33727	-4.18586	-3.13315	-3.10144	-3.10404	-2.80396	-3.67834	-4.08487	-6.20467	-6.3925	-1.95533	-5.21047	-3.35144	-6.45449	-4.55627	-6.12067	-5.97812	-6.39299	-3.44155	-6.46459
AC002463.1-205	7	112622402	112757296	+	AC002463.1	ENSG00000223646	novel transcript	+	gene	Name match	0	-3.50084	-3.20647	-4.15259	-3.57808	-4.70002	-3.42584	-6.24201	-3.1222	-3.48132	-6.0708	-6.06774	-6.0188	-1.80444	-6.2267	-4.93697	-4.65292	-6.16065	-4.88588	-4.33727	-5.18586	-3.13315	-3.10144	-5.27397	-4.12589	-5.2633	-6.08487	-4.05267	-4.24049	-4.09283	-6.36247	-6.08841	-6.45449	-6.29323	-4.96867	-5.97812	-4.65602	-6.4009	-5.31259
FMR1-AS1-202	X	147909431	147911817	-	FMR1-AS1	ENSG00000268066	FMR1 antisense RNA 1 [Source:HGNC Symbol;Acc:HGNC:39081]	-	gene	Name match	0	-4.72323	-6.16583	-3.15259	-3.84111	-2.70002	-3.42584	-6.24201	-6.1222	-3.11875	-2.9188	-3.91574	-6.0188	-6.3894	-4.48974	-3.61504	-3.65292	-3.68672	-4.88588	-4.92223	-3.18586	-2.98115	-2.00191	-3.27397	-3.54093	-4.2633	-6.23687	-5.05267	-3.24049	-3.60741	-6.21047	-4.93641	-4.30249	-6.14123	-5.96866	-5.97812	-3.43363	-3.66394	-6.31259
AL109840.2-201	20	58916000	58981169	-	AL109840.2	ENSG00000285091	novel transcript	-	gene	Name match	0	-2.06026	-2.31339	-3.34524	-2.84111	-2.96305	-1.77377	-2.50504	-2.1222	-3.11875	-1.67087	-3.33078	-3.05944	-2.3894	-1.31981	-2.76705	-3.65292	-3.20129	-2.07853	-2.60031	-2.18586	-3.13315	-1.10144	-1.46661	-1.95597	-1.80387	-2.91494	-4.05267	-2.15303	-2.8298	-3.04054	-3.35144	-4.30249	-2.05377	-3.3837	-2.50419	-3.43363	-2.07898	-4.31259
GGA2-210	16	23466590	23467535	-	GGA2	ENSG00000103365	golgi associated, gamma adaptin ear containing, ARF binding protein 2 [Source:HGNC Symbol;Acc:HGNC:16064]	-	gene	Name match	0	0.066848	-1.36997	-0.221857	-1.40815	-1.47763	-1.91127	-1.50504	0.536009	0.311233	-0.49253	-0.392176	0.49076	0.599283	0.74548	-0.0300808	-0.355238	-0.760718	-0.213457	0.972584	0.708957	-0.981146	-0.699343	-1.46661	0.300373	-1.56286	-1.9974	1.32237	-1.15303	1.37965	1.56432	0.805061	-4.71753	-1.8933	-2.96867	-0.738654	-2.65602	0.160489	-0.505235
DLG2-232	11	83457919	85627270	-	DLG2	ENSG00000150672	discs large MAGUK scaffold protein 2 [Source:HGNC Symbol;Acc:HGNC:2901]	-	gene	Name match	0	-3.98626	-2.6919	-2.69316	-1.63948	-1.07553	-1.53276	-2.50504	-1.72988	-1.89636	-2.9188	-3.10838	-2.54486	-0.122615	-1.21672	-2.12962	-3.91595	-3.68672	-2.30092	-2.92223	-0.937933	-1.84364	-1.66087	-1.63011	-2.42545	-3.67834	-3.08487	-3.4677	-2.78106	-1.95533	-3.40311	-3.93641	-2.84306	-2.55627	-3.96867	-2.50419	-3.24098	-1.72534	-5.31259
AP000662.1-205	11	57649219	57650813	+	AP000662.1	ENSG00000254602	novel transcript, sense overlapping CLP1	+	gene	Name match	0	-1.66434	-2.6919	-6.15259	-6.16304	-3.96305	-3.42584	-2.09	-5.1222	-5.28868	-1.83133	-3.91574	-4.28183	-4.3894	-2.61527	-3.61504	-3.23788	-4.00865	-2.56395	-5.92223	-3.86393	-4.71811	-5.9088	-3.689	-2.42545	-2.94137	-4.08487	-4.4677	-1.71693	-6.56677	-6.36247	-6.08841	-5.30249	-5.14123	-6.12067	-4.82612	-2.07106	-6.4009	-6.46459
GPHA2-202	11	64934862	64935882	-	GPHA2	ENSG00000149735	glycoprotein hormone alpha 2 [Source:HGNC Symbol;Acc:HGNC:18054]	-	gene	Name match	0	-6.30819	-6.16583	-2.56763	-2.35568	-5.28498	-4.64823	-5.09	-6.1222	-3.70372	-3.59687	-6.06774	-6.0188	-3.80444	-4.0747	-3.93697	-6.23788	-3.00865	-6.03789	-5.92223	-4.6009	-6.30307	-4.9088	-2.1865	-3.31854	-5.2633	-3.4999	-6.20467	-3.65553	-4.8298	-3.88854	-6.08841	-6.45449	-4.14123	-6.12067	-5.97812	-6.39299	-5.2489	-6.31259
NDRG2-263	14	21022880	21024284	-	NDRG2	ENSG00000165795	NDRG family member 2 [Source:HGNC Symbol;Acc:HGNC:14460]	-	gene	Name match	0	-3.13827	-4.42887	-5.15259	-2.4626	-3.11506	-3.64823	-6.09	-4.1222	-3.70372	-4.33383	-4.33078	-6.0188	-5.3894	-2.16781	-5.93697	-4.65292	-2.83872	-1.88588	-5.92223	-4.6009	-2.49572	-1.32383	-6.27397	-6.27789	-3.45595	-6.08487	-6.05267	-2.65553	-4.41476	-4.21047	-6.08841	-6.45449	-6.29323	-6.12067	-3.24115	-6.39299	-3.2489	-4.72763
CXorf58-203	X	23908054	23939509	+	CXorf58	ENSG00000165182	chromosome X open reading frame 58 [Source:HGNC Symbol;Acc:HGNC:26356]	+	gene	Name match	0	-2.98626	-0.765901	-3.83067	-4.16304	-4.70002	-3.2332	-6.09	-3.53724	-4.70372	-2.21836	-3.10838	-4.86679	-1.63451	-2.61527	-4.35201	-4.65292	-1.48508	-4.30092	-2.4628	-4.6009	-6.30307	-5.9088	-5.27397	-3.12589	-2.35641	-2.38443	-3.73074	-3.43314	-3.60741	-5.21047	-3.35144	-4.71753	-6.29323	-6.12067	-5.82612	-2.54054	-6.2489	-3.50523
AP000662.1-201	11	57638024	57650709	+	AP000662.1	ENSG00000254602	novel transcript, sense overlapping CLP1	+	gene	Name match	0	-2.06026	-3.6919	-6.3046	-6.31504	-4.28498	-4.2332	-2.28265	-6.27421	-6.28868	-2.9188	-4.33078	-4.28183	-4.80444	-2.75277	-3.93697	-3.43053	-5.00865	-2.71596	-6.07424	-3.6009	-5.30307	-3.32383	-5.27397	-2.95597	-3.2633	-5.08487	-4.4677	-2.07057	-6.41476	-6.36247	-6.08841	-6.45449	-6.29323	-6.12067	-5.82612	-2.65602	-6.4009	-6.46459
CBR3-AS1-207	21	36132741	36156337	-	CBR3-AS1	ENSG00000236830	CBR3 antisense RNA 1 [Source:HGNC Symbol;Acc:HGNC:43664]	-	gene	Name match	0	-3.72323	-2.5544	-6.15259	-3.84111	-0.99958	-2.77377	-2.92008	-2.31485	-4.28868	-2.21836	-4.33078	-2.69687	-2.92997	-2.26734	-3.93697	-0.989953	-3.20129	-2.42645	-1.75231	-0.759596	-6.30307	-5.9088	-3.10404	-4.12589	-1.94137	-6.23687	-5.05267	-3.91856	-6.41476	-3.88854	-3.93641	-3.98056	-6.29323	-3.96867	-5.97812	-4.65602	-3.92697	-2.85316
TEX14-205	17	58556680	58692045	-	TEX14	ENSG00000121101	testis expressed 14, intercellular bridge forming factor [Source:HGNC Symbol;Acc:HGNC:11737]	-	gene	Name match	0	0.0137367	-0.258941	0.114192	1.78533	1.30748	1.42501	1.03928	2.15857	0.439241	2.85599	0.424112	2.4775	1.79051	0.856039	1.0854	4.08179	-0.150664	0.0683141	1.45281	1.8856	-1.54819	-0.586868	1.8135	1.74447	2.93392	-1.76294	-0.194685	1.65433	-0.955331	0.833926	-0.936406	-1.30249	1.87558	-1.96867	0.282407	0.402872	0.817188	-1.22513
AL031118.1-201	6	27404010	27406964	-	AL031118.1	ENSG00000271755	novel transcript	-	gene	Name match	0	-0.784629	-0.621511	-2.34524	-1.84111	-0.963054	-2.42584	-2.76807	-4.1222	-1.58824	0.310024	-2.59381	-2.05944	-1.92997	-1.75277	-1.93697	1.83893	-4.42368	-1.79842	-2.22179	-1.72643	-1.91076	-4.32383	-3.46661	-2.12589	-3.09338	-2.76294	-1.59323	-3.07057	-2.16684	-6.21047	-3.93641	-2.21503	-3.33387	-4.3837	-1.12568	-0.459624	-3.07898	-3.50523
HEBP1-203	12	12985645	13000265	-	HEBP1	ENSG00000013583	heme binding protein 1 [Source:HGNC Symbol;Acc:HGNC:17176]	-	gene	Name match	0	-1.09874	0.54076	-1.1984	-0.703608	0.299981	-0.709635	-0.232022	-0.952277	-0.931128	1.4906	0.171724	-0.912596	1.00292	-0.402273	-0.0300808	-2.06796	-0.150664	-0.331293	-2.01534	-0.0159359	-1.54819	-0.180876	-0.492607	-0.66646	-0.240932	-0.499903	-1.14578	-0.71693	0.0930316	0.0933126	0.233519	-1.09304	-1.74891	-1.64674	-0.968136	-3.65602	-1.85658	-4.31259
SMARCA2-203	9	2015347	2193620	+	SMARCA2	ENSG00000080503	SWI/SNF related, matrix associated, actin dependent regulator of chromatin, subfamily a, member 2 [Source:HGNC Symbol;Acc:HGNC:11098]	+	gene	Name match	0	6.32571	4.09991	4.55304	4.95005	1.28487	4.33856	3.51918	2.51804	4.90854	5.63051	3.8803	5.32488	7.78646	7.62173	4.18067	5.7921	4.58661	3.75255	4.00703	2.32193	3.12738	2.52166	3.65529	4.87763	4.14609	4.44652	3.07146	4.88492	4.1273	4.52509	3.02649	3.61786	4.96403	1.73869	4.68958	5.14811	3.81988	3.59129
PIGR-201	1	206928522	206946466	-	PIGR	ENSG00000162896	polymeric immunoglobulin receptor [Source:HGNC Symbol;Acc:HGNC:8968]	-	gene	Name match	0	-3.30819	-4.42887	-3.83067	-4.16304	-3.96305	-6.3852	-3.76807	-4.53724	-3.96675	-4.33383	-4.91574	-3.54486	-1.03185	-1.82677	-5.93697	-4.65292	-6.16065	-5.88588	-3.11488	-6.33786	-6.45508	-5.9088	-3.95204	-5.12589	-3.94137	-6.23687	-6.05267	-6.3925	-3.41476	-6.21047	-4.93641	-6.45449	-6.29323	-6.12067	-5.97812	-6.24098	-6.2489	-6.31259
AC097104.1-201	12	56449700	56488170	-	AC097104.1	ENSG00000285528	novel protein	-	gene	Name match	0	-2.60775	-6.01383	-2.2457	-2.84111	-2.96305	-2.42584	-1.38956	-4.53724	-4.70372	-0.274939	-2.00885	-1.9599	-3.21948	-3.26734	-2.76705	-1.43053	-2.83872	-2.07853	-1.67431	-1.48542	-2.98115	-2.9088	-3.10404	-1.219	-1.87098	-3.76294	-4.4677	-2.54005	-3.24484	-3.62551	-2.76648	-4.71753	-3.8193	-3.64674	-2.65619	-2.78155	-3.2489	-3.50523
LINC01962-203	5	181178821	181191390	-	LINC01962	ENSG00000248473	long intergenic non-protein coding RNA 1962 [Source:HGNC Symbol;Acc:HGNC:52787]	-	gene	Name match	0	-2.84876	-2.42887	-0.760277	-0.280396	-0.307702	0.290365	-0.159266	0.432387	-2.70372	2.05275	0.441813	0.861129	-0.804439	-1.0747	-0.767046	-0.193487	0.0788178	-0.798419	-0.278377	-1.37851	-2.49572	-1.73887	-1.57353	-1.31854	0.394911	-3.27751	-2.73074	-1.84817	-0.392395	-1.21047	-1.12905	-3.13256	-2.44079	-2.50923	-2.36669	-3.24098	-0.634192	-1.31259
PTPRO-205	12	15546618	15580069	+	PTPRO	ENSG00000151490	protein tyrosine phosphatase receptor type O [Source:HGNC Symbol;Acc:HGNC:9678]	+	gene	Name match	0	-5.30819	-2.5544	-6.3046	-6.16304	-5.28498	-4.2332	-4.09	-4.53724	-2.82925	-2.59687	-4.33078	-3.54486	-0.0674739	-2.61527	-4.35201	-6.23788	-2.83872	-5.88588	-3.92223	-6.18586	-6.45508	-1.82133	-3.27397	-2.80396	-6.4153	-4.08487	-5.05267	-4.65553	-1.77091	-2.12301	-4.93641	-6.45449	-3.8193	-6.12067	-5.97812	-4.65602	-6.2489	-3.99066
SMARCA2-263	9	2017586	2045921	+	SMARCA2	ENSG00000080503	SWI/SNF related, matrix associated, actin dependent regulator of chromatin, subfamily a, member 2 [Source:HGNC Symbol;Acc:HGNC:11098]	+	gene	Name match	0	6.33679	4.0947	4.56165	4.95655	1.29245	4.31563	3.48931	2.51804	4.9165	5.64106	3.86234	5.31312	7.79338	7.62964	4.18715	5.80309	4.59498	3.738	3.99066	2.29795	3.12947	2.51747	3.66855	4.87692	4.1333	4.46588	3.06627	4.90289	4.13598	4.52424	3.0236	3.6312	4.98999	1.73869	4.67969	5.16043	3.83058	3.60627
AC015813.3-201	17	58076891	58083204	-	AC015813.3	ENSG00000266290	novel transcript	-	gene	Name match	0	-4.30819	-2.31339	-2.98267	-1.99311	-5.28498	-1.06327	-1.04561	-3.53724	-2.82925	0.0584848	-2.45631	-1.9599	-2.30194	-6.0747	-1.84951	-3.06796	-2.00865	-2.42645	-1.92223	-3.37851	-3.71811	-1.38523	-2.81454	-2.219	-1.67834	-3.27751	-3.24531	-1.2863	-4.09283	-5.21047	-5.93641	-6.45449	-3.8193	-4.96867	-2.24115	-3.43363	-4.2489	-3.14266
AL139353.2-201	14	31420286	31439949	+	AL139353.2	ENSG00000250365	novel transcript, antisense to C14orf126	+	gene	Name match	0	-2.72323	-0.926366	-2.69316	-3.57808	-2.11506	-2.06327	-1.33512	-3.53724	-3.28868	-1.33383	-2.45631	-3.28183	-2.06747	-3.48974	-2.61504	-3.23788	-5.00865	-3.56395	-2.01534	-2.0984	-2.49572	-1.15391	-2.02604	-2.31854	-2.35641	-1.76294	-4.05267	-1.99256	-2.16684	-4.21047	-3.93641	-4.30249	-2.9713	-2.96867	-5.97812	-0.814719	-2.44155	-3.99066
SHC2-206	19	430741	460571	-	SHC2	ENSG00000129946	SHC adaptor protein 2 [Source:HGNC Symbol;Acc:HGNC:29869]	-	gene	Name match	0	-6.46019	-6.16583	-6.15259	-6.16304	-6.43699	-3.91127	-5.09	-6.27421	-6.44068	0.310024	-4.33078	-5.86679	-6.5414	-3.75277	-3.61504	-4.65292	-6.00865	-6.03789	-3.60031	-6.33786	-6.45508	-4.32383	-6.27397	-5.12589	-2.35641	-4.08487	-6.20467	-4.24049	-6.56677	-4.62551	-5.93641	-6.45449	-6.14123	-5.96866	-4.24115	-6.39299	-6.2489	-6.46459
AC002463.1-224	7	112622383	112772433	+	AC002463.1	ENSG00000223646	novel transcript	+	gene	Name match	0	-3.30819	-3.20647	-4.56763	-3.84111	-4.70002	-3.64823	-6.24201	-3.1222	-3.70372	-5.9188	-6.06774	-6.0188	-1.86584	-6.2267	-4.93697	-4.65292	-6.16065	-5.88588	-4.33727	-5.18586	-2.98115	-3.10144	-5.27397	-5.12589	-5.2633	-6.08487	-4.05267	-4.24049	-4.09283	-6.36247	-6.08841	-6.45449	-6.29323	-4.96867	-5.97812	-4.65602	-6.4009	-5.31259
SLC25A41-201	19	6426039	6433762	-	SLC25A41	ENSG00000181240	solute carrier family 25 member 41 [Source:HGNC Symbol;Acc:HGNC:28533]	-	gene	Name match	0	-6.30819	-6.16583	-4.15259	-3.57808	-4.70002	-6.2332	-3.50504	-3.1222	-6.44068	-3.11144	-3.33078	-3.05944	-3.3894	-6.2267	-2.93697	-2.33099	-1.25376	-2.71596	-3.60031	-2.48542	-4.71811	-3.9088	-3.689	-6.27789	-3.2633	-5.08487	-4.4677	-6.24049	-3.8298	-6.36247	-3.93641	-5.30249	-3.8193	-5.96866	-5.97812	-6.39299	-4.66394	-5.31259
DUSP15-202	20	31861067	31870747	-	DUSP15	ENSG00000149599	dual specificity phosphatase 15 [Source:HGNC Symbol;Acc:HGNC:16236]	-	gene	Name match	0	-1.2638	-6.16583	-3.56763	-6.31504	-6.43699	-5.2332	-3.28265	-3.80027	-6.44068	-5.9188	-4.33078	-4.86679	-4.80444	-0.987236	-6.08897	-4.65292	-6.00865	-3.30092	-4.33727	-3.86393	-6.45508	-5.9088	-6.27397	-6.27789	-6.2633	-6.23687	-6.20467	-6.3925	-6.56677	-6.21047	-5.93641	-4.71753	-6.14123	-6.12067	-5.97812	-6.39299	-6.2489	-6.46459
ARRDC3-AS1-207	5	91380850	91548799	+	ARRDC3-AS1	ENSG00000281357	ARRDC3 antisense RNA 1 [Source:HGNC Symbol;Acc:HGNC:44145]	+	gene	Name match	0	-2.50084	-0.131186	-0.00284731	0.509386	-1.427	0.885744	1.08991	0.217648	0.120711	1.67366	0.493652	0.303133	-1.104	-1.61527	-0.236532	-0.0480564	-1.10175	-1.07853	0.227514	-0.119772	-2.13315	-2.10144	-0.045148	-0.511182	0.824163	-1.9974	-0.352226	-1.24049	-0.392395	-1.16607	-0.208485	-2.84306	-2.14123	-1.11068	-1.12568	0.388373	-1.60505	-6.46459
ATF3-204	1	212615022	212619555	+	ATF3	ENSG00000162772	activating transcription factor 3 [Source:HGNC Symbol;Acc:HGNC:785]	+	gene	Name match	0	1.37831	0.493966	3.40391	4.0967	0.585383	3.18466	4.9781	2.84646	2.2388	4.94229	3.38347	3.69163	3.88206	4.68436	3.70688	3.79141	2.84622	2.85221	3.14654	2.96642	-1.01767	0.961568	2.94762	4.08234	6.02557	2.25052	0.675254	2.32556	1.82364	1.97441	2.37193	1.00129	0.935588	1.63867	3.22101	3.03048	2.0365	0.331267
CCDC102B-210	18	68836764	69011224	+	CCDC102B	ENSG00000150636	coiled-coil domain containing 102B [Source:HGNC Symbol;Acc:HGNC:26295]	+	gene	Name match	0	-1.22073	1.1561	-2.34524	-2.25615	0.934187	-0.678608	-2.00254	-1.26422	-0.896362	0.290658	1.57611	-1.47447	-0.92997	-1.68238	-0.182084	-0.623171	-0.723243	3.88891	-1.06425	-1.27897	-1.44509	-1.10144	-0.441077	-1.80396	-0.941372	0.601635	-1.9652	-1.71693	0.430727	-1.88854	-1.76648	-1.2581	-0.283247	-1.01447	-0.0981967	1.27472	-0.926974	-4.72763
AC079336.1-201	17	32512869	32519350	-	AC079336.1	ENSG00000263717	novel transcript, sense intronic MYO1D	-	gene	Name match	0	-6.46019	-4.42887	-3.83067	-4.16304	-2.96305	-4.64823	-2.92008	-6.27421	-3.11875	-1.27494	-4.91574	-6.0188	-5.3894	-6.2267	-5.93697	-6.38988	-4.42368	-4.30092	-3.33727	-5.18586	-6.45508	-4.32383	-6.42597	-6.12589	-3.09338	-6.23687	-4.4677	-3.07057	-6.56677	-6.21047	-5.93641	-6.45449	-6.29323	-6.12067	-5.82612	-4.65602	-3.92697	-6.31259
AL021154.1-201	1	23549139	23550915	-	AL021154.1	ENSG00000235052	novel transcript	-	gene	Name match	0	-6.46019	-6.16583	-4.56763	-3.35568	-1.53009	-4.64823	-5.09	-6.1222	-3.96675	-2.0119	-3.91574	-3.28183	-6.5414	-6.2267	-3.61504	-2.91595	-3.20129	-3.88588	-3.11488	-3.01594	-2.84364	-4.32383	-6.27397	-2.12589	-6.2633	-6.23687	-5.05267	-3.91856	-3.09283	-6.21047	-5.93641	-6.30249	-6.29323	-5.96866	-4.24115	-6.39299	-3.44155	-6.31259
JPH4-205	14	23568035	23577457	-	JPH4	ENSG00000092051	junctophilin 4 [Source:HGNC Symbol;Acc:HGNC:20156]	-	gene	Name match	0	-2.98626	-2.6919	-1.83067	-2.4626	-1.19752	-3.06327	-1.00254	-3.31485	-1.48132	-0.036152	-4.33078	-1.69687	-2.21948	-1.31981	-1.84951	-1.98995	-2.30821	-3.07853	-2.11488	-2.18586	-2.30307	-1.00191	-1.63011	-1.48204	-1.56286	-3.27751	-1.59323	-1.3336	-4.09283	-2.88854	-4.35144	-2.84306	-2.8193	-2.96867	-3.01876	-1.383	-3.44155	-4.72763
AC132872.5-202	17	82273748	82276261	+	AC132872.5	ENSG00000287737	novel transcript	+	gene	Name match	0	-2.84876	-6.01383	-4.56763	-5.16304	-5.28498	-6.3852	-4.09	-6.1222	-6.44068	-3.9188	-3.91574	-1.54486	-1.43521	-1.1205	-4.35201	-3.91595	-5.00865	-3.88588	-3.60031	-4.6009	-6.45508	-3.58687	-4.689	-3.80396	-5.2633	-4.4999	-6.05267	-2.78106	-5.41476	-4.21047	-5.93641	-3.98056	-3.33387	-5.96866	-5.82612	-6.24098	-4.66394	-6.31259
MAJIN-202	11	64938454	64960137	-	MAJIN	ENSG00000168070	membrane anchored junction protein [Source:HGNC Symbol;Acc:HGNC:27441]	-	gene	Name match	0	-6.46019	-6.01383	-4.15259	-3.35568	-6.28498	-3.91127	-6.09	-6.27421	-4.70372	-6.0708	-4.33078	-4.86679	-4.80444	-5.0747	-2.61504	-5.23788	-4.00865	-5.88588	-4.92223	-4.18586	-6.30307	-5.9088	-2.36708	-5.12589	-5.2633	-4.08487	-6.20467	-4.65553	-4.8298	-6.21047	-6.08841	-6.45449	-6.29323	-6.12067	-5.97812	-6.39299	-6.4009	-6.31259
FRG1-DT-204	4	189821017	189917322	-	FRG1-DT	ENSG00000245685	FRG1 divergent transcript [Source:HGNC Symbol;Acc:HGNC:51590]	-	gene	Name match	0	-3.13827	-2.42887	-6.15259	-2.70361	-2.58454	-5.2332	-6.09	-5.1222	-2.82925	-4.33383	-3.91574	-3.86679	-4.3894	-6.2267	-3.12962	-5.23788	-6.16065	-6.03789	-4.92223	-2.72643	-4.71811	-2.9088	-2.46661	-6.12589	-6.2633	-3.27751	-5.05267	-6.24049	-3.8298	-6.36247	-6.08841	-4.30249	-5.14123	-3.3837	-5.97812	-6.24098	-6.4009	-6.46459
AC002463.1-230	7	112621693	112757270	+	AC002463.1	ENSG00000223646	novel transcript	+	gene	Name match	0	-3.50084	-3.6919	-4.15259	-4.16304	-4.70002	-3.42584	-6.24201	-3.1222	-3.96675	-6.0708	-6.06774	-6.0188	-1.74555	-6.2267	-5.93697	-4.65292	-6.16065	-5.88588	-4.33727	-5.18586	-3.30307	-3.32383	-5.27397	-4.54093	-6.2633	-6.08487	-4.05267	-4.65553	-3.8298	-6.36247	-6.08841	-6.45449	-6.29323	-5.96866	-5.97812	-4.65602	-6.4009	-5.31259
LINC00173-201	12	116533435	116536513	+	LINC00173	ENSG00000196668	long intergenic non-protein coding RNA 173 [Source:HGNC Symbol;Acc:HGNC:33791]	+	gene	Name match	0	-2.13827	-0.656277	-2.69316	-1.03376	-0.530094	-2.06327	-1.76807	-2.95228	-1.33448	-0.918795	-2.91574	-1.16635	-1.99708	-1.21672	-1.35201	-1.59402	-3.00865	-1.30092	-1.27838	-2.37851	-2.71811	-1.73887	-1.51908	-0.103524	-1.56286	0.390868	-1.24531	-0.65553	-1.77091	-2.51003	-5.93641	-3.71753	-2.23434	-2.3837	-1.4338	0.266811	-0.822637	-1.45461
AC073611.1-204	12	53328581	53345315	-	AC073611.1	ENSG00000170374	Sp7 transcription factor [Source:NCBI gene;Acc:121340]	-	gene	Name match	0	-4.30819	-6.01383	-3.83067	-3.57808	-4.28498	-5.2332	-4.50504	-6.27421	-6.44068	-4.9188	-6.06774	-5.86679	-4.3894	-5.0747	-6.08897	-5.23788	-6.16065	-4.30092	-5.92223	-3.6009	-4.30307	-3.32383	-2.95204	-4.12589	-4.67834	-6.08487	-6.05267	-6.24049	-4.09283	-6.36247	-6.08841	-6.45449	-5.14123	-4.96867	-5.97812	-6.39299	-6.2489	-6.46459
FMR1-AS1-204	X	147909431	147911817	-	FMR1-AS1	ENSG00000268066	FMR1 antisense RNA 1 [Source:HGNC Symbol;Acc:HGNC:39081]	-	gene	Name match	0	-4.72323	-6.01383	-3.15259	-3.84111	-2.58454	-3.42584	-6.09	-5.1222	-2.96675	-2.74887	-3.59381	-6.0188	-5.3894	-4.48974	-3.61504	-3.23788	-3.68672	-4.88588	-4.33727	-3.18586	-2.98115	-1.9088	-3.27397	-3.54093	-3.94137	-6.23687	-5.05267	-3.24049	-3.09283	-5.21047	-3.93641	-4.30249	-6.14123	-5.96866	-5.97812	-2.78155	-3.66394	-6.31259
AC002463.1-218	7	112622385	112772442	+	AC002463.1	ENSG00000223646	novel transcript	+	gene	Name match	0	-3.50084	-3.20647	-4.56763	-3.84111	-4.70002	-3.64823	-6.24201	-3.1222	-3.70372	-6.0708	-6.06774	-6.0188	-1.92997	-6.2267	-4.93697	-4.65292	-6.16065	-5.88588	-4.33727	-5.18586	-2.98115	-3.10144	-5.27397	-5.12589	-5.2633	-6.08487	-4.05267	-4.24049	-4.09283	-6.36247	-6.08841	-6.45449	-6.29323	-4.96867	-5.97812	-4.65602	-6.4009	-5.31259
ATF3-207	1	212615022	212619555	+	ATF3	ENSG00000162772	activating transcription factor 3 [Source:HGNC Symbol;Acc:HGNC:785]	+	gene	Name match	0	1.29914	0.395562	3.32516	3.98798	0.522373	3.15267	4.94617	2.75431	2.15011	4.87562	3.35806	3.65284	3.79423	4.61093	3.6759	3.7351	2.79549	2.81456	3.11943	2.89362	-1.13315	0.859388	2.85015	4.03272	5.99438	2.16306	0.619759	2.25536	1.77506	1.91881	2.31626	0.926329	0.892195	1.6163	3.17388	2.90876	2.01788	0.241999
DLG2-215	11	85469338	85627922	-	DLG2	ENSG00000150672	discs large MAGUK scaffold protein 2 [Source:HGNC Symbol;Acc:HGNC:2901]	-	gene	Name match	0	-2.4013	-2.31339	-2.98267	-2.07558	-2.03705	-1.91127	-1.18311	-2.42176	-2.04075	-2.59687	-3.10838	-1.9599	0.13416	-0.789296	-2.76705	-2.06796	-3.20129	-2.07853	-3.11488	-0.900459	-1.65922	-1.32383	-1.57353	-1.371	-2.2633	-3.08487	-3.4677	-1.99256	-1.8298	-2.62551	-2.61448	-2.84306	-2.23434	-4.3837	-3.01876	-2.54054	-1.60505	-4.72763
MACC1-203	7	20164369	20217357	-	MACC1	ENSG00000183742	MET transcriptional regulator MACC1 [Source:HGNC Symbol;Acc:HGNC:30215]	-	gene	Name match	0	-1.78463	-3.20647	-6.15259	-6.16304	-6.43699	-6.3852	-6.24201	-6.1222	-3.28868	-4.9188	-6.06774	-6.0188	-3.06747	1.57635	-6.08897	-6.38988	-6.16065	-6.03789	-6.07424	-6.33786	-6.45508	-4.9088	-6.42597	-6.27789	-6.4153	-5.08487	-6.20467	-6.3925	-4.41476	-6.36247	-6.08841	-6.45449	-6.29323	-6.12067	-5.97812	-6.39299	-6.4009	-6.46459
AL121983.2-203	1	174115601	174159133	-	AL121983.2	ENSG00000227373	novel transcript	-	gene	Name match	0	-3.98626	-2.10694	-3.56763	-3.16304	-2.58454	-2.91127	-1.92008	-2.95228	-3.48132	-0.426942	-1.66781	-3.86679	-6.3894	-2.48974	-1.93697	-4.23788	-4.00865	-3.30092	-2.60031	-3.01594	-6.45508	-3.58687	-6.27397	-3.31854	-1.01537	-5.08487	-3.4677	-1.71693	-3.8298	-2.30358	-1.84894	-5.30249	-6.29323	-3.96867	-3.24115	-3.24098	-2.92697	-6.46459
AL390036.1-202	1	108050379	108076020	+	AL390036.1	ENSG00000226822	novel transcript	+	gene	Name match	0	-2.50084	-1.92637	-1.39771	-4.16304	-2.58454	-1.53276	-1.44615	-2.95228	-0.862415	-1.0119	-0.828276	-1.40736	-1.86584	-1.98724	-1.84951	-1.84556	-2.30821	-1.0279	-2.75231	-2.0984	-1.84364	-0.449365	-1.22957	-0.425452	-1.94137	-4.4999	-6.20467	-2.65553	-0.686843	-1.35249	-2.02952	-3.13256	-3.14123	-5.96866	-3.01876	-1.84867	-0.963499	-2.99066
CBR3-AS1-210	21	36132803	36156336	-	CBR3-AS1	ENSG00000236830	CBR3 antisense RNA 1 [Source:HGNC Symbol;Acc:HGNC:43664]	-	gene	Name match	0	-4.30819	-5.01383	-6.3046	-5.16304	-2.47763	-3.42584	-3.50504	-3.80027	-4.28868	-2.9188	-5.91574	-4.86679	-4.06747	-3.75277	-4.93697	-4.23788	-4.42368	-5.88588	-2.92223	-4.18586	-6.45508	-6.0608	-4.689	-4.54093	-3.2633	-6.23687	-6.05267	-5.24049	-6.56677	-5.21047	-5.93641	-6.45449	-6.29323	-5.96866	-5.97812	-6.39299	-6.2489	-4.31259
SEPT4-AS1-202	17	58519837	58556925	+	SEPT4-AS1	ENSG00000264672	SEPT4 antisense RNA 1 [Source:HGNC Symbol;Acc:HGNC:51345]	+	gene	Name match	0	-4.30819	-4.42887	-5.15259	-4.16304	-4.70002	-3.2332	-3.28265	-3.53724	-6.28868	-2.59687	-4.33078	-4.86679	-3.06747	-6.2267	-3.12962	-1.59402	-6.00865	-4.30092	-3.92223	-2.37851	-6.30307	-2.9088	-3.95204	-3.12589	-2.94137	-4.4999	-6.20467	-3.91856	-5.41476	-5.21047	-5.93641	-6.45449	-2.6818	-6.12067	-5.97812	-6.39299	-3.92697	-5.31259
AL442067.1-201	13	97435946	97436168	+	AL442067.1	ENSG00000276573	novel transcript, sense intronic to RAP2A	+	gene	Name match	0	-6.46019	-1.49027	-2.2457	-2.25615	-2.82555	-2.77377	-3.28265	-3.80027	-2.58824	-1.67087	-3.10838	-2.69687	-2.80444	-2.61527	-2.35201	-1.3799	-6.16065	-2.07853	-3.60031	-2.27897	-2.39618	-4.9088	-0.847702	-2.12589	-2.2633	-4.08487	-2.24531	-2.65553	-3.60741	-4.21047	-3.61448	-5.30249	-2.8193	-3.96867	-3.50419	-1.71742	-3.92697	-4.72763
HEATR9-204	17	35854956	35868871	-	HEATR9	ENSG00000270379	HEAT repeat containing 9 [Source:HGNC Symbol;Acc:HGNC:26548]	-	gene	Name match	0	-4.30819	-3.20647	-4.56763	-4.57808	-4.28498	-6.2332	-4.09	-3.31485	-3.28868	-4.9188	-6.06774	-5.86679	-2.30194	-5.0747	-3.61504	-4.65292	-4.00865	-4.88588	-3.60031	-4.6009	-3.49572	-2.44936	-2.27397	-3.80396	-4.67834	-4.4999	-3.4677	-3.91856	-4.41476	-6.21047	-4.93641	-5.30249	-2.6818	-6.12067	-4.82612	-3.24098	-6.2489	-4.31259
SMARCA2-258	9	2015281	2046037	+	SMARCA2	ENSG00000080503	SWI/SNF related, matrix associated, actin dependent regulator of chromatin, subfamily a, member 2 [Source:HGNC Symbol;Acc:HGNC:11098]	+	gene	Name match	0	5.97171	3.71409	4.15119	4.59435	0.981805	3.93798	3.06734	2.10662	4.58784	5.29856	3.54983	4.96372	7.42478	7.26041	3.76693	5.47937	4.24874	3.39489	3.69799	1.98406	2.79759	2.28103	3.30535	4.47309	3.74513	4.06107	2.76751	4.51856	3.76763	4.20738	2.71465	3.29742	4.68611	1.32596	4.4099	4.83249	3.54551	3.24583
ARRDC3-AS1-205	5	91380582	91420643	+	ARRDC3-AS1	ENSG00000281357	ARRDC3 antisense RNA 1 [Source:HGNC Symbol;Acc:HGNC:44145]	+	gene	Name match	0	0.134752	2.06832	2.01733	2.55121	0.703703	2.9908	3.13882	2.03767	2.17484	3.96843	2.37888	2.52553	0.698061	0.693486	1.69965	2.21745	0.957139	1.03298	2.14386	1.733	-0.11325	0.661059	2.16066	1.52516	2.88136	-0.202223	1.64777	1.0169	1.43699	1.39686	1.83838	-1.21503	-0.258585	1.26015	0.633314	2.53709	0.827914	-2.99066
CMTM4-204	16	66621757	66696707	-	CMTM4	ENSG00000183723	CKLF like MARVEL transmembrane domain containing 4 [Source:HGNC Symbol;Acc:HGNC:19175]	-	gene	Name match	0	-1.45021	-3.01383	-3.15259	-3.84111	-4.70002	-5.2332	-4.09	-2.95228	-2.48132	-4.33383	-5.91574	-2.40736	0.225308	-1.48974	-2.23653	-2.77845	-1.76072	-3.30092	-4.33727	-2.6009	-6.45508	-3.10144	-1.689	-2.42545	-3.67834	-4.08487	-6.20467	-3.91856	-2.71432	-2.21047	-2.93641	-3.98056	-2.44079	-5.96866	-4.24115	-3.65602	-4.66394	-1.50523
AC114977.1-201	5	40463562	40504563	+	AC114977.1	ENSG00000285552	novel transcript	+	gene	Name match	0	-2.84876	-6.16583	-4.56763	-6.31504	-6.43699	-2.91127	-6.24201	-6.27421	-4.70372	-6.0708	-5.91574	-6.0188	0.13416	-0.582846	-6.08897	-6.38988	-3.00865	-6.03789	-6.07424	-6.18586	-6.30307	-6.0608	-6.42597	-6.12589	-3.09338	-6.23687	-6.20467	-4.24049	-6.41476	-6.36247	-6.08841	-6.45449	-6.29323	-6.12067	-5.97812	-6.39299	-6.2489	-6.31259
AC018413.1-202	18	76492564	76492889	+	AC018413.1	ENSG00000265778	novel transcript, antisense to ZFN156	+	gene	Name match	0	-6.46019	-6.16583	-6.3046	-5.16304	-6.43699	-6.3852	-4.50504	-3.80027	-2.28868	-2.9188	-6.06774	-5.86679	-0.0856213	-6.2267	-6.08897	-2.77845	-4.00865	-6.03789	-4.92223	-3.6009	-6.45508	-3.58687	-3.27397	-6.12589	-3.09338	-6.23687	-2.73074	-6.3925	-4.41476	-3.40311	-4.93641	-6.45449	-6.14123	-6.12067	-5.97812	-6.39299	-4.2489	-6.46459
ARRDC3-207	5	91375000	91380089	-	ARRDC3	ENSG00000113369	arrestin domain containing 3 [Source:HGNC Symbol;Acc:HGNC:29263]	-	gene	Name match	0	-0.784629	1.88099	3.6803	3.53567	0.943837	2.4568	3.12432	2.20423	2.4795	4.19885	1.91081	2.83711	1.5706	0.820119	4.56685	4.55084	1.40075	1.46285	2.12216	2.39534	0.0544776	0.394984	2.95725	3.39963	4.9601	0.937502	2.26926	1.71951	3.67799	2.24074	1.58716	0.543	1.85313	0.913978	1.85336	3.68531	2.50932	-1.85316
NTM-216	11	132332244	132335653	+	NTM	ENSG00000182667	neurotrimin [Source:HGNC Symbol;Acc:HGNC:17941]	+	gene	Name match	0	-3.98626	-6.16583	-6.3046	-5.16304	-2.82555	-6.3852	-6.24201	-6.27421	-1.82925	-6.0708	-2.59381	-6.0188	-6.5414	-6.2267	-6.08897	-6.38988	-6.16065	-0.885882	-6.07424	-6.33786	-6.45508	-2.58687	-4.689	-6.27789	-6.4153	-6.23687	-6.20467	-6.3925	-6.56677	-6.36247	-6.08841	-6.45449	-6.29323	-6.12067	-5.97812	-6.39299	-6.4009	-6.46459
AL035530.2-217	6	159000244	159043924	+	AL035530.2	ENSG00000271913	novel transcript, antisense to TAGAP	+	gene	Name match	0	1.89148	4.18093	3.46212	5.2928	1.08134	6.33974	5.2189	3.54845	5.63428	5.21435	3.9124	5.20131	4.16327	5.02004	4.67866	1.83893	6.07051	3.32844	5.69386	4.04536	2.02336	2.58706	3.59794	4.27499	4.99409	1.39087	2.54725	3.65584	3.80682	4.21054	3.59692	0.00129118	3.39015	1.16062	4.06263	3.48523	4.19093	3.23044
LUCAT1-232	5	91302796	91311880	-	LUCAT1	ENSG00000248323	lung cancer associated transcript 1 [Source:HGNC Symbol;Acc:HGNC:48498]	-	gene	Name match	0	-5.30819	-1.10694	-1.83067	-2.4626	-2.47763	-2.53276	-2.38956	-3.80027	-0.266312	-1.11144	-2.59381	-1.9599	-2.68896	-6.2267	-1.93697	-2.53744	-4.42368	-3.56395	-2.92223	-2.86393	-4.71811	-2.9088	-0.881649	-2.54093	-1.35641	-6.08487	-4.4677	-1.07057	-4.09283	-2.88854	-3.35144	-6.45449	-2.6818	-4.3837	-4.24115	-1.383	-3.2489	-4.72763
AC004491.1-201	7	75625089	75626970	-	AC004491.1	ENSG00000279996	TEC	-	gene	Name match	0	-2.30819	-3.6919	-3.56763	-4.16304	-1.82555	-4.64823	-6.24201	-6.1222	-3.28868	-6.0708	-4.33078	-6.0188	-1.43521	-2.75277	-2.93697	-3.91595	-6.16065	-5.88588	-3.33727	-3.86393	-3.13315	-6.0608	-2.57353	-6.27789	-4.67834	-3.27751	-6.20467	-5.24049	-6.56677	-4.62551	-6.08841	-4.71753	-3.55627	-5.96866	-5.82612	-3.91906	-3.92697	-6.31259
NPIPA5-201	16	15363624	15378294	-	NPIPA5	ENSG00000183793	nuclear pore complex interacting protein family member A5 [Source:HGNC Symbol;Acc:HGNC:41980]	-	gene	Name match	0	-2.22073	-1.7659	-1.15259	-2.99311	-0.0561632	-2.2332	-2.76807	-0.0347394	-1.24429	-3.33383	0.0842616	0.625061	-2.21948	-0.216718	-0.0789904	0.692856	0.635211	0.0448552	0.381548	1.06207	1.00981	1.76363	-0.630111	1.08356	-0.332563	-1.32998	-0.245311	-2.43314	-2.60741	1.15585	-3.93641	-1.01709	-1.55627	-2.3837	-2.65619	0.098866	1.00849	-1.99066
AL596442.3-201	6	170158728	170160471	-	AL596442.3	ENSG00000287407	novel transcript	-	gene	Name match	0	-1.5533	-6.16583	-6.3046	-6.31504	-6.43699	-4.2332	-6.24201	-6.27421	-6.44068	-4.33383	-6.06774	-6.0188	-6.3894	-2.90477	-6.08897	-6.38988	-6.16065	-6.03789	-5.92223	-6.33786	-6.45508	0.598998	-6.42597	-6.27789	-3.2633	-2.62543	-6.20467	-6.3925	-6.56677	-6.36247	-6.08841	-6.45449	-6.14123	-6.12067	-5.97812	-6.39299	-6.4009	-6.46459
AC092053.3-201	3	39148281	39172952	+	AC092053.3	ENSG00000284669	novel transcript, antisense CSRNP1	+	gene	Name match	0	4.49352	3.50384	2.57533	2.9111	2.87993	1.63717	4.42865	2.41696	4.02873	5.25238	2.15035	4.27404	5.08633	6.48516	3.50182	3.77055	2.97149	2.57764	3.41539	3.56233	2.32263	1.73506	3.89846	4.75599	4.82483	5.2365	1.98076	6.12992	2.58242	3.14047	2.66351	2.10265	3.27873	2.44073	4.68564	3.7363	3.66399	1.88217
AL157400.3-203	10	89685348	89701274	-	AL157400.3	ENSG00000235100	novel transcript	-	gene	Name match	0	-1.45021	-2.20647	-2.06513	-1.91511	-2.82555	-0.451837	-1.56644	-2.42176	-3.11875	0.189729	-1.82828	-1.86679	-0.963137	-0.489736	-3.12962	-2.33099	-3.68672	-1.56395	-3.33727	-2.01594	-3.49572	-1.51648	-1.81454	-2.12589	-0.771447	-3.27751	-4.4677	-1.1961	-4.8298	-3.62551	-2.47697	-2.71753	-5.14123	-6.12067	-1.18226	-0.919056	-2.92697	-5.31259
AC087752.3-202	8	94950225	94951396	+	AC087752.3	ENSG00000253878	novel transcript	+	gene	Name match	0	-1.22073	-0.285908	-2.15259	-0.770722	-1.07553	-1.58934	-1.33512	-3.31485	-0.829248	1.20015	-2.00885	-3.05944	-1.26012	0.192088	0.0853964	-2.06796	-0.964251	-1.18544	-1.22179	-1.72643	-1.39618	-1.32383	-2.689	-1.0815	-0.941372	-1.4999	-0.804739	-3.24049	-1.37037	-2.30358	-2.93641	-1.5476	-3.33387	-3.16131	-0.968136	0.134055	-2.54846	-3.14266
AL358333.1-201	14	51982520	51987219	-	AL358333.1	ENSG00000258854	novel transcript, antisense to GNG2 and C14orf166	-	gene	Name match	0	-3.98626	-3.20647	-6.15259	-3.35568	-3.47763	-3.42584	-3.28265	-3.80027	-3.28868	-5.9188	-4.91574	-3.28183	-3.21948	-3.75277	-4.93697	-3.23788	-4.42368	-5.88588	-6.07424	-4.18586	-6.45508	-3.58687	-2.1865	-3.12589	-3.45595	-3.76294	-6.20467	-6.3925	-3.60741	-4.21047	-6.08841	-1.44451	-5.14123	-6.12067	-5.97812	-4.65602	-5.2489	-3.50523
ATF3-208	1	212608670	212619247	+	ATF3	ENSG00000162772	activating transcription factor 3 [Source:HGNC Symbol;Acc:HGNC:785]	+	gene	Name match	0	1.78984	1.57113	3.66439	4.85447	1.27726	3.79885	5.18146	3.72172	3.00364	5.44917	3.64077	4.1318	4.33767	5.13901	3.80281	4.15014	3.12064	3.36205	3.6381	3.53182	-0.843643	1.27111	3.52207	4.41521	6.06088	2.60513	1.32237	3.28111	2.27872	2.37073	2.92158	1.28997	1.64013	2.22609	3.69155	3.80341	2.73124	0.742693
AL035530.2-210	6	158999863	159044575	+	AL035530.2	ENSG00000271913	novel transcript, antisense to TAGAP	+	gene	Name match	0	1.83647	4.1473	3.43049	5.26008	1.00042	6.29281	5.16562	3.51623	5.60424	5.16933	3.87053	5.16319	4.14782	4.9887	4.64329	1.77335	6.03848	3.28404	5.64525	3.99653	2.00071	2.53	3.56838	4.23386	4.95768	1.38274	2.51339	3.63909	3.77506	4.17863	3.56344	-0.035703	3.37644	1.13986	4.02251	3.45772	4.14556	3.19719
AC012150.1-201	12	29143196	29148675	-	AC012150.1	ENSG00000257258	novel transcript	-	gene	Name match	0	-6.30819	-6.01383	-4.56763	-6.16304	-6.43699	-4.64823	-3.76807	-6.27421	-3.48132	-2.9188	-6.06774	-4.86679	-2.80444	-1.90477	-4.35201	-4.23788	-6.00865	-6.03789	-4.92223	-4.18586	-6.45508	-3.58687	-4.27397	-4.12589	-4.67834	-6.23687	-5.05267	-6.3925	-6.56677	-6.36247	-6.08841	-6.45449	-6.29323	-6.12067	-5.97812	-3.43363	-6.2489	-6.46459
BRWD1-AS1-201	21	39315707	39323218	+	BRWD1-AS1	ENSG00000238141	BRWD1 antisense RNA 1 [Source:HGNC Symbol;Acc:HGNC:40614]	+	gene	Name match	0	-3.13827	-2.6919	-3.34524	-2.70361	-3.47763	-3.2332	-4.09	-3.80027	-3.11875	-3.33383	-4.33078	-3.86679	-2.3894	-4.0747	-4.93697	-2.15042	-6.00865	-3.56395	-2.75231	-3.86393	-6.30307	-3.10144	-2.02604	-1.80396	-2.94137	-4.4999	-3.73074	-2.24049	-4.09283	-4.62551	-3.93641	-4.30249	-4.55627	-5.96866	-4.24115	-2.91906	-6.2489	-3.99066
LINC00954-201	2	19868874	19877535	+	LINC00954	ENSG00000228784	long intergenic non-protein coding RNA 954 [Source:HGNC Symbol;Acc:HGNC:48668]	+	gene	Name match	0	-1.84876	1.28995	0.0173306	-0.38168	1.17445	-0.947795	-1.38956	-0.0347394	2.48611	-2.9188	0.0842616	-0.866792	1.72434	0.210704	0.384957	0.119671	1.40075	-0.30092	1.54537	0.814139	1.77374	2.16267	3.57466	0.780999	-1.01537	-1.76294	1.01342	1.29089	-0.414763	-0.751037	0.172119	-0.30249	1.03868	-3.3837	-0.826117	-2.78155	0.451538	-0.268195
AC007663.4-201	22	20318119	20318749	-	AC007663.4	ENSG00000273343	novel transcript, sense intronic to DGCR6L	-	gene	Name match	0	-1.50084	-2.01383	-3.56763	-1.70361	-3.11506	-2.32631	-1.69769	-1.59864	-2.96675	-4.33383	-2.10838	-1.9599	-1.14147	-0.551137	-1.93697	-3.43053	-2.00865	-3.30092	-2.11488	-1.86393	-1.60263	-1.82133	-2.689	-2.12589	-2.17584	-2.08487	-1.66035	-2.24049	-2.8298	-2.75104	-1.68848	-3.71753	-2.44079	-3.16131	-2.50419	-1.03153	-3.07898	-6.31259
RARG-208	12	53215374	53220084	-	RARG	ENSG00000172819	retinoic acid receptor gamma [Source:HGNC Symbol;Acc:HGNC:9866]	-	gene	Name match	0	-5.30819	-6.01383	-2.06513	-2.70361	-1.70002	-1.77377	-3.28265	-2.53724	-1.20122	-3.33383	-0.871344	-3.54486	-1.104	-1.98724	-4.93697	-4.65292	-2.00865	-2.07853	-2.22179	-3.6009	-6.30307	-0.586868	-4.27397	-3.12589	-1.73974	-3.76294	-6.20467	-3.91856	-4.8298	-1.88854	-3.35144	-6.30249	-3.33387	-5.96866	-2.50419	-2.78155	-3.92697	-3.31259
CPEB2-DT-201	4	14909961	15002045	-	CPEB2-DT	ENSG00000247624	CPEB2 divergent transcript [Source:HGNC Symbol;Acc:HGNC:49082]	-	gene	Name match	0	-4.72323	-2.8439	-3.56763	-3.84111	-3.11506	-2.64823	-2.00254	-2.31485	-3.48132	-1.11144	-3.91574	-4.86679	-3.80444	-5.0747	-4.35201	-3.65292	-5.00865	-4.30092	-3.92223	-3.37851	-4.71811	-3.9088	-3.46661	-6.12589	-2.94137	-3.4999	-5.05267	-2.65553	-6.41476	-3.88854	-3.12905	-6.45449	-6.29323	-6.12067	-5.82612	-2.24098	-6.2489	-4.31259
ARRDC3-206	5	91370798	91373845	-	ARRDC3	ENSG00000113369	arrestin domain containing 3 [Source:HGNC Symbol;Acc:HGNC:29263]	-	gene	Name match	0	-0.0227892	2.2341	4.29759	4.07894	1.54791	2.30208	3.28068	2.19973	2.41176	4.59197	1.22381	3.00357	2.18425	1.38473	5.13784	5.35784	1.78577	1.62982	1.94195	2.93826	0.504281	1.81912	3.60255	4.10052	5.68434	1.51505	2.8177	2.05872	4.33511	2.51405	1.60275	1.09839	2.59686	0.298121	2.70916	4.41455	2.89065	-0.429947
LINC-PINT-210	7	131001708	131107928	-	LINC-PINT	ENSG00000231721	long intergenic non-protein coding RNA, p53 induced transcript [Source:HGNC Symbol;Acc:HGNC:26885]	-	gene	Name match	0	3.25596	4.05629	3.37879	2.08963	-0.197519	3.04989	4.09487	2.92219	3.40829	2.06989	1.89162	4.44609	4.15556	3.77236	3.17677	2.05214	4.03301	2.31869	2.85255	1.31398	-0.0742556	3.59503	3.04571	2.09328	2.89657	2.78241	-0.145776	5.52023	1.82841	3.01112	1.16163	1.84726	3.28504	1.74558	3.05653	3.07643	2.18989	-0.557702
CBY3-201	5	179678560	179681034	-	CBY3	ENSG00000204659	chibby family member 3 [Source:HGNC Symbol;Acc:HGNC:33278]	-	gene	Name match	0	-2.84876	-1.42887	-1.45215	-3.35568	-6.28498	-0.618487	-0.308643	-1.31485	-2.48132	-2.33383	-2.2153	-1.28183	-2.68896	-2.90477	-1.54465	-1.59402	-2.20129	-2.71596	-2.11488	-2.18586	-2.60263	-2.00191	-1.88165	-1.26791	-2.94137	-4.4999	-1.73074	-3.91856	-2.09283	-2.62551	-3.93641	-6.45449	-2.05377	-4.96867	-5.97812	-3.65602	-3.92697	-6.31259
MEF2C-AS1-208	5	88883417	89305171	+	MEF2C-AS1	ENSG00000248309	MEF2C antisense RNA 1 [Source:HGNC Symbol;Acc:HGNC:48908]	+	gene	Name match	0	-2.22073	-3.01383	-6.3046	-6.16304	-0.0755285	-6.2332	-6.24201	-6.27421	-5.28868	-4.9188	-6.06774	-3.54486	-1.21948	-3.26734	-5.93697	-6.38988	-5.00865	-6.03789	-6.07424	-6.33786	-6.45508	-3.32383	-6.42597	-6.27789	-6.4153	-6.23687	-4.4677	-4.65553	-4.8298	-5.21047	-5.93641	-6.45449	-6.14123	-6.12067	-5.97812	-6.39299	-6.2489	-6.46459
CT70-202	9	104972306	104991191	-	CT70	ENSG00000230013	cancer/testis associated transcript 70 [Source:HGNC Symbol;Acc:HGNC:37195]	-	gene	Name match	0	-5.30819	-5.01383	-2.56763	-2.57808	-3.11506	-2.32631	-1.28265	-2.66277	-4.28868	-0.190875	-3.91574	-3.28183	-1.99708	-4.48974	-3.12962	-6.23788	-4.42368	-4.88588	-3.60031	-2.6009	-6.45508	-4.32383	-1.81454	-2.03843	-2.67834	-6.23687	-6.05267	0.566863	-4.8298	-4.62551	-3.61448	-6.45449	-4.14123	-3.64674	-5.97812	-3.65602	-4.2489	-6.46459
RDH10-AS1-203	8	73297711	73315609	-	RDH10-AS1	ENSG00000250295	RDH10 antisense RNA 1 [Source:HGNC Symbol;Acc:HGNC:51658]	-	gene	Name match	0	-2.98626	-4.01383	-6.15259	-3.84111	-6.28498	-5.2332	-2.50504	-3.80027	-3.96675	-1.39523	-5.91574	-4.28183	-2.68896	-3.48974	-4.35201	-4.23788	-3.68672	-4.88588	-1.33727	-3.86393	-4.71811	-3.58687	-2.689	-4.54093	-2.80387	-3.4999	-2.05267	-3.07057	-6.41476	-6.21047	-4.35144	-3.49513	-6.29323	-5.96866	-4.82612	-3.65602	-4.66394	-4.31259
RARG-217	12	53214094	53214857	-	RARG	ENSG00000172819	retinoic acid receptor gamma [Source:HGNC Symbol;Acc:HGNC:9866]	-	gene	Name match	0	-3.13827	-2.6919	-1.83067	-1.99311	-1.82555	-0.806932	-4.50504	-1.80027	-0.50732	-2.9188	-0.301029	-4.28183	-0.92997	-1.16781	-3.61504	-3.23788	-1.10175	-1.79842	-0.600305	-2.72643	-6.30307	1.01007	-3.689	-1.80396	-0.941372	-3.27751	-3.73074	-4.24049	-2.3273	-1.21047	-2.93641	-4.71753	-3.33387	-3.3837	-2.12568	-1.43363	-4.66394	-2.85316
TMC3-AS1-201	15	81410517	81411267	+	TMC3-AS1	ENSG00000259343	TMC3 antisense RNA 1 [Source:HGNC Symbol;Acc:HGNC:51424]	+	gene	Name match	0	-1.84876	-3.20647	-6.3046	-1.30506	-1.64113	-2.64823	-5.09	-3.53724	-3.28868	-6.0708	-3.59381	-6.0188	-3.3894	-2.75277	-4.93697	-6.23788	-5.00865	-6.03789	-4.33727	-3.6009	-6.45508	-4.9088	-2.36708	-6.12589	-4.67834	-2.91494	-6.20467	-4.24049	-6.41476	-3.40311	-5.93641	-4.71753	-4.14123	-6.12067	-4.82612	-4.24098	-3.92697	-6.46459
POT1-AS1-208	7	124929921	125144566	+	POT1-AS1	ENSG00000224897	POT1 antisense RNA 1 [Source:HGNC Symbol;Acc:HGNC:49459]	+	gene	Name match	0	-0.500836	-1.49027	-2.15259	-1.63948	-1.11506	-0.589341	-0.96072	-1.95228	-1.58824	-4.9188	-2.91574	-1.28183	-2.80444	-2.61527	-0.445118	-1.84556	-2.30821	-1.30092	-1.16735	-1.0984	-1.71811	-0.908796	-0.988565	-1.54093	-1.50841	-1.69255	-1.5291	-2.78106	-0.860174	-2.40311	-1.18152	-2.60205	-4.55627	-2.16131	-1.36669	-1.54054	-1.49401	-4.31259
MEF2C-AS1-202	5	88943087	89075331	+	MEF2C-AS1	ENSG00000248309	MEF2C antisense RNA 1 [Source:HGNC Symbol;Acc:HGNC:48908]	+	gene	Name match	0	-2.84876	-4.01383	-6.15259	-6.16304	-0.670272	-6.2332	-6.24201	-5.1222	-5.28868	-4.9188	-5.91574	-3.86679	-1.3894	-3.26734	-6.08897	-6.23788	-6.16065	-6.03789	-4.33727	-6.33786	-6.45508	-4.9088	-6.42597	-6.27789	-6.4153	-6.23687	-6.20467	-5.24049	-3.8298	-6.36247	-6.08841	-6.45449	-6.29323	-5.96866	-5.82612	-6.39299	-6.2489	-6.46459
AC234775.4-201	X	101640421	101644352	+	AC234775.4	ENSG00000286000	novel transcript	+	gene	Name match	0	0.118073	-0.0365489	0.114192	-0.0132924	-1.19752	0.800226	1.09982	0.477711	0.479505	0.556938	-1.16085	0.110488	2.14587	0.758191	-0.510707	0.692856	-0.280725	-0.271172	0.601329	0.621494	-1.39618	-1.26494	1.84497	0.768926	0.146091	1.26386	-0.0984699	-0.240492	-2.02245	-1.04054	-1.68848	0.282473	-0.617666	-2.26823	-0.871921	-0.071059	-0.89135	-0.0837708
CYP3A5-204	7	99672661	99679993	-	CYP3A5	ENSG00000106258	cytochrome P450 family 3 subfamily A member 5 [Source:HGNC Symbol;Acc:HGNC:2638]	-	gene	Name match	0	-3.50084	-2.42887	-4.56763	-2.16304	-3.70002	-5.2332	-6.09	-4.1222	-3.70372	-3.9188	-4.33078	-3.86679	-3.3894	-5.0747	-3.93697	-2.77845	-6.00865	-3.88588	-3.33727	-3.18586	-2.98115	-3.58687	-2.689	-3.54093	-4.2633	-2.76294	-6.20467	-6.24049	-3.41476	-4.62551	-6.08841	-4.71753	-2.8193	-6.12067	-3.82612	-2.65602	-6.2489	-3.31259
AL035530.2-213	6	159000119	159044588	+	AL035530.2	ENSG00000271913	novel transcript, antisense to TAGAP	+	gene	Name match	0	1.93021	4.16981	3.46579	5.28094	1.19883	6.31514	5.19482	3.53601	5.62309	5.20339	3.89483	5.18238	4.16231	5.00945	4.6805	1.86541	6.05509	3.36205	5.66695	4.05135	2.08494	2.6381	3.6163	4.2632	4.98106	1.40699	2.53979	3.65281	3.81766	4.19361	3.59692	0.0725499	3.39987	1.2505	4.055	3.48182	4.19818	3.23237
PARD6G-AS1-205	18	80148011	80178432	+	PARD6G-AS1	ENSG00000267270	PARD6G antisense RNA 1 [Source:HGNC Symbol;Acc:HGNC:44109]	+	gene	Name match	0	-6.46019	-2.6919	-3.56763	-3.84111	-2.96305	-3.91127	-4.09	-4.1222	-6.44068	-2.59687	-3.91574	-2.54486	-3.3894	-2.48974	-2.12962	-3.06796	-6.16065	-3.56395	-4.92223	-2.72643	-6.45508	-2.44936	-2.81454	-3.31854	-3.94137	-4.4999	-5.05267	-3.43314	-2.95533	-3.62551	-6.08841	-4.30249	-5.14123	-4.3837	-5.97812	-3.07106	-4.66394	-6.31259
AL356417.1-204	6	159108685	159116246	+	AL356417.1	ENSG00000224478	novel transcript	+	gene	Name match	0	-3.98626	-3.6919	-2.2457	-1.99311	-3.47763	-2.42584	-1.76807	-1.95228	-2.38179	-1.45936	-2.91574	-2.86679	-2.80444	-3.75277	-0.982775	-2.43053	-4.00865	-1.71596	-1.67431	-1.79354	-2.98115	-2.32383	-1.41599	-0.733574	-0.53538	-6.08487	-5.05267	-2.54005	-4.09283	-3.04054	-3.61448	-6.30249	-1.23434	-6.12067	-2.50419	-3.65602	-1.66394	-6.31259
ATF3-206	1	212565334	212620772	+	ATF3	ENSG00000162772	activating transcription factor 3 [Source:HGNC Symbol;Acc:HGNC:785]	+	gene	Name match	0	2.47644	1.3081	4.49036	5.1264	1.81305	4.62944	6.27468	3.83345	3.11006	5.66804	4.59503	4.86453	4.96815	5.81138	5.00847	5.08236	3.82583	3.99829	4.35389	4.10876	0.46511	1.57502	3.91956	5.37296	7.2987	3.0158	1.95856	3.24332	2.90039	3.1968	3.68381	2.09839	1.67895	3.08662	4.43833	4.09217	3.16261	1.4622
AL109761.1-202	21	17808945	17810845	+	AL109761.1	ENSG00000244676	novel transcript, antisense to C21orf91	+	gene	Name match	0	-0.950639	-0.843904	-0.175315	-0.140672	-1.37809	-0.741344	-0.96072	-0.289312	0.733688	-0.670868	-0.961542	-1.05944	-0.323313	1.34315	-0.445118	-0.778449	-0.549213	-1.24203	-0.398671	-0.631272	-1.13315	-2.58687	0.340743	0.0835618	-1.01537	-3.76294	-0.560813	-1.15303	-1.77091	-0.818151	-1.76648	-4.71753	-1.6818	-3.64674	-0.399852	-1.43363	-1.00097	-0.33531
CLMP-202	11	123073706	123084714	-	CLMP	ENSG00000166250	CXADR like membrane protein [Source:HGNC Symbol;Acc:HGNC:24039]	-	gene	Name match	0	-3.30819	-1.8439	-3.56763	-1.84111	-2.58454	-2.91127	-2.76807	-2.66277	-2.28868	0.50747	-3.10838	-4.86679	-3.21948	-3.0747	-2.93697	-2.33099	-6.00865	-3.30092	-3.33727	-2.27897	-4.30307	-3.32383	-1.06451	-2.42545	-3.2633	-2.62543	-2.05267	-4.24049	-3.09283	-3.88854	-5.93641	-5.30249	-4.14123	-4.96867	-4.82612	-0.955582	-4.2489	-3.50523
AC002463.1-223	7	112622390	112699876	+	AC002463.1	ENSG00000223646	novel transcript	+	gene	Name match	0	-3.30819	-3.20647	-4.56763	-3.57808	-4.70002	-3.42584	-6.24201	-3.1222	-3.28868	-5.9188	-6.06774	-6.0188	-1.74555	-6.2267	-4.93697	-4.65292	-6.16065	-4.88588	-4.33727	-5.18586	-3.13315	-3.10144	-5.27397	-5.12589	-5.2633	-6.08487	-4.05267	-4.24049	-4.09283	-6.36247	-6.08841	-6.30249	-6.29323	-4.96867	-5.97812	-4.65602	-6.4009	-5.31259
AL035530.1-201	6	159042192	159095823	-	AL035530.1	ENSG00000226032	novel transcript	-	gene	Name match	0	0.1012	2.25763	1.73005	3.12467	-0.92743	4.19726	3.47224	1.77262	3.2944	3.06134	2.15035	3.83191	2.61903	3.1077	3.36909	0.405975	4.82028	1.91502	4.11669	2.0089	0.369351	1.30066	1.68023	2.60543	3.70104	0.143953	1.12724	2.09042	2.04056	2.77822	1.76403	-1.5476	1.87558	0.118798	2.27191	1.25886	2.42706	1.69864
WNK3-202	X	54198324	54333673	-	WNK3	ENSG00000196632	WNK lysine deficient protein kinase 3 [Source:HGNC Symbol;Acc:HGNC:14543]	-	gene	Name match	0	-6.30819	-6.01383	-4.56763	-6.16304	-6.28498	-3.06327	-6.09	-6.27421	-6.44068	-2.9188	-6.06774	-5.86679	-6.5414	-6.0747	-3.61504	-3.65292	-6.16065	-4.88588	-2.33727	-4.6009	-5.30307	-5.9088	-4.689	-6.12589	-2.94137	-6.23687	-6.20467	-3.91856	-6.41476	-6.36247	-5.93641	-6.45449	-6.29323	-6.12067	-5.97812	-6.39299	-6.4009	-6.46459
WNK3-205	X	54198324	54333673	-	WNK3	ENSG00000196632	WNK lysine deficient protein kinase 3 [Source:HGNC Symbol;Acc:HGNC:14543]	-	gene	Name match	0	-6.30819	-6.01383	-4.56763	-6.16304	-6.28498	-3.06327	-6.09	-6.27421	-6.44068	-2.9188	-6.06774	-5.86679	-6.5414	-6.0747	-3.61504	-3.65292	-6.16065	-4.88588	-2.33727	-4.6009	-5.30307	-5.9088	-4.689	-6.12589	-2.94137	-6.23687	-6.20467	-3.91856	-6.41476	-6.36247	-5.93641	-6.45449	-6.29323	-6.12067	-5.97812	-6.39299	-6.4009	-6.46459
SH2D6-202	2	85418931	85437029	+	SH2D6	ENSG00000152292	SH2 domain containing 6 [Source:HGNC Symbol;Acc:HGNC:30439]	+	gene	Name match	0	-3.98626	-5.01383	-1.56763	-1.57808	-2.47763	-1.10391	-0.535414	-3.31485	-3.48132	-0.670868	-3.10838	-1.54486	-3.3894	-2.16781	-2.23653	-2.91595	-2.42368	-1.88588	-1.67431	-1.86393	-4.71811	-1.58687	-2.10404	-2.03843	-0.905748	-4.4999	-5.05267	-3.07057	-3.09283	-3.40311	-3.61448	-4.71753	-3.33387	-3.16131	-4.24115	-6.39299	-2.92697	-4.72763
CCDC102B-202	18	68823374	68897793	+	CCDC102B	ENSG00000150636	coiled-coil domain containing 102B [Source:HGNC Symbol;Acc:HGNC:26295]	+	gene	Name match	0	-1.02279	1.22458	-2.45215	-2.16304	0.894927	-0.618487	-1.92008	-1.21531	-0.896362	0.290658	1.52721	-1.40736	-0.86584	-1.68238	-0.104081	-0.594025	-0.723243	3.92147	-1.06425	-1.14147	-1.39618	-1.10144	-0.441077	-1.73357	-0.941372	0.656601	-1.88274	-1.71693	0.480055	-1.88854	-1.47697	-1.17321	-0.210491	-0.968665	-0.0447574	1.35893	-0.926974	-4.72763
FRG1-DT-201	4	189864262	189939837	-	FRG1-DT	ENSG00000245685	FRG1 divergent transcript [Source:HGNC Symbol;Acc:HGNC:51590]	-	gene	Name match	0	-2.50084	-2.20647	-3.56763	-2.84111	-1.58454	-5.2332	-4.50504	-4.1222	-1.82925	-2.74887	-3.59381	-4.28183	-4.80444	-6.0747	-2.61504	-2.65292	-5.00865	-4.88588	-4.92223	-2.48542	-4.71811	-1.58687	-1.689	-4.12589	-2.94137	-2.27751	-5.05267	-2.91856	-3.60741	-4.62551	-2.23597	-3.98056	-3.33387	-2.64674	-5.82612	-6.39299	-3.66394	-6.46459
ENTPD3-AS1-204	3	40391850	40453180	-	ENTPD3-AS1	ENSG00000223797	ENTPD3 antisense RNA 1 [Source:HGNC Symbol;Acc:HGNC:26710]	-	gene	Name match	0	-2.72323	-1.6919	-2.69316	-2.25615	-1.89266	-1.06327	-2.63057	-5.1222	-4.70372	-1.67087	-2.33078	-2.69687	-2.92997	-2.48974	-2.61504	-3.06796	-3.68672	-2.30092	-1.83477	-2.27897	-2.60263	-3.58687	-2.36708	-2.80396	-1.56286	-2.76294	-3.73074	-4.24049	-1.55678	-4.62551	-2.93641	-6.30249	-5.14123	-3.64674	-3.24115	-1.99306	-3.66394	-2.99066
AC020911.2-201	19	16283359	16324514	-	AC020911.2	ENSG00000267275	novel transcript, antisense KLF2	-	gene	Name match	0	-2.06026	-0.258941	-0.867192	-1.25615	-1.53009	-0.30246	1.89299	-1.87427	-0.931128	1.34799	-0.961542	0.323033	-1.104	-0.0974187	-1.41341	-0.952479	-0.760718	-2.18544	-0.495968	-1.0984	-3.98115	-1.10144	-1.689	0.102927	-0.708711	-3.4999	-4.4677	-1.07057	-2.16684	-0.962541	-0.807123	-2.05456	-0.931775	-5.96866	-2.82612	-1.65602	-3.2489	-3.31259
ARRDC3-AS1-202	5	91380652	91422963	+	ARRDC3-AS1	ENSG00000281357	ARRDC3 antisense RNA 1 [Source:HGNC Symbol;Acc:HGNC:44145]	+	gene	Name match	0	-0.753603	1.57863	1.6803	2.20328	-0.262614	2.72391	2.88728	1.79069	1.77741	3.66052	2.07295	2.2365	0.443488	0.317619	1.37591	1.83893	0.649566	0.683973	1.83265	1.32193	-1.21561	-0.127437	1.61478	1.16873	2.62848	-0.561304	1.31366	0.566863	1.06097	1.07493	1.57929	-1.49513	-0.74891	0.950198	0.0807735	2.10331	0.0365006	-3.50523
OR51B5-202	11	5340325	5505652	-	OR51B5	ENSG00000167355	olfactory receptor family 51 subfamily B member 5 [Source:HGNC Symbol;Acc:HGNC:19599]	-	gene	Name match	0	-3.98626	-2.10694	-6.3046	-2.84111	-3.28498	-3.2332	-6.24201	-4.1222	-2.70372	-2.33383	-2.74581	-4.86679	-6.5414	-5.0747	-3.93697	-4.65292	-5.00865	-4.88588	-5.92223	-5.18586	-1.71811	-6.0608	-4.27397	-4.54093	-4.67834	-6.08487	-6.20467	-4.65553	-4.8298	-5.21047	-5.93641	-6.45449	-4.14123	-6.12067	-2.36669	-6.39299	-2.92697	-6.46459
AL035530.2-211	6	159000094	159044618	+	AL035530.2	ENSG00000271913	novel transcript, antisense to TAGAP	+	gene	Name match	0	1.97721	4.22696	3.54437	5.33631	1.23072	6.3916	5.25983	3.57128	5.6825	5.26918	3.96078	5.23387	4.31537	5.08958	4.72836	1.92703	6.12482	3.39489	5.73419	4.12475	2.14401	2.74226	3.72603	4.34477	5.04447	1.50759	2.58758	3.72529	3.84733	4.26425	3.66165	0.123775	3.57473	1.31674	4.13678	3.54038	4.25889	3.27612
PMFBP1-211	16	72154307	72172103	-	PMFBP1	ENSG00000118557	polyamine modulated factor 1 binding protein 1 [Source:HGNC Symbol;Acc:HGNC:17728]	-	gene	Name match	0	-0.607752	-1.92637	-3.15259	-0.305059	-0.700019	-0.375216	-1.50504	-1.47835	-3.28868	-1.45936	-0.828276	-3.05944	-1.06747	-1.75277	-2.12962	-2.53744	-1.42368	-0.798419	-2.01534	-1.6009	-0.575154	0.157293	-2.36708	-1.1717	-2.09338	-1.9974	-2.24531	-1.11121	-0.370369	-1.21047	-2.61448	-4.71753	0.144174	-1.06177	-1.24115	-2.65602	-1.07898	-3.50523
AC069503.4-201	12	121887540	121888643	-	AC069503.4	ENSG00000287493	novel transcript	-	gene	Name match	0	-3.98626	-3.6919	-3.34524	-2.84111	-3.28498	-2.53276	-2.63057	-6.1222	-6.44068	-1.67087	-2.59381	-2.16635	-3.06747	-3.26734	-5.93697	-4.23788	-3.68672	-3.07853	-3.33727	-3.86393	-6.45508	-2.58687	-2.27397	-2.31854	-3.2633	-6.23687	-6.20467	-3.65553	-4.8298	-3.04054	-4.35144	-3.98056	-3.8193	-5.96866	-3.82612	-6.39299	-3.44155	-4.72763
TSPAN11-202	12	30926904	30992123	+	TSPAN11	ENSG00000110900	tetraspanin 11 [Source:HGNC Symbol;Acc:HGNC:30795]	+	gene	Name match	0	-3.72323	-4.01383	-6.3046	-2.25615	-3.11506	-6.3852	-6.24201	-6.27421	-3.70372	-3.59687	-5.91574	-6.0188	-5.3894	-6.0747	-5.93697	-5.23788	-4.42368	-3.30092	-6.07424	-3.37851	-3.71811	-0.516479	-3.27397	-6.12589	-5.2633	-3.76294	-3.24531	-6.24049	-6.41476	-6.36247	-3.93641	-6.30249	-6.29323	-6.12067	-4.24115	-2.54054	-6.2489	-6.46459
RARG-209	12	53213940	53215352	-	RARG	ENSG00000172819	retinoic acid receptor gamma [Source:HGNC Symbol;Acc:HGNC:9866]	-	gene	Name match	0	-2.72323	-2.5544	-1.29461	-1.77072	-1.1557	-0.425842	-3.50504	-1.47835	-0.22259	-2.45936	0.254187	-3.54486	-0.556512	-0.865245	-2.76705	-3.23788	-0.651093	-0.841488	-0.278377	-2.27897	-4.71811	1.35799	-3.27397	-1.54093	-0.708711	-2.76294	-3.4677	-3.65553	-2.09283	-0.818151	-2.76648	-3.98056	-2.8193	-2.96867	-1.65619	-1.383	-3.92697	-2.4057
LINC02235-210	8	81842665	81923198	+	LINC02235	ENSG00000254689	long intergenic non-protein coding RNA 2235 [Source:HGNC Symbol;Acc:HGNC:53106]	+	gene	Name match	0	-3.98626	-4.01383	-3.34524	-2.99311	-3.96305	-2.2332	-3.09	-2.95228	-6.28868	-2.45936	-3.91574	-2.54486	-6.5414	-4.48974	-2.35201	-6.38988	-4.42368	-6.03789	-3.92223	-4.18586	-5.30307	-4.9088	-3.46661	-3.80396	-1.87098	-6.23687	-6.05267	-6.24049	-6.41476	-6.36247	-3.93641	-6.45449	-6.29323	-3.96867	-3.50419	-4.65602	-5.2489	-6.31259
ARRDC3-AS1-204	5	91380515	91496988	+	ARRDC3-AS1	ENSG00000281357	ARRDC3 antisense RNA 1 [Source:HGNC Symbol;Acc:HGNC:44145]	+	gene	Name match	0	-0.199667	1.94617	2.12818	2.69805	0.680802	3.12875	3.31301	2.28719	2.28875	4.116	2.51053	2.71441	0.923481	0.856039	1.8045	2.30901	1.13091	1.15851	2.29209	1.80282	-0.602635	0.240951	2.17312	1.60203	3.04276	-0.202223	1.72212	1.16039	1.49813	1.51745	2.01196	-1.05456	-0.0537651	1.38889	0.513733	2.61388	0.921023	-3.31259
AL163051.1-201	14	96500810	96502321	-	AL163051.1	ENSG00000260806	novel transcript, antisense to PAPOLA	-	gene	Name match	0	0.986429	-0.0596325	-0.760277	-0.33015	-0.963054	1.50827	0.0597442	0.632685	-1.76512	2.02957	0.713618	0.155576	0.610598	1.25622	-0.293115	-0.778449	-1.54921	0.814558	0.504032	-0.27897	-2.71811	-0.416943	-0.782114	-0.453466	1.36606	-1.9974	-0.695114	0.185773	-0.437483	-1.35249	-0.181518	-3.13256	-2.23434	-0.720738	0.0318639	0.540376	-0.494014	-2.99066
BMF-208	15	40106048	40108704	-	BMF	ENSG00000104081	Bcl2 modifying factor [Source:HGNC Symbol;Acc:HGNC:24132]	-	gene	Name match	0	-3.72323	-1.6919	-1.62903	-0.490614	-2.28498	-1.02374	-0.308643	-1.95228	-1.82925	0.25113	-1.2153	-0.50924	-1.92997	-0.120502	1.76347	-2.33099	0.746242	-2.07853	2.58952	-2.0984	-2.98115	-1.44936	-0.251599	-0.66646	-0.0538469	0.104959	1.61976	-0.459132	-0.414763	-0.925066	-1.41284	-3.49513	-0.714963	0.0974241	-2.36669	-1.99306	-2.54846	-3.99066
TNS2-216	12	53054027	53055806	+	TNS2	ENSG00000111077	tensin 2 [Source:HGNC Symbol;Acc:HGNC:19737]	+	gene	Name match	0	-3.72323	-5.01383	-3.56763	-5.16304	-2.96305	-4.2332	-4.50504	-3.80027	-5.28868	-3.9188	-3.33078	-3.86679	-5.3894	-2.37426	-3.93697	-2.43053	-4.00865	-3.07853	-5.92223	-5.18586	-5.30307	-3.58687	-3.46661	-3.54093	-2.45595	-3.76294	-6.20467	-5.24049	-6.56677	-4.62551	-4.35144	-6.30249	-3.14123	-6.12067	-3.82612	-4.65602	-3.66394	-5.31259
JPH4-201	14	23568038	23578790	-	JPH4	ENSG00000092051	junctophilin 4 [Source:HGNC Symbol;Acc:HGNC:20156]	-	gene	Name match	0	-2.98626	-2.6919	-1.76028	-2.4626	-1.1557	-3.06327	-1.00254	-3.31485	-1.4307	-0.036152	-4.33078	-1.69687	-2.14147	-1.31981	-1.84951	-1.98995	-2.30821	-3.07853	-2.11488	-2.18586	-2.39618	-1.00191	-1.51908	-1.371	-1.56286	-3.4999	-1.5291	-1.24049	-4.09283	-2.88854	-3.61448	-2.84306	-2.8193	-2.96867	-3.01876	-1.383	-3.44155	-4.72763
JPH4-202	14	23568038	23578785	-	JPH4	ENSG00000092051	junctophilin 4 [Source:HGNC Symbol;Acc:HGNC:20156]	-	gene	Name match	0	-2.98626	-2.6919	-1.76028	-2.4626	-1.1557	-3.06327	-1.00254	-3.31485	-1.4307	-0.036152	-4.33078	-1.69687	-2.14147	-1.31981	-1.84951	-1.98995	-2.30821	-3.07853	-2.11488	-2.18586	-2.39618	-1.00191	-1.63011	-1.42545	-1.56286	-3.4999	-1.5291	-1.3336	-4.09283	-2.88854	-3.61448	-2.84306	-2.8193	-2.96867	-3.01876	-1.383	-3.44155	-4.72763
PMFBP1-209	16	72154294	72171897	-	PMFBP1	ENSG00000118557	polyamine modulated factor 1 binding protein 1 [Source:HGNC Symbol;Acc:HGNC:17728]	-	gene	Name match	0	-0.500836	-1.8439	-3.15259	-0.280396	-0.700019	-0.210829	-1.50504	-1.26422	-3.70372	-1.39523	-0.745813	-3.05944	-1.06747	-1.61527	-2.03008	-2.43053	-1.48508	-0.798419	-1.92223	-1.542	-0.575154	0.220487	-2.27397	-1.0815	-2.17584	-1.91494	-2.14578	-1.11121	-0.185944	-1.12301	-2.47697	-4.30249	0.1067	-0.968665	-1.24115	-2.65602	-1.11962	-3.31259
AC004837.4-201	7	39621253	39623201	-	AC004837.4	ENSG00000287584	novel transcript	-	gene	Name match	0	-1.98626	-0.926366	-0.795043	-0.953586	-1.89266	-1.2332	0.0185215	-1.72988	-0.703717	0.836092	-1.27188	-1.1119	-1.92997	0.597727	-0.892577	-1.71432	-2.20129	-1.24203	-0.968037	-0.863933	-2.39618	-1.66087	-0.814535	-1.03843	-0.35641	-1.76294	-1.66035	0.459948	-3.24484	-1.68691	-2.12905	-2.60205	-1.8193	-2.79874	-3.24115	-0.626274	-1.85658	-5.31259
CERNA3-201	8	56074592	56075274	+	CERNA3	ENSG00000253603	competing endogenous lncRNA 3 for miR-645 [Source:HGNC Symbol;Acc:HGNC:53469]	+	gene	Name match	0	-3.30819	-6.16583	-2.69316	-5.16304	-6.43699	-3.91127	-4.09	-4.53724	-6.44068	-1.39523	-5.91574	-4.86679	-2.80444	-3.75277	-3.93697	-2.65292	-6.16065	-3.07853	-4.92223	-5.18586	-6.45508	-4.32383	-3.27397	-6.27789	-6.4153	-5.08487	-6.20467	-6.3925	-4.8298	-6.36247	-3.93641	-6.45449	-6.29323	-6.12067	-5.82612	-4.24098	-6.4009	-6.31259
ARRDC3-AS1-201	5	91380349	91420715	+	ARRDC3-AS1	ENSG00000281357	ARRDC3 antisense RNA 1 [Source:HGNC Symbol;Acc:HGNC:44145]	+	gene	Name match	0	0.419729	2.36988	2.49486	3.03172	1.00964	3.3137	3.56821	2.55022	2.66261	4.36892	2.77775	2.89808	1.26881	1.12497	2.10742	2.7017	1.30424	1.39024	2.52898	2.12248	0.106317	0.949185	2.5964	1.9348	3.27973	0.143953	2.0348	1.40336	1.81406	1.82845	2.2285	-0.717527	0.233811	1.58592	0.874322	3.02346	1.4376	-2.61215
FAAH-205	1	46410052	46411651	+	FAAH	ENSG00000117480	fatty acid amide hydrolase [Source:HGNC Symbol;Acc:HGNC:3553]	+	gene	Name match	0	-2.72323	-3.20647	-3.34524	1.37612	-1.03705	-0.560771	0.285036	-0.122202	-1.89636	-2.33383	0.459301	-1.1119	1.70336	-2.90477	0.0630287	-0.845564	0.200808	1.3809	0.792012	-0.098398	-2.39618	-1.9088	0.0658833	-0.318537	-2.67834	-2.17798	-3.73074	-0.0116734	-2.09283	-0.595758	-2.93641	-2.84306	-0.308338	-3.64674	-2.50419	-2.78155	-0.605045	-0.290222
ATF3-203	1	212565334	212619535	+	ATF3	ENSG00000162772	activating transcription factor 3 [Source:HGNC Symbol;Acc:HGNC:785]	+	gene	Name match	0	1.04936	0.115454	3.10715	3.5885	0.254177	2.88574	4.77959	2.37764	1.95925	4.63003	3.2058	3.3906	3.56334	4.31439	3.5347	3.50695	2.565	2.67636	2.87867	2.63432	-1.49572	0.661059	2.56208	3.82394	5.86598	2.02366	0.455128	2.09936	1.60205	1.7084	2.11888	0.719878	0.741415	1.49077	2.94537	2.63246	1.85962	0.0968014
AC074286.1-203	2	176989418	177148864	-	AC074286.1	ENSG00000236501	novel transcript	-	gene	Name match	0	-5.30819	-6.01383	-3.83067	-5.16304	-6.28498	-4.2332	-3.50504	-6.27421	-4.70372	-2.11144	-5.91574	-4.28183	-5.3894	-5.0747	-3.93697	-3.23788	-6.16065	-4.30092	-5.92223	-6.18586	-4.71811	-6.0608	-5.27397	-6.27789	-3.94137	-6.23687	-6.05267	-5.24049	-6.41476	-6.21047	-5.93641	-6.45449	-6.29323	-5.96866	-5.97812	-5.24098	-6.4009	-6.46459
C16orf96-201	16	4556490	4600714	+	C16orf96	ENSG00000205832	chromosome 16 open reading frame 96 [Source:HGNC Symbol;Acc:HGNC:40031]	+	gene	Name match	0	-2.13827	-1.7659	-2.98267	-2.35568	-3.70002	-2.42584	-2.92008	-2.80027	-2.20122	-3.33383	-3.33078	-1.34323	0.632966	-1.48974	-4.35201	-2.53744	-4.00865	-1.63795	-4.92223	-2.86393	-2.98115	-2.00191	-2.95204	-2.42545	-3.45595	-2.4999	-6.05267	-3.65553	-3.60741	-2.62551	-6.08841	-2.98056	-2.44079	-6.12067	-1.57819	-4.24098	-2.66394	-2.06466
MIR181A1HG-205	1	198777861	198937421	-	MIR181A1HG	ENSG00000229989	MIR181A1 host gene [Source:HGNC Symbol;Acc:HGNC:48659]	-	gene	Name match	0	5.56025	4.77977	6.1469	6.30584	4.57067	7.06901	4.93236	4.95928	5.6391	6.12731	5.94806	5.69258	4.02105	5.6655	5.24666	3.86147	4.80674	5.26386	5.20834	5.03452	3.65693	4.23075	5.19109	5.48974	6.82913	2.61557	-0.271306	6.63045	4.39741	5.22207	4.15635	2.35572	5.12965	1.63125	6.23187	4.73056	5.6406	5.262
AC067968.2-202	19	44023118	44025233	-	AC067968.2	ENSG00000267144	novel transcript	-	gene	Name match	0	-3.50084	-6.16583	-3.83067	-5.16304	-6.28498	-3.64823	-3.28265	-4.53724	-6.28868	-3.59687	-4.91574	-4.86679	-5.3894	-6.0747	-5.93697	-6.38988	-6.00865	-5.88588	-3.60031	-4.18586	-5.30307	-4.9088	-3.46661	-5.12589	-3.09338	-6.08487	-6.20467	-4.65553	-6.41476	-6.21047	-4.93641	-6.45449	-6.29323	-6.12067	-5.97812	-5.24098	-6.4009	-5.31259
TNNI3K-201	1	74235387	74544428	+	TNNI3K	ENSG00000116783	TNNI3 interacting kinase [Source:HGNC Symbol;Acc:HGNC:19661]	+	gene	Name match	0	-3.13827	-1.36997	-4.15259	-3.57808	-5.28498	-3.06327	-3.76807	-5.1222	-1.58824	-4.33383	-2.45631	-4.86679	-3.21948	-2.90477	-3.12962	-1.65292	-2.83872	-4.88588	-3.33727	-6.18586	-2.21561	-2.73887	-3.95204	-4.12589	-3.45595	-2.62543	-3.73074	-2.15303	-0.860174	-3.21047	-3.93641	-5.30249	-4.55627	-3.96867	-3.01876	-1.99306	-3.2489	-4.31259
MIR181A1HG-202	1	198807658	198937410	-	MIR181A1HG	ENSG00000229989	MIR181A1 host gene [Source:HGNC Symbol;Acc:HGNC:48659]	-	gene	Name match	0	5.55716	4.77162	6.14317	6.30048	4.56911	7.05941	4.92889	4.94658	5.63279	6.12081	5.93991	5.6878	3.93253	5.65662	5.24045	3.85883	4.80032	5.26132	5.19995	5.02907	3.64675	4.2192	5.1726	5.48421	6.82615	2.56259	-0.324746	6.62621	4.38775	5.21789	4.1484	2.29742	5.11734	1.6163	6.22917	4.72624	5.63718	5.262
AL390036.1-206	1	108050421	108074515	+	AL390036.1	ENSG00000226822	novel transcript	+	gene	Name match	0	-3.50084	-2.42887	-2.2457	-4.16304	-3.47763	-2.14573	-3.50504	-4.1222	-1.48132	-2.0119	-2.33078	-2.05944	-3.21948	-4.48974	-3.12962	-2.43053	-2.83872	-2.56395	-3.60031	-4.18586	-4.30307	-1.32383	-2.57353	-1.31854	-6.2633	-5.08487	-6.20467	-4.65553	-1.20531	-2.40311	-3.12905	-4.71753	-4.14123	-5.96866	-4.24115	-3.24098	-2.00097	-3.99066
AC024028.1-202	7	3084415	3118049	-	AC024028.1	ENSG00000228334	novel transcript	-	gene	Name match	0	-4.72323	-4.42887	-4.56763	-3.35568	-3.47763	-6.3852	-2.63057	-5.1222	-2.20122	-3.9188	-6.06774	-4.86679	-6.3894	-6.2267	-5.93697	-6.23788	-6.16065	-6.03789	-6.07424	-6.33786	-6.45508	-6.0608	-4.27397	-6.27789	-4.67834	-6.23687	-6.20467	-3.65553	-6.56677	-6.21047	-6.08841	-4.71753	-6.14123	-6.12067	-5.97812	-6.39299	-6.4009	-6.31259
ENTPD3-AS1-202	3	40390951	40453305	-	ENTPD3-AS1	ENSG00000223797	ENTPD3 antisense RNA 1 [Source:HGNC Symbol;Acc:HGNC:26710]	-	gene	Name match	0	-1.72323	-1.31339	-2.34524	-1.91511	-1.58454	-0.618487	-2.38956	-5.1222	-3.96675	-1.16391	-2.10838	-2.16635	-2.58205	-2.26734	-2.35201	-2.65292	-3.68672	-2.18544	-1.4628	-1.86393	-1.98115	-3.10144	-1.51908	-2.66646	-1.09338	-2.17798	-2.73074	-3.91856	-0.988498	-4.62551	-2.93641	-4.30249	-5.14123	-3.3837	-3.24115	-1.59713	-3.44155	-2.85316
HEATR9-207	17	35854951	35868891	-	HEATR9	ENSG00000270379	HEAT repeat containing 9 [Source:HGNC Symbol;Acc:HGNC:26548]	-	gene	Name match	0	-4.30819	-3.20647	-4.56763	-4.57808	-3.96305	-6.2332	-4.09	-3.1222	-3.28868	-4.33383	-5.91574	-5.86679	-2.30194	-5.0747	-3.35201	-4.65292	-4.00865	-4.88588	-3.33727	-4.6009	-3.49572	-2.44936	-2.27397	-3.80396	-4.67834	-4.4999	-3.05267	-3.91856	-4.41476	-5.21047	-4.93641	-5.30249	-2.6818	-5.96866	-4.82612	-3.07106	-5.2489	-4.31259
AC113414.1-204	5	162555599	163437293	-	AC113414.1	ENSG00000254186	novel transcript	-	gene	Name match	0	-1.66434	-1.7659	-2.69316	-2.35568	-4.28498	-0.678608	-2.00254	-2.95228	-3.28868	-0.964599	-2.33078	-2.16635	-2.3894	-1.68238	-3.35201	-4.23788	-2.83872	-2.88588	-4.33727	-2.86393	-3.30307	-4.32383	-3.689	-2.31854	-1.56286	-2.62543	-3.24531	-2.24049	-3.24484	-3.62551	-3.61448	-2.98056	-4.55627	-4.3837	-3.01876	-2.15352	-5.2489	-5.31259
LINC-PINT-203	7	131051865	131107928	-	LINC-PINT	ENSG00000231721	long intergenic non-protein coding RNA, p53 induced transcript [Source:HGNC Symbol;Acc:HGNC:26885]	-	gene	Name match	0	3.40089	4.13338	3.40007	2.23784	-0.115057	2.99322	4.07365	2.96261	3.2944	2.11463	2.0209	4.4035	4.20025	3.72943	3.27004	1.94203	4.02064	2.32357	2.83932	1.36103	-0.0551468	3.56491	3.09454	2.18245	2.91909	2.8838	-0.121929	5.71842	1.87526	3.09103	1.2435	1.93592	3.39599	1.82575	3.29282	3.06735	2.2187	-0.584669
GDPD2-205	X	70423031	70433390	+	GDPD2	ENSG00000130055	glycerophosphodiester phosphodiesterase domain containing 2 [Source:HGNC Symbol;Acc:HGNC:25974]	+	gene	Name match	0	-4.30819	-4.01383	-4.56763	-5.16304	-2.96305	-3.91127	-5.09	-6.27421	-4.70372	-4.9188	-3.91574	-6.0188	-2.92997	-2.0747	-6.08897	-3.43053	-6.16065	-3.88588	-4.33727	-4.6009	-5.30307	-2.58687	-4.27397	-5.12589	-4.2633	-6.23687	-6.05267	-6.3925	-6.41476	-5.21047	-3.93641	-6.45449	-3.8193	-6.12067	-5.82612	-6.39299	-4.66394	-6.46459
LINC01275-205	20	50163330	50166216	-	LINC01275	ENSG00000237595	long intergenic non-protein coding RNA 1275 [Source:HGNC Symbol;Acc:HGNC:50331]	-	gene	Name match	0	-6.30819	-3.01383	-4.15259	-5.16304	-6.28498	-3.06327	-2.92008	-6.27421	-6.44068	-1.9188	-6.06774	-3.28183	-3.80444	-3.75277	-4.35201	-3.43053	-6.16065	-5.88588	-4.92223	-3.37851	-6.45508	-4.9088	-4.689	-3.12589	-3.45595	-5.08487	-6.20467	-4.24049	-5.41476	-6.36247	-6.08841	-6.30249	-6.14123	-6.12067	-2.12568	-3.07106	-6.2489	-6.46459
AC069213.1-201	3	195544048	195546661	+	AC069213.1	ENSG00000223711	novel transcript	+	gene	Name match	0	-3.50084	-4.01383	-3.15259	-3.16304	-3.28498	-2.2332	-1.76807	-3.31485	-3.70372	-0.74887	-2.33078	-2.05944	-3.80444	-3.26734	-2.61504	-2.43053	-3.42368	-5.88588	-2.22179	-2.48542	-2.84364	-3.58687	-2.81454	-2.12589	-1.45595	-4.08487	-3.05267	-1.99256	-2.50787	-2.12301	-3.61448	-3.49513	-3.55627	-5.96866	-3.82612	-5.24098	-2.66394	-3.99066
MIR181A1HG-206	1	198897810	198937471	-	MIR181A1HG	ENSG00000229989	MIR181A1 host gene [Source:HGNC Symbol;Acc:HGNC:48659]	-	gene	Name match	0	6.30006	5.04349	6.72986	6.92575	5.08462	7.33749	5.38624	5.49848	6.1751	6.32378	6.36213	6.02461	4.64677	6.31869	5.63193	4.32054	5.1051	5.75707	5.70028	5.6895	4.57191	4.46841	5.92079	6.07439	7.15138	3.301	0.156787	6.965	4.94334	5.79761	4.55344	2.96664	5.47394	1.99712	6.73422	5.21023	6.22607	6.09733
ATF3-210	1	212615178	212619746	+	ATF3	ENSG00000162772	activating transcription factor 3 [Source:HGNC Symbol;Acc:HGNC:785]	+	gene	Name match	0	1.16754	-0.0138288	3.38656	3.79841	0.633881	3.19516	5.04763	2.53958	1.90608	4.59395	3.4593	3.61299	3.73859	4.57186	3.74427	3.74226	2.59869	2.84544	3.22751	2.81132	-0.910757	0.661059	2.64787	4.10293	6.10029	1.97583	0.780224	2.22303	1.68852	2.03271	2.40789	1.01944	0.824556	1.83223	3.17388	2.70738	2.06398	0.146842
FOSB-207	19	45471079	45473067	+	FOSB	ENSG00000125740	FosB proto-oncogene, AP-1 transcription factor subunit [Source:HGNC Symbol;Acc:HGNC:3797]	+	gene	Name match	0	4.98355	4.73855	1.9081	2.1453	2.60071	3.63871	2.98681	3.78168	2.41522	6.88614	3.15304	4.90139	5.78957	5.41766	3.53267	5.32579	4.79468	4.14478	3.13576	3.59877	2.65982	2.06275	4.21488	4.81589	6.0846	5.46636	2.62681	6.66301	4.37314	3.51745	2.52303	0.555491	4.61032	3.43221	4.29153	3.46637	4.19197	3.12204
GDPD2-203	X	70425821	70433380	+	GDPD2	ENSG00000130055	glycerophosphodiester phosphodiesterase domain containing 2 [Source:HGNC Symbol;Acc:HGNC:25974]	+	gene	Name match	0	-4.30819	-4.01383	-5.15259	-5.16304	-3.11506	-3.91127	-5.09	-6.27421	-6.28868	-4.9188	-3.91574	-6.0188	-2.92997	-2.26734	-6.08897	-4.23788	-6.16065	-3.88588	-4.33727	-5.18586	-5.30307	-2.9088	-4.27397	-6.12589	-4.2633	-6.23687	-6.20467	-6.3925	-6.56677	-5.21047	-4.93641	-6.45449	-4.14123	-6.12067	-5.82612	-6.39299	-6.2489	-6.46459
SYP-206	X	49197377	49200195	-	SYP	ENSG00000102003	synaptophysin [Source:HGNC Symbol;Acc:HGNC:11506]	-	gene	Name match	0	-5.30819	-6.16583	-4.56763	-6.16304	-3.47763	-2.91127	-4.09	-3.31485	-5.28868	-6.0708	-3.91574	-6.0188	-3.80444	-6.2267	-4.93697	-6.23788	-6.16065	-1.42645	-3.60031	-4.6009	-6.30307	-3.58687	-4.689	-3.31854	-2.56286	-6.08487	-6.05267	-6.3925	-5.41476	-5.21047	-5.93641	-6.45449	-6.29323	-6.12067	-5.82612	-6.39299	-6.2489	-6.31259
AL035530.2-219	6	159000310	159043939	+	AL035530.2	ENSG00000271913	novel transcript, antisense to TAGAP	+	gene	Name match	0	1.10966	3.13592	2.5304	4.37224	-0.0755285	5.21285	3.96528	2.44385	4.70213	4.21563	2.93913	3.96293	3.32313	4.09773	3.66108	0.92199	5.07948	2.21741	4.52898	3.16729	1.08063	1.85939	2.73166	3.22946	3.93882	0.544491	1.59119	2.78465	2.92731	3.17324	2.57535	-0.980561	2.4698	0.139859	3.05958	2.6232	3.35658	2.35275
AC007728.2-202	16	50735713	50740716	-	AC007728.2	ENSG00000261644	novel transcript, antisense to CYLD and NOD2	-	gene	Name match	0	-2.60775	-3.20647	-2.45215	-3.57808	-3.96305	-5.2332	-3.28265	-3.31485	-1.4307	-4.33383	-2.91574	-6.0188	-1.92997	-2.75277	-3.35201	-2.23788	-2.83872	-3.07853	-2.60031	-2.86393	-3.30307	-3.32383	-1.81454	-3.31854	-4.2633	-3.08487	-3.73074	-2.78106	-2.3273	-2.75104	-3.61448	-5.30249	-3.33387	-6.12067	-5.82612	-6.39299	-2.92697	-2.22513
AC003005.2-202	19	57477699	57482005	+	AC003005.2	ENSG00000268266	novel transcript	+	gene	Name match	0	-2.22073	-3.6919	-4.56763	-3.84111	-2.70002	-3.42584	-3.76807	-6.1222	-3.70372	-2.74887	-2.33078	-3.28183	-6.5414	-3.48974	-2.03008	-3.91595	-3.68672	-3.30092	-4.33727	-3.6009	-4.71811	-2.9088	-5.27397	-3.80396	-1.56286	-3.27751	-4.4677	-3.91856	-3.8298	-6.36247	-6.08841	-6.45449	-2.9713	-5.96866	-3.50419	-2.54054	-3.92697	-6.46459
DLGAP1-AS2-202	18	3603000	3604387	+	DLGAP1-AS2	ENSG00000262001	DLGAP1 antisense RNA 2 [Source:HGNC Symbol;Acc:HGNC:28146]	+	gene	Name match	0	-2.22073	0.175996	0.417261	-0.4626	-2.28498	0.425015	1.07992	-2.53724	0.665517	1.28088	-0.160851	-0.312203	-0.049552	0.192088	0.489293	-0.565456	-0.83872	-1.13099	-0.114878	-1.0984	-0.910757	-0.354208	-1.63011	0.249148	2.07209	0.324525	-1.24531	0.388865	-1.8912	-1.12301	-3.12905	-4.71753	-0.0537651	-2.26823	0.459285	0.641659	0.21053	-2.61215
ARRDC3-AS1-203	5	91380397	91439085	+	ARRDC3-AS1	ENSG00000281357	ARRDC3 antisense RNA 1 [Source:HGNC Symbol;Acc:HGNC:44145]	+	gene	Name match	0	-0.138266	2.17105	2.42861	2.9507	0.572999	3.29232	3.54299	2.53601	2.53787	4.33032	2.72451	2.87468	1.21051	1.08517	2.0114	2.60761	1.29514	1.33329	2.49139	2.0089	-0.688364	0.466243	2.39846	1.84565	3.2524	-0.0404717	1.91888	1.32175	1.70418	1.78389	2.19802	-0.843058	0.0875907	1.57049	0.583274	2.90622	1.20231	-2.99066
AL157932.1-201	13	42043727	42044247	-	AL157932.1	ENSG00000231530	novel transcript	-	gene	Name match	0	-6.46019	-6.16583	-3.56763	-3.57808	-3.70002	-6.2332	-4.50504	-5.1222	-4.70372	-4.9188	-4.33078	-5.86679	-6.3894	-1.31981	-3.35201	-4.65292	-6.00865	-3.88588	-4.92223	-3.01594	-3.98115	-3.58687	-2.46661	-2.42545	-3.2633	-6.23687	-5.05267	-4.24049	-3.60741	-6.21047	-4.93641	-6.45449	-5.14123	-6.12067	-3.50419	-3.07106	-6.2489	-3.99066
AC069213.1-203	3	195546601	195547467	+	AC069213.1	ENSG00000223711	novel transcript	+	gene	Name match	0	-3.72323	-6.01383	-4.56763	-4.57808	-3.28498	-3.2332	-3.50504	-5.1222	-3.96675	-2.0119	-4.33078	-3.28183	-4.3894	-3.26734	-3.93697	-3.23788	-4.42368	-4.88588	-4.33727	-4.6009	-2.71811	-3.58687	-3.689	-3.80396	-4.67834	-6.23687	-6.20467	-2.65553	-4.41476	-3.88854	-3.61448	-6.45449	-6.29323	-5.96866	-4.24115	-6.24098	-4.66394	-3.31259
VWA5B2-206	3	184232600	184234997	+	VWA5B2	ENSG00000145198	von Willebrand factor A domain containing 5B2 [Source:HGNC Symbol;Acc:HGNC:25144]	+	gene	Name match	0	-6.46019	-6.16583	-3.83067	-6.31504	-3.70002	-6.2332	-6.09	-3.53724	-6.44068	-4.9188	-4.33078	-4.86679	-4.3894	-6.0747	-5.93697	-4.23788	-3.42368	-2.88588	-3.92223	-3.37851	-3.71811	-5.9088	-6.27397	-6.12589	-2.94137	-4.08487	-4.4677	-6.3925	-6.41476	-6.36247	-4.35144	-6.45449	-6.29323	-6.12067	-4.82612	-6.39299	-6.4009	-6.46459
LRP1B-201	2	140231423	142131701	-	LRP1B	ENSG00000168702	LDL receptor related protein 1B [Source:HGNC Symbol;Acc:HGNC:6693]	-	gene	Name match	0	-6.46019	-6.16583	-3.56763	-6.31504	-1.70002	-4.2332	-6.09	-6.27421	-3.96675	-3.59687	-5.91574	-6.0188	-6.5414	-6.2267	-4.35201	-3.91595	-6.16065	-6.03789	-6.07424	-5.18586	-3.71811	-6.0608	-6.42597	-6.27789	-5.2633	-6.23687	-6.20467	-6.3925	-6.41476	-6.21047	-6.08841	-6.45449	-6.29323	-6.12067	-5.82612	-6.39299	-6.4009	-6.46459
AL035530.2-221	6	159023942	159043857	+	AL035530.2	ENSG00000271913	novel transcript, antisense to TAGAP	+	gene	Name match	0	1.40605	3.10251	2.63857	4.32581	0.621909	5.1111	3.82438	2.35353	4.67638	4.14864	2.89483	3.85602	3.55458	4.1077	3.68508	1.0659	5.109	2.30394	4.43202	3.16065	1.48483	2.24095	3.04571	3.27285	3.90161	0.845871	1.56939	2.81208	2.95374	3.16674	2.60663	-0.980561	2.82744	0.316737	3.08077	2.66591	3.42352	2.42888
AL138995.1-201	14	56117316	56117990	-	AL138995.1	ENSG00000277763	novel transcript	-	gene	Name match	0	-2.30819	-2.5544	-2.56763	-1.51918	-2.96305	-1.14573	-1.92008	-2.53724	-2.28868	0.147294	-1.74581	-2.28183	-3.06747	-2.16781	-1.23653	-2.06796	-1.92118	-1.18544	-1.60031	-2.27897	-2.98115	-3.32383	-2.1865	-1.42545	-0.941372	-3.76294	-3.73074	-1.3336	-3.41476	-3.04054	-2.23597	-6.45449	-4.14123	-5.96866	-3.01876	-2.43363	-2.54846	-2.61215
AL020997.2-201	1	27773858	27774041	+	AL020997.2	ENSG00000269971	novel transcript, sense intronic to STX12	+	gene	Name match	0	-1.78463	-0.969435	-0.982669	-1.57808	-1.58454	-1.37522	-0.112723	-1.1222	-0.616254	0.836092	-1.59381	-0.194367	-1.26012	0.210704	-1.07899	-0.623171	-0.516792	-1.79842	-1.22179	-0.976408	-2.21561	-3.10144	-0.415986	-0.699627	-0.309104	-0.329978	-1.88274	-0.309755	-2.41476	-2.04054	-1.93641	-2.05456	-2.14123	-2.79874	-0.656192	-0.13246	-1.85658	-1.85316
BNIPL-205	1	151038840	151046687	+	BNIPL	ENSG00000163141	BCL2 interacting protein like [Source:HGNC Symbol;Acc:HGNC:16976]	+	gene	Name match	0	-1.30819	-1.7659	-0.0651316	-0.0755767	-1.76142	-1.70963	-1.38956	-0.695937	-1.04075	-0.137435	-1.74581	-0.34323	-1.21948	-1.16781	-0.982775	-1.77845	-0.651093	-0.426451	-1.33727	-0.631272	-1.98115	-0.101441	0.596398	0.602029	-1.13402	-0.0624979	-2.4677	-0.95509	-1.8298	-1.21047	-2.47697	-2.13256	-0.258585	-2.50923	-2.12568	-1.07106	-2.34201	-0.789028
LINC02334-201	13	37934491	38048169	+	LINC02334	ENSG00000274317	long intergenic non-protein coding RNA 2334 [Source:HGNC Symbol;Acc:HGNC:53254]	+	gene	Name match	0	-1.45021	-1.5544	-3.83067	-3.35568	-4.70002	-4.64823	-5.09	-6.27421	-2.20122	-3.9188	-6.06774	-5.86679	-2.06747	-3.48974	-4.35201	-3.91595	-5.00865	-5.88588	-4.33727	-5.18586	-2.71811	-3.58687	-3.10404	-3.54093	-6.2633	-2.08487	-6.20467	-2.43314	-4.09283	-6.21047	-5.93641	-4.71753	-4.14123	-6.12067	-3.24115	-1.91906	-3.92697	-6.46459
AC132872.5-203	17	82273766	82278678	+	AC132872.5	ENSG00000287737	novel transcript	+	gene	Name match	0	-1.84876	-3.6919	-3.34524	-4.57808	-3.28498	-2.42584	-2.38956	-3.80027	-3.28868	-2.33383	-3.59381	-0.544864	-0.608042	0.265151	-3.12962	-2.43053	-3.68672	-3.07853	-2.92223	-3.37851	-6.45508	-1.82133	-3.10404	-3.80396	-3.2633	-3.4999	-4.4677	-0.918564	-5.41476	-3.40311	-4.93641	-3.13256	-1.6818	-4.96867	-3.82612	-3.91906	-3.66394	-6.31259
SMARCA2-254	9	2015971	2042802	+	SMARCA2	ENSG00000080503	SWI/SNF related, matrix associated, actin dependent regulator of chromatin, subfamily a, member 2 [Source:HGNC Symbol;Acc:HGNC:11098]	+	gene	Name match	0	5.07821	2.85654	3.26737	3.56998	0.0369461	3.00282	2.25429	1.3454	3.64649	4.54677	2.77076	4.12756	6.25062	6.23591	2.86393	4.69138	3.41762	2.44055	2.95735	1.23199	1.99155	1.58306	2.25351	3.6223	2.91412	3.12945	1.83608	3.64062	2.96245	3.43158	2.08596	2.31956	3.76867	0.689546	3.4099	4.01522	2.79822	2.29474
AL450992.1-201	1	151994531	152042774	+	AL450992.1	ENSG00000229021	novel transcript	+	gene	Name match	0	-6.30819	-6.16583	-3.34524	-5.16304	-3.28498	-5.2332	-6.09	-6.27421	-3.70372	-4.9188	-6.06774	-6.0188	-5.3894	-6.2267	-3.93697	-3.23788	-4.00865	-4.30092	-4.33727	-3.86393	-2.60263	-2.00191	-5.27397	-5.12589	-4.67834	-4.4999	-6.20467	-4.65553	-6.41476	-4.62551	-6.08841	-6.30249	-6.14123	-6.12067	-2.50419	-3.24098	-6.2489	-4.31259
AL121983.2-201	1	174110268	174159334	-	AL121983.2	ENSG00000227373	novel transcript	-	gene	Name match	0	-3.13827	-1.6919	-2.45215	-2.35568	-1.70002	-2.06327	-1.50504	-2.31485	-2.70372	0.0119423	-1.16085	-2.86679	-3.80444	-1.61527	-1.61504	-3.23788	-3.20129	-2.71596	-2.60031	-2.27897	-6.45508	-2.73887	-3.95204	-2.80396	-0.455945	-3.4999	-2.59323	-1.65553	-3.41476	-1.56661	-1.47697	-5.30249	-6.29323	-3.64674	-1.91923	-2.33409	-2.2489	-6.31259
AL358777.1-201	6	10659498	10692860	+	AL358777.1	ENSG00000285763	novel transcript, antisense to C6orf52	+	gene	Name match	0	-2.50084	-1.7659	-2.34524	-2.70361	-1.89266	-3.91127	-2.63057	-2.42176	-2.20122	-0.304085	-2.45631	-1.54486	-2.80444	-2.0747	-3.61504	-0.915953	-3.42368	-2.71596	-2.92223	-1.6009	-2.39618	-1.73887	-1.81454	-2.03843	-2.80387	-2.38443	-4.05267	-1.11121	-3.8298	-3.40311	-3.93641	-6.45449	-1.23434	-3.3837	-3.50419	-0.597128	-2.00097	-4.72763
PMFBP1-204	16	72150774	72171435	-	PMFBP1	ENSG00000118557	polyamine modulated factor 1 binding protein 1 [Source:HGNC Symbol;Acc:HGNC:17728]	-	gene	Name match	0	-0.425548	-1.42887	-3.15259	-0.232302	-0.330786	-0.103914	-1.33512	-0.992919	-3.28868	-1.06081	-0.667811	-2.69687	-0.834813	-1.31981	-1.54465	-2.15042	-1.36479	-0.52833	-1.75231	-1.32788	-0.495719	0.534147	-2.10404	-0.66646	-2.01537	-1.62543	-1.88274	-0.848175	-0.074913	-1.08119	-2.02952	-2.98056	0.366567	-0.968665	-0.919227	-2.43363	-0.89135	-3.50523
ENTPD3-AS1-206	3	40364064	40453174	-	ENTPD3-AS1	ENSG00000223797	ENTPD3 antisense RNA 1 [Source:HGNC Symbol;Acc:HGNC:26710]	-	gene	Name match	0	-2.60775	-1.20647	-2.56763	-2.4626	-1.82555	-1.32631	-2.50504	-5.1222	-4.28868	-1.52648	-2.10838	-2.69687	-2.30194	-2.37426	-2.61504	-2.33099	-3.42368	-2.42645	-1.75231	-2.27897	-2.13315	-4.32383	-1.95204	-2.80396	-1.73974	-3.08487	-3.05267	-4.24049	-1.77091	-4.62551	-2.61448	-5.30249	-5.14123	-3.3837	-3.82612	-1.84867	-3.2489	-2.72763
IGSF22-203	11	18707041	18726181	-	IGSF22	ENSG00000179057	immunoglobulin superfamily member 22 [Source:HGNC Symbol;Acc:HGNC:26750]	-	gene	Name match	0	-6.46019	-3.20647	-4.56763	-3.57808	-3.28498	-5.2332	-1.76807	-2.53724	-3.70372	-4.9188	-5.91574	-3.05944	-4.80444	-6.2267	-3.61504	-1.77845	-3.20129	-3.88588	-4.92223	-2.18586	-2.98115	-3.10144	-3.689	-1.87796	-2.80387	-6.23687	-4.05267	-4.65553	-2.95533	-3.62551	-3.93641	-6.45449	-3.33387	-6.12067	-4.82612	-6.39299	-3.66394	-4.31259
SYNGR3-202	16	1991124	1993374	+	SYNGR3	ENSG00000127561	synaptogyrin 3 [Source:HGNC Symbol;Acc:HGNC:11501]	+	gene	Name match	0	-3.98626	-2.5544	-3.15259	-3.57808	-5.28498	-2.42584	-2.38956	-2.66277	-2.48132	-1.67087	-3.33078	-2.28183	-0.556512	-3.75277	-2.93697	-1.84556	-4.42368	-2.18544	-2.4628	-4.18586	-6.30307	-2.9088	-2.95204	-2.66646	-2.17584	-2.62543	-3.4677	-2.54005	-3.09283	-2.21047	-2.93641	-1.84306	-3.8193	-4.3837	-4.82612	-6.24098	-4.66394	-2.85316
RARG-211	12	53213237	53220377	-	RARG	ENSG00000172819	retinoic acid receptor gamma [Source:HGNC Symbol;Acc:HGNC:9866]	-	gene	Name match	0	-2.06026	-1.8439	-0.34524	-0.671187	0.0725702	0.410659	-1.76807	-0.53724	0.700005	-1.21836	1.17172	-2.05944	0.553112	-0.143961	-2.03008	-2.43053	0.366394	-0.104522	0.487158	-1.14147	-3.49572	2.06848	-2.10404	-0.733574	0.366056	-1.69255	-2.88274	-1.71693	-1.46057	0.181849	-1.68848	-3.30249	-1.6818	-2.3837	-0.616664	-0.358341	-2.34201	-1.61215
TTC21A-216	3	39136732	39137793	+	TTC21A	ENSG00000168026	tetratricopeptide repeat domain 21A [Source:HGNC Symbol;Acc:HGNC:30761]	+	gene	Name match	0	-0.401301	-0.969435	-1.98267	-1.30506	-1.03705	-2.42584	-1.44615	-0.367315	-0.616254	0.230952	-2.2153	0.110488	2.70863	1.25622	-2.23653	-0.0284276	-1.83872	-0.637955	-2.4628	-1.01594	-3.49572	-1.26494	0.398459	-0.0384288	-1.13402	1.74168	-1.88274	-0.88294	-0.437483	-1.08119	-1.23597	-0.495135	-1.44079	-2.16131	-1.50419	-0.781552	-2.00097	-1.72763
AC004908.3-201	8	237045	237669	+	AC004908.3	ENSG00000273402	novel transcript, antisense to ZNF596	+	gene	Name match	0	-3.72323	-2.6919	-3.15259	-2.07558	-2.03705	-2.32631	-3.09	-2.42176	-1.82925	-3.59687	-5.91574	-3.86679	-4.06747	-3.0747	-2.35201	-1.98995	-2.42368	-4.88588	-3.92223	-1.93793	-2.98115	-0.551244	-2.1865	-1.95597	-4.2633	-6.23687	-2.59323	-2.91856	-4.41476	-2.04054	-4.35144	-4.71753	-6.14123	-4.96867	-2.82612	-1.43363	-5.2489	-3.14266
GDPD2-204	X	70423031	70433390	+	GDPD2	ENSG00000130055	glycerophosphodiester phosphodiesterase domain containing 2 [Source:HGNC Symbol;Acc:HGNC:25974]	+	gene	Name match	0	-4.30819	-4.01383	-4.56763	-5.16304	-2.96305	-3.91127	-5.09	-6.27421	-4.70372	-4.9188	-3.91574	-6.0188	-2.80444	-1.82677	-6.08897	-3.43053	-6.16065	-3.88588	-4.33727	-4.6009	-5.30307	-2.58687	-4.27397	-5.12589	-4.2633	-6.23687	-6.05267	-6.3925	-6.41476	-5.21047	-3.61448	-6.45449	-3.8193	-6.12067	-5.82612	-6.39299	-4.66394	-6.46459
NDRG4-235	16	58464282	58503876	+	NDRG4	ENSG00000103034	NDRG family member 4 [Source:HGNC Symbol;Acc:HGNC:14466]	+	gene	Name match	0	-4.30819	-4.01383	-5.15259	-3.84111	-3.96305	-3.64823	-3.09	-4.1222	-6.28868	-5.9188	-3.10838	-4.86679	-3.21948	-6.2267	-5.93697	-3.23788	-4.00865	-4.88588	-2.92223	-2.18586	-4.71811	-3.10144	-3.46661	-4.12589	-3.2633	-5.08487	-3.05267	-5.24049	-6.56677	-6.21047	-5.93641	-1.98056	-3.33387	-4.96867	-5.97812	-6.39299	-6.4009	-6.46459
PPARGC1B-206	5	149730303	149817746	+	PPARGC1B	ENSG00000155846	PPARG coactivator 1 beta [Source:HGNC Symbol;Acc:HGNC:30022]	+	gene	Name match	0	-2.98626	-3.42887	-4.15259	-3.57808	-4.28498	-3.64823	-2.63057	-2.80027	-4.70372	-4.33383	-3.59381	-4.86679	-1.80444	-2.75277	-2.76705	-2.43053	-4.42368	-1.88588	-2.01534	-2.27897	-2.49572	-2.9088	-2.689	-1.87796	-2.2633	-4.08487	-5.05267	-2.78106	-1.95533	-2.21047	-2.76648	-3.71753	-3.55627	-6.12067	-4.24115	-4.24098	-3.2489	-6.31259
AC099661.1-201	3	185499140	185501109	+	AC099661.1	ENSG00000286086	novel transcript	+	gene	Name match	0	-2.72323	-5.01383	-6.3046	-6.31504	-4.70002	-6.3852	-3.28265	-6.1222	-6.44068	-2.11144	-6.06774	-3.54486	-3.80444	-3.26734	-5.93697	-3.06796	-6.16065	-3.56395	-5.92223	-4.6009	-4.30307	-5.9088	-6.42597	-6.27789	-6.2633	-6.08487	-6.05267	-4.65553	-6.41476	-6.21047	-5.93641	-6.45449	-6.14123	-6.12067	-4.82612	-6.39299	-6.4009	-4.72763
CFAP45-203	1	159876263	159880700	-	CFAP45	ENSG00000213085	cilia and flagella associated protein 45 [Source:HGNC Symbol;Acc:HGNC:17229]	-	gene	Name match	0	-2.22073	-3.01383	-2.15259	-3.84111	-2.37809	-2.06327	-0.842075	-1.47835	-0.180155	-1.59687	-2.59381	-1.61886	-2.14147	-0.789296	-2.47754	-0.952479	-0.33622	-2.30092	-2.75231	-2.48542	-2.84364	-1.58687	-2.95204	-2.66646	-1.73974	-1.9974	-1.29778	-1.99256	-2.16684	-1.75104	-5.93641	-3.71753	-2.6818	-1.64674	-2.50419	-2.07106	-2.78947	-0.584669
LINC02572-204	2	129860213	129877469	-	LINC02572	ENSG00000229536	long intergenic non-protein coding RNA 2572 [Source:HGNC Symbol;Acc:HGNC:53634]	-	gene	Name match	0	-2.72323	-5.01383	-6.15259	-3.57808	-4.28498	-3.91127	-3.09	-6.27421	-6.44068	-6.0708	-6.06774	-6.0188	-3.58205	-6.0747	-2.93697	-6.23788	-6.00865	-3.30092	-4.92223	-5.18586	-4.30307	-3.58687	-3.689	-6.27789	-3.67834	-3.27751	-6.20467	-3.91856	-6.56677	-6.36247	-6.08841	-6.30249	-6.29323	-5.96866	-5.82612	-6.39299	-6.4009	-6.46459
AC034102.9-201	12	56010091	56010574	-	AC034102.9	ENSG00000273890	novel transcript, antisence to IKZF4	-	gene	Name match	0	-6.30819	-2.5544	-3.83067	-3.57808	-3.96305	-6.3852	-3.28265	-4.53724	-5.28868	-3.9188	-4.91574	-5.86679	-6.5414	-6.2267	-4.35201	-3.65292	-4.00865	-3.56395	-3.92223	-4.6009	-3.71811	-4.32383	-4.689	-4.54093	-4.67834	-2.62543	-2.88274	-6.24049	-5.41476	-5.21047	-5.93641	-6.30249	-5.14123	-6.12067	-5.97812	-2.91906	-4.66394	-5.31259
ARSI-203	5	150297214	150339307	-	ARSI	ENSG00000183876	arylsulfatase family member I [Source:HGNC Symbol;Acc:HGNC:32521]	-	gene	Name match	0	-6.46019	-6.16583	-6.3046	-6.31504	-6.43699	-6.3852	-6.24201	-2.95228	-1.28868	-3.11144	-6.06774	-3.54486	-2.06747	-6.0747	-6.08897	-3.23788	-6.00865	-6.03789	-4.33727	-4.6009	-6.45508	-6.0608	-6.27397	-6.27789	-6.4153	-6.23687	-3.73074	-6.24049	-6.56677	-3.04054	-6.08841	-6.45449	-6.29323	-6.12067	-5.97812	-6.39299	-6.4009	-5.31259
AC068870.1-201	15	80990804	80993258	-	AC068870.1	ENSG00000260619	novel transcript	-	gene	Name match	0	-4.30819	-2.5544	-3.15259	-4.16304	-1.82555	-2.91127	-5.09	-4.1222	-3.28868	-0.364206	-5.91574	-3.86679	-4.3894	-1.43084	-4.35201	-4.23788	-3.68672	-4.88588	-4.33727	-2.72643	-3.30307	-2.32383	-2.02604	-2.219	-2.2633	-6.08487	-3.05267	-6.3925	-6.56677	-3.88854	-4.35144	-4.71753	-3.8193	-6.12067	-3.01876	-2.24098	-3.2489	-3.99066
SLC30A2-201	1	26038022	26046133	-	SLC30A2	ENSG00000158014	solute carrier family 30 member 2 [Source:HGNC Symbol;Acc:HGNC:11013]	-	gene	Name match	0	-6.46019	-6.16583	-6.3046	-5.16304	-6.28498	-4.64823	-5.09	-6.1222	-6.44068	-5.9188	-6.06774	-3.54486	-6.3894	-6.0747	-4.93697	0.0289056	-6.16065	-3.88588	-4.92223	-4.18586	-6.45508	-6.0608	-3.46661	-4.12589	-3.45595	-6.23687	-6.20467	-6.3925	-4.09283	-6.36247	-6.08841	-6.30249	-6.29323	-6.12067	-5.97812	-6.39299	-6.4009	-4.72763
ZNF540-205	19	37594876	37601157	+	ZNF540	ENSG00000171817	zinc finger protein 540 [Source:HGNC Symbol;Acc:HGNC:25331]	+	gene	Name match	0	-0.377454	-0.728427	-0.867192	-0.490614	-1.47763	-0.451837	0.176784	-1.03474	-1.82925	-1.52648	-0.330776	0.672367	0.0700297	2.76451	-1.41341	-1.33099	-3.20129	-0.798419	-3.33727	-1.79354	-1.71811	-1.10144	-1.02604	-0.511182	0.0404805	-0.329978	-2.05267	-0.512572	-0.891201	-1.56661	-1.12905	-2.49513	-1.14123	-1.64674	-0.738654	-0.955582	-1.07898	-2.22513
AC107032.3-201	12	76589476	76600644	-	AC107032.3	ENSG00000287030	novel transcript	-	gene	Name match	0	-2.72323	-3.42887	-3.83067	-3.57808	-3.70002	-6.3852	-6.24201	-3.31485	-3.70372	-6.0708	-3.91574	-5.86679	-2.68896	-3.75277	-4.93697	-3.06796	-4.00865	-5.88588	-4.92223	-4.6009	-2.39618	-2.20836	-3.689	-6.27789	-6.4153	-3.4999	-6.05267	-3.91856	-4.41476	-3.62551	-5.93641	-6.45449	-6.29323	-5.96866	-4.82612	-4.24098	-5.2489	-3.50523
LINC01002-228	19	201197	203987	-	LINC01002	ENSG00000282508	long intergenic non-protein coding RNA 1002 [Source:HGNC Symbol;Acc:HGNC:38538]	-	gene	Name match	0	-5.30819	-6.16583	-6.3046	-6.16304	-5.28498	-6.3852	-6.09	-6.27421	-3.96675	-5.9188	-4.91574	-4.28183	-4.80444	-6.0747	-5.93697	-6.23788	-5.00865	-3.88588	-5.92223	-4.6009	-6.30307	-3.32383	-3.95204	-5.12589	-6.4153	-4.08487	-6.20467	-6.24049	-6.56677	-6.21047	-6.08841	-6.45449	-6.14123	-6.12067	-5.97812	-6.39299	-6.4009	-6.31259
NTRK3-AS1-201	15	88252730	88271066	+	NTRK3-AS1	ENSG00000260305	NTRK3 antisense RNA 1 [Source:HGNC Symbol;Acc:HGNC:27532]	+	gene	Name match	0	-6.46019	-6.16583	-4.56763	-6.31504	-6.28498	-6.3852	-4.50504	-6.27421	-4.70372	-2.9188	-4.33078	-4.28183	-6.5414	-6.2267	-5.93697	-5.23788	-3.42368	-3.30092	-6.07424	-6.33786	-5.30307	0.550635	-3.95204	-3.54093	-6.2633	-6.23687	-5.05267	-6.24049	-6.56677	-6.21047	-4.35144	-6.45449	-6.14123	-5.96866	-5.97812	-5.24098	-6.4009	-6.31259
HEATR9-202	17	35855002	35868827	-	HEATR9	ENSG00000270379	HEAT repeat containing 9 [Source:HGNC Symbol;Acc:HGNC:26548]	-	gene	Name match	0	-4.30819	-3.20647	-4.56763	-4.57808	-4.28498	-6.2332	-4.50504	-3.31485	-3.11875	-4.9188	-5.91574	-6.0188	-2.30194	-5.0747	-3.35201	-4.65292	-4.00865	-4.88588	-3.60031	-5.18586	-3.49572	-2.58687	-2.36708	-3.80396	-4.67834	-4.4999	-3.05267	-3.91856	-4.41476	-5.21047	-4.93641	-5.30249	-2.6818	-5.96866	-4.82612	-3.24098	-5.2489	-3.99066
AC007384.1-205	7	104941662	105000643	+	AC007384.1	ENSG00000237513	novel transcript	+	gene	Name match	0	0.199603	-0.728427	-0.480169	-0.578077	-1.76142	-1.91127	-1.63057	-0.662771	0.219115	0.524148	-1.91574	-1.77933	0.905219	1.61879	-1.23653	-0.778449	-1.10175	-2.71596	-0.71278	-0.0361138	-0.372337	0.199728	0.68023	-0.803963	-1.67834	-1.4999	-0.767264	-1.24049	-1.71432	-1.00101	-2.02952	-2.21503	-0.8933	-4.96867	-1.82612	-0.568559	-0.494014	-0.990662
RGPD6-205	2	110567968	110576823	-	RGPD6	ENSG00000183054	RANBP2 like and GRIP domain containing 6 [Source:HGNC Symbol;Acc:HGNC:32419]	-	gene	Name match	0	-2.4013	-1.31339	-1.56763	-2.16304	-3.70002	-3.06327	-1.56644	-4.53724	-3.70372	-1.45936	-3.91574	-2.05944	-1.53142	-3.0747	-0.982775	-3.06796	-1.92118	-2.18544	-3.60031	-2.86393	-2.84364	-4.32383	-2.1865	-2.219	-3.09338	-2.17798	-6.05267	-1.15303	-2.02245	-3.62551	-3.35144	-2.05456	-2.44079	-3.64674	-3.24115	-2.78155	-4.66394	-3.72763
DUSP15-209	20	31861067	31870225	-	DUSP15	ENSG00000149599	dual specificity phosphatase 15 [Source:HGNC Symbol;Acc:HGNC:16236]	-	gene	Name match	0	-1.2638	-6.16583	-6.15259	-6.31504	-6.43699	-5.2332	-3.28265	-3.80027	-6.44068	-5.9188	-4.33078	-4.86679	-5.3894	-0.945416	-6.08897	-4.65292	-6.00865	-3.30092	-4.33727	-3.37851	-6.45508	-5.9088	-6.27397	-6.27789	-6.2633	-6.23687	-6.20467	-6.3925	-6.56677	-6.21047	-5.93641	-4.71753	-6.14123	-6.12067	-5.97812	-6.39299	-6.2489	-6.46459
AP002364.1-201	11	90223153	90226538	+	AP002364.1	ENSG00000280367	novel transcript	+	gene	Name match	0	-3.30819	-1.42887	-0.904667	-1.30506	-1.58454	0.193068	0.0185215	-2.80027	-0.118755	0.988095	-0.828276	-0.657339	-2.92997	-0.0974187	0.632884	-0.989953	-2.54921	-0.885882	0.537198	0.744876	-2.30307	-0.821334	0.453954	-0.293002	0.0404805	-3.4999	-3.4677	-0.0116734	-1.60741	-0.962541	-1.84894	-3.49513	-2.55627	-3.96867	-1.01876	-0.13246	-0.757049	-1.99066
MIR181A1HG-204	1	198897810	198937417	-	MIR181A1HG	ENSG00000229989	MIR181A1 host gene [Source:HGNC Symbol;Acc:HGNC:48659]	-	gene	Name match	0	7.50979	5.64839	7.73167	7.90238	6.14782	7.84804	6.28531	6.27387	7.22147	6.89418	7.11751	6.76165	5.76858	7.54884	6.48009	5.15067	5.82819	6.74347	6.52201	6.87956	6.03678	5.12187	7.19032	7.1585	7.78101	4.46299	0.817699	7.74544	6.02195	6.78477	5.38496	3.98638	6.48585	2.67519	7.82258	6.19807	7.35878	7.36513
HEBP1-201	12	12974870	13000265	-	HEBP1	ENSG00000013583	heme binding protein 1 [Source:HGNC Symbol;Acc:HGNC:17176]	-	gene	Name match	0	-0.0227892	1.54076	-0.904667	0.360522	1.30748	0.685666	0.898682	0.027545	0.170752	2.8023	1.24413	0.65677	2.14976	1.18269	1.12912	-0.811616	0.957139	1.14754	-0.307523	1.13607	-0.372337	0.566937	0.412534	0.615575	0.886447	0.670022	0.0970808	0.487428	1.55678	1.15585	1.59498	0.0194385	-1.18703	0.0974241	0.548922	-3.24098	-0.663939	-3.14266
GDPD2-202	X	70423031	70433390	+	GDPD2	ENSG00000130055	glycerophosphodiester phosphodiesterase domain containing 2 [Source:HGNC Symbol;Acc:HGNC:25974]	+	gene	Name match	0	-4.30819	-4.01383	-4.56763	-4.57808	-2.96305	-3.91127	-5.09	-6.27421	-4.70372	-4.9188	-3.59381	-6.0188	-2.80444	-1.75277	-6.08897	-3.43053	-6.16065	-3.30092	-4.33727	-4.6009	-5.30307	-2.58687	-3.95204	-5.12589	-4.2633	-6.23687	-5.05267	-6.3925	-6.41476	-5.21047	-3.61448	-6.45449	-3.55627	-6.12067	-5.82612	-6.39299	-4.66394	-6.46459
MIR181A1HG-203	1	198898466	198937429	-	MIR181A1HG	ENSG00000229989	MIR181A1 host gene [Source:HGNC Symbol;Acc:HGNC:48659]	-	gene	Name match	0	7.29253	5.50826	7.52027	7.67626	5.96206	7.69291	6.10167	6.03514	7.03043	6.78856	6.92799	6.60158	5.52909	7.3446	6.32248	4.95564	5.68571	6.55732	6.30598	6.67309	5.81034	4.99509	6.97114	6.95892	7.61877	4.24829	0.59119	7.59733	5.82901	6.57437	5.21334	3.73917	6.3621	2.50707	7.64632	6.01876	7.17211	7.13126
LAMA2-203	6	129490736	129492450	+	LAMA2	ENSG00000196569	laminin subunit alpha 2 [Source:HGNC Symbol;Acc:HGNC:6482]	+	gene	Name match	0	-6.30819	-4.42887	-2.98267	-4.57808	-4.70002	-3.64823	-3.28265	-4.1222	-3.70372	-2.0119	-3.59381	-6.0188	-2.3894	-4.48974	-4.35201	-3.43053	-3.68672	-4.30092	-3.33727	-3.37851	-4.71811	-5.9088	-6.27397	-5.12589	-2.80387	-6.23687	-6.20467	-6.24049	-6.41476	-5.21047	-4.35144	-6.45449	-3.55627	-6.12067	-5.97812	-6.39299	-3.92697	-6.46459
LYRM9-207	17	27891929	27894752	-	LYRM9	ENSG00000232859	LYR motif containing 9 [Source:HGNC Symbol;Acc:HGNC:27314]	-	gene	Name match	0	-3.72323	-0.691901	-1.45215	-1.16304	-1.19752	-1.91127	-3.50504	-3.80027	-1.58824	-0.709342	-2.2153	-3.05944	-3.21948	-2.16781	-2.03008	-2.43053	-0.964251	-1.97899	-1.67431	-2.27897	-2.49572	-3.32383	-0.847702	-1.73357	-1.40532	-1.91494	-3.73074	-0.382511	-3.8298	-1.68691	-2.35144	-6.45449	-1.8193	-3.64674	-1.18226	-1.383	-2.00097	-6.46459
AC007384.1-203	7	104940943	104963216	+	AC007384.1	ENSG00000237513	novel transcript	+	gene	Name match	0	2.15124	1.22458	1.16029	1.04641	1.37323	1.15912	1.89868	0.93308	1.76117	3.78511	0.954626	1.16663	3.01148	4.48563	0.692385	1.46948	1.79225	0.605971	1.33515	0.880228	-0.0551468	1.78469	1.1523	1.30874	0.886447	0.48499	-0.730738	1.23524	0.823642	1.0087	0.330381	-0.0545621	2.14417	-0.213778	0.343808	0.781384	1.54551	0.163144
INHBC-201	12	57434784	57452062	+	INHBC	ENSG00000175189	inhibin subunit beta C [Source:HGNC Symbol;Acc:HGNC:6068]	+	gene	Name match	0	-2.06026	-1.8439	-3.56763	-4.16304	-2.37809	-2.2332	-3.28265	-3.80027	-2.96675	-2.11144	-4.91574	-3.54486	-0.804439	-0.904774	-5.93697	-1.43053	-4.00865	-1.97899	-4.92223	-2.72643	-2.98115	-1.51648	-2.36708	-3.12589	-3.2633	-2.4999	-2.88274	-2.91856	-3.8298	-6.21047	-4.35144	-4.71753	-2.8193	-3.64674	-3.82612	-2.15352	-3.92697	-4.72763
AP003110.1-201	11	78533176	78558565	+	AP003110.1	ENSG00000255084	novel transcript	+	gene	Name match	0	-1.98626	-1.10694	-2.83067	-2.35568	-2.96305	-4.64823	-2.28265	-4.53724	-1.96675	-2.33383	-4.33078	-5.86679	-2.80444	-3.0747	-1.84951	-4.23788	-4.00865	-2.88588	-3.60031	-3.01594	-2.05515	-2.32383	-1.81454	-1.03843	-3.45595	-3.27751	-6.20467	-2.24049	-3.8298	-6.21047	-3.61448	-2.98056	-1.9713	-6.12067	-3.01876	-0.919056	-5.2489	-3.50523
NCOA7-AS1-201	6	125797856	125818858	-	NCOA7-AS1	ENSG00000232131	NCOA7 antisense RNA 1 [Source:HGNC Symbol;Acc:HGNC:40954]	-	gene	Name match	0	-1.84876	-2.10694	-1.34524	-1.35568	-3.47763	-2.77377	-1.63057	-1.53724	-0.159397	-0.633393	-2.45631	-5.86679	-2.48251	-0.789296	-1.76705	-1.98995	-4.42368	-3.88588	-2.33727	-2.72643	-3.30307	-2.73887	-1.06451	-1.219	-2.09338	-2.91494	-1.73074	-6.3925	-1.71432	-3.04054	-2.76648	-6.30249	-2.8193	-4.3837	-3.82612	-2.07106	-2.92697	-1.99066
AL035530.2-218	6	159000258	159043857	+	AL035530.2	ENSG00000271913	novel transcript, antisense to TAGAP	+	gene	Name match	0	1.09269	2.95196	2.40965	4.24317	0.0187989	5.00879	3.78344	2.30406	4.56619	4.07838	2.80194	3.78784	3.24178	3.99139	3.58463	0.891402	4.9629	2.19627	4.35738	3.04776	1.09781	1.88562	2.65972	3.10533	3.81485	0.500097	1.45513	2.66339	2.86601	3.06333	2.48145	-1.01709	2.39015	0.20126	2.9683	2.51056	3.31334	2.28732
AC007384.1-204	7	104940944	105000713	+	AC007384.1	ENSG00000237513	novel transcript	+	gene	Name match	0	2.14714	1.29905	1.40965	1.32881	1.35887	1.25866	1.94892	1.17242	1.90608	3.8294	1.02678	1.25215	2.96154	4.44395	0.857445	1.5823	1.8179	0.668707	1.52898	1.34552	0.491342	1.97385	1.70331	1.52516	0.984627	0.254984	0.0558583	1.27521	0.942789	1.13826	0.472985	-0.035703	2.14879	-0.213778	0.495811	1.15133	1.62146	0.455595
SLC25A41-203	19	6426037	6433779	-	SLC25A41	ENSG00000181240	solute carrier family 25 member 41 [Source:HGNC Symbol;Acc:HGNC:28533]	-	gene	Name match	0	-6.30819	-6.16583	-4.15259	-3.57808	-4.70002	-6.3852	-4.09	-3.1222	-6.44068	-3.11144	-3.33078	-3.28183	-3.3894	-6.2267	-3.12962	-2.43053	-1.25376	-2.88588	-3.92223	-2.72643	-5.30307	-4.9088	-3.46661	-6.27789	-3.67834	-6.08487	-4.4677	-6.24049	-4.41476	-6.36247	-3.93641	-5.30249	-4.14123	-5.96866	-5.97812	-6.39299	-4.66394	-5.31259
TAFA2-203	12	62255165	62259039	-	TAFA2	ENSG00000198673	TAFA chemokine like family member 2 [Source:HGNC Symbol;Acc:HGNC:21589]	-	gene	Name match	0	-1.22073	-1.05963	-1.50874	-0.953586	-1.19752	0.39616	-1.04561	-1.47835	0.120711	-0.596867	-1.27188	-1.54486	0.417953	0.758191	-1.35201	-2.15042	-0.516792	-1.30092	-0.752308	-2.86393	-2.39618	-1.58687	-0.519079	-0.803963	-0.941372	-0.0187766	-2.14578	-0.540052	-1.95533	-2.62551	-1.23597	-1.91017	-2.6818	-2.50923	-2.50419	-0.781552	-0.926974	-3.14266
GDPD2-201	X	70423141	70433384	+	GDPD2	ENSG00000130055	glycerophosphodiester phosphodiesterase domain containing 2 [Source:HGNC Symbol;Acc:HGNC:25974]	+	gene	Name match	0	-4.30819	-4.01383	-4.56763	-5.16304	-2.96305	-3.91127	-5.09	-6.27421	-5.28868	-4.9188	-3.91574	-6.0188	-2.80444	-1.82677	-6.08897	-3.43053	-6.16065	-3.88588	-4.33727	-5.18586	-5.30307	-2.58687	-4.27397	-5.12589	-4.2633	-6.23687	-5.05267	-6.3925	-6.41476	-5.21047	-3.61448	-6.45449	-3.8193	-6.12067	-5.82612	-6.39299	-5.2489	-6.46459
PROC-209	2	127423288	127426526	+	PROC	ENSG00000115718	protein C, inactivator of coagulation factors Va and VIIIa [Source:HGNC Symbol;Acc:HGNC:9451]	+	gene	Name match	0	-6.46019	-2.31339	-4.56763	-3.84111	-3.70002	-4.2332	-4.09	-4.1222	-3.28868	-3.9188	-4.33078	-6.0188	-3.06747	-2.37426	-2.35201	-6.38988	-5.00865	-3.56395	-2.92223	-3.6009	-3.30307	-2.58687	-6.42597	-3.12589	-4.67834	-3.27751	-6.05267	-3.43314	-4.8298	-3.62551	-4.93641	-3.71753	-2.14123	-4.96867	-4.82612	-3.65602	-5.2489	-4.31259
AC007384.1-202	7	104941206	104962334	+	AC007384.1	ENSG00000237513	novel transcript	+	gene	Name match	0	1.39225	-0.155848	0.0173306	0.229278	0.609836	-0.505276	0.887277	-0.144922	1.08636	3.0441	0.106629	0.262491	2.32827	3.67517	-0.382382	0.6201	1.03575	-0.394029	0.00850419	0.00396374	-1.01767	1.35799	0.480921	0.503465	-0.0344816	-0.130669	-2.35223	0.487428	-0.0397236	-0.210468	-0.381817	-1.13256	1.39015	-0.759212	-0.468565	-0.0121653	0.505986	-0.61215
FRG1-DT-203	4	189821481	189939741	-	FRG1-DT	ENSG00000245685	FRG1 divergent transcript [Source:HGNC Symbol;Acc:HGNC:51590]	-	gene	Name match	0	-4.30819	-2.5544	-6.15259	-5.16304	-2.28498	-5.2332	-6.24201	-6.1222	-3.28868	-3.59687	-3.91574	-4.86679	-4.3894	-6.0747	-3.35201	-4.65292	-5.00865	-5.88588	-4.92223	-3.18586	-3.98115	-2.32383	-2.1865	-5.12589	-3.2633	-3.27751	-6.05267	-4.65553	-3.8298	-6.21047	-2.61448	-3.98056	-4.14123	-4.96867	-5.82612	-6.39299	-4.2489	-6.46459
HEATR9-206	17	35854946	35868839	-	HEATR9	ENSG00000270379	HEAT repeat containing 9 [Source:HGNC Symbol;Acc:HGNC:26548]	-	gene	Name match	0	-4.30819	-3.20647	-3.83067	-4.16304	-3.47763	-6.2332	-4.09	-2.53724	-2.70372	-4.33383	-5.91574	-6.0188	-1.86584	-4.48974	-3.35201	-3.91595	-4.00865	-4.88588	-2.92223	-3.18586	-3.49572	-2.44936	-1.7504	-3.80396	-4.67834	-3.76294	-2.73074	-3.65553	-4.09283	-3.88854	-4.35144	-4.71753	-2.6818	-5.96866	-4.82612	-2.91906	-4.2489	-4.31259
NABP1-208	2	191678136	191683135	+	NABP1	ENSG00000173559	nucleic acid binding protein 1 [Source:HGNC Symbol;Acc:HGNC:26232]	+	gene	Name match	0	0.725232	1.19562	0.730049	1.25481	0.844301	1.54816	1.11945	1.67221	2.1122	3.18711	0.40619	1.59264	2.08227	2.8795	0.252853	0.101969	0.945551	-0.563954	0.5535	0.621494	-1.54819	-0.516479	1.95003	1.11251	0.111739	-2.4999	-1.9652	2.18157	-0.244838	0.248963	0.506538	-2.60205	0.216324	-1.8812	-1.4338	1.70738	0.880381	0.545391
AC016831.7-203	7	130862647	131110161	-	AC016831.7	ENSG00000285106	novel transcript	-	gene	Name match	0	4.47071	5.45123	4.36704	4.05492	0.943837	4.96156	5.54979	4.13401	4.23782	3.53242	4.00907	5.48966	4.76794	5.06677	3.98189	3.13498	4.89975	3.52351	3.98165	2.39157	0.815867	4.52687	4.16586	2.91303	3.94493	3.8503	1.00262	6.81513	2.70936	4.17647	2.95538	2.53356	4.39405	3.1188	4.32109	4.23576	3.779	0.618148
AC044893.1-205	8	49168519	49193549	+	AC044893.1	ENSG00000253474	novel transcript	+	gene	Name match	0	-4.72323	-6.16583	-4.56763	-2.84111	-6.43699	-4.64823	-4.50504	-6.27421	-5.28868	-6.0708	-5.91574	-6.0188	-6.5414	1.21992	-4.93697	-6.38988	-6.16065	-6.03789	-5.92223	-6.33786	-6.45508	-6.0608	-6.42597	-5.12589	-4.2633	-6.23687	-6.20467	-3.24049	-6.56677	-6.36247	-5.93641	-6.45449	-6.29323	-6.12067	-5.97812	-6.39299	-6.4009	-6.46459
TNS2-218	12	53050032	53053610	+	TNS2	ENSG00000111077	tensin 2 [Source:HGNC Symbol;Acc:HGNC:19737]	+	gene	Name match	0	-3.50084	-6.16583	-6.15259	-3.57808	-2.70002	-4.64823	-3.76807	-4.53724	-6.28868	-3.33383	-3.91574	-4.28183	-2.68896	-2.48974	-4.93697	-2.77845	-5.00865	-3.88588	-3.92223	-3.18586	-3.98115	-3.10144	-3.46661	-3.12589	-4.67834	-3.4999	-6.20467	-5.24049	-6.41476	-4.62551	-5.93641	-6.30249	-3.33387	-6.12067	-4.82612	-5.24098	-4.2489	-4.31259
AL021807.1-201	6	27122657	27123221	-	AL021807.1	ENSG00000272468	novel transcript	-	gene	Name match	0	-3.13827	-0.843904	-1.98267	-0.608451	-1.11506	-2.06327	-1.28265	-1.16801	-1.38179	0.926695	-2.59381	-1.61886	0.959326	-0.551137	-1.07899	1.14582	-1.92118	-0.637955	-3.33727	-1.6009	-2.30307	-1.82133	-0.492607	-1.31854	-1.05385	-1.9974	-2.73074	-0.71693	-2.60741	-1.75104	-1.61448	-3.71753	-1.74891	-5.96866	-1.01876	-1.24098	-1.11962	-1.92027
OR2T33-202	1	248269917	248277976	-	OR2T33	ENSG00000177212	olfactory receptor family 2 subfamily T member 33 [Source:HGNC Symbol;Acc:HGNC:31255]	-	gene	Name match	0	-5.30819	-6.16583	-6.15259	-6.31504	-3.96305	-6.3852	-6.09	-6.1222	-6.44068	-2.45936	-6.06774	-6.0188	-3.80444	-2.75277	-6.08897	-6.38988	-6.16065	-4.30092	-6.07424	-6.33786	-3.49572	-2.58687	-4.27397	-6.27789	-6.4153	-6.08487	-6.05267	-5.24049	-6.41476	-6.36247	-5.93641	-6.30249	-6.14123	-5.96866	-5.97812	-6.39299	-6.4009	-6.46459
BDNF-AS-242	11	27506853	27515347	+	BDNF-AS	ENSG00000245573	BDNF antisense RNA [Source:HGNC Symbol;Acc:HGNC:20608]	+	gene	Name match	0	-2.72323	-0.428866	-2.34524	-2.57808	-2.58454	-1.77377	-3.50504	-4.1222	-2.58824	-1.74887	-2.45631	-4.28183	-1.34501	-2.75277	-2.76705	-1.91595	-2.83872	-3.07853	-3.11488	-1.93793	-1.34888	-1.51648	-0.916415	-2.42545	-2.80387	-1.69255	-5.05267	-1.38251	-2.71432	-3.62551	-2.93641	-6.45449	-3.14123	-5.96866	-2.65619	-1.15352	-1.44155	-2.99066
MIP-204	12	56449502	56454657	-	MIP	ENSG00000135517	major intrinsic protein of lens fiber [Source:HGNC Symbol;Acc:HGNC:7103]	-	gene	Name match	0	-3.30819	-6.16583	-2.06513	-2.4626	-2.47763	-1.58934	-0.389563	-3.80027	-4.28868	-0.0119045	-1.45631	-1.61886	-3.21948	-2.16781	-2.47754	-1.28368	-2.20129	-1.97899	-1.39867	-1.14147	-3.30307	-2.73887	-3.27397	-0.840489	-1.01537	-4.4999	-3.24531	-2.78106	-2.16684	-3.21047	-3.12905	-3.98056	-4.14123	-2.64674	-1.91923	-2.43363	-2.34201	-3.50523
ZSCAN31-210	6	28329632	28354204	-	ZSCAN31	ENSG00000235109	zinc finger and SCAN domain containing 31 [Source:HGNC Symbol;Acc:HGNC:14097]	-	gene	Name match	0	-0.950639	-0.728427	-1.76028	-1.51918	-2.58454	-0.875645	-2.76807	-2.66277	-2.04075	1.35733	-3.10838	-1.61886	-0.506759	-0.752771	-1.47754	-2.15042	-2.42368	-2.18544	-1.39867	-1.43097	-3.98115	-3.58687	-1.31977	-1.371	-0.771447	-1.69255	-2.24531	-0.240492	-4.09283	-3.62551	-4.35144	-3.13256	-2.6818	-2.16131	-1.65619	0.677879	-3.07898	-3.72763
HAP1-207	17	41717742	41725081	-	HAP1	ENSG00000173805	huntingtin associated protein 1 [Source:HGNC Symbol;Acc:HGNC:4812]	-	gene	Name match	0	-6.30819	-6.16583	-4.56763	-3.84111	-3.47763	-5.2332	-5.09	-6.1222	-4.70372	-4.9188	-3.33078	-4.28183	-0.0143626	-6.0747	-3.93697	-5.23788	-6.16065	-4.88588	-5.92223	-4.18586	-6.45508	-5.9088	-6.42597	-5.12589	-3.67834	-3.27751	-6.05267	-4.24049	-6.41476	-6.36247	-4.35144	-6.30249	-5.14123	-6.12067	-5.97812	-6.24098	-6.4009	-6.46459
SENCR-201	11	128691672	128696023	-	SENCR	ENSG00000254703	smooth muscle and endothelial cell enriched migration/differentiation-associated lncRNA [Source:HGNC Symbol;Acc:HGNC:44177]	-	gene	Name match	0	-0.723229	-0.0596325	-0.424674	-0.0132924	-2.70002	-0.505276	0.704413	-0.215312	0.940139	1.70326	-0.961542	-0.138871	-0.86584	0.525214	-1.76705	-0.746028	-0.723243	-1.88588	-0.529916	-0.231665	-2.13315	0.911383	0.507393	-0.571303	0.336613	-0.692548	-1.05267	-0.781061	-1.16684	-0.595758	-0.936406	-2.3956	-0.971303	-1.72074	-1.30256	0.343978	-1.16144	-0.584669
CCDC68-203	18	54937602	54959461	-	CCDC68	ENSG00000166510	coiled-coil domain containing 68 [Source:HGNC Symbol;Acc:HGNC:24350]	-	gene	Name match	0	-6.46019	-4.42887	-5.15259	-6.31504	-3.96305	-3.91127	-6.09	-3.80027	-4.70372	-3.9188	-6.06774	-0.312203	-6.5414	-6.2267	-6.08897	-6.38988	-5.00865	-6.03789	-6.07424	-6.18586	-6.30307	-3.58687	-3.46661	-4.54093	-5.2633	-6.08487	-6.05267	-6.3925	-3.60741	-6.36247	-3.12905	-6.45449	-6.29323	-6.12067	-5.97812	-6.24098	-5.2489	-6.31259
AC007384.1-201	7	104941063	104962060	+	AC007384.1	ENSG00000237513	novel transcript	+	gene	Name match	0	1.61662	0.571134	0.680296	0.644315	1.05487	0.574158	1.61736	0.416957	1.22702	3.46275	0.576115	0.762565	2.47788	4.02728	0.171553	1.05674	1.35768	0.243401	0.819234	0.428849	-0.811221	1.43993	0.596398	0.918503	0.46462	-0.177975	-1.73074	0.770735	0.443218	0.433388	0.0635942	-0.68778	1.88114	-0.383703	-0.0447574	0.431441	1.07303	-0.290222
ZNF540-209	19	37594905	37611577	+	ZNF540	ENSG00000171817	zinc finger protein 540 [Source:HGNC Symbol;Acc:HGNC:25331]	+	gene	Name match	0	-0.475301	-0.884546	-0.904667	-0.519183	-1.47763	-0.425842	0.138816	-1.07781	-1.76512	-1.59687	-0.558186	0.703064	-0.0143626	2.65662	-1.54465	-1.43053	-3.42368	-0.931686	-3.60031	-1.86393	-1.65922	-1.10144	-1.10404	-0.511182	0.0404805	-0.499903	-1.9652	-0.596636	-0.955331	-1.51003	-1.02952	-2.60205	-1.14123	-1.79874	-0.781723	-1.03153	-1.20451	-2.22513
KCNA5-201	12	5043989	5046788	+	KCNA5	ENSG00000130037	potassium voltage-gated channel subfamily A member 5 [Source:HGNC Symbol;Acc:HGNC:6224]	+	gene	Name match	0	-4.72323	-3.01383	-4.56763	-6.16304	-3.96305	-6.3852	-3.28265	-3.53724	-5.28868	-3.9188	-3.33078	-6.0188	-2.30194	-6.2267	-4.35201	-3.91595	-6.16065	-5.88588	-4.33727	-6.33786	-3.98115	-5.9088	-4.27397	-4.12589	-3.45595	-6.23687	-2.24531	-6.3925	-6.56677	-5.21047	-3.61448	-6.30249	-5.14123	-6.12067	-5.97812	-6.24098	-4.66394	-6.46459
SLC25A41-202	19	6426039	6433762	-	SLC25A41	ENSG00000181240	solute carrier family 25 member 41 [Source:HGNC Symbol;Acc:HGNC:28533]	-	gene	Name match	0	-6.30819	-6.16583	-4.15259	-3.57808	-4.70002	-6.2332	-3.50504	-3.1222	-6.44068	-3.11144	-2.91574	-2.86679	-3.3894	-6.2267	-2.93697	-2.33099	-1.20129	-2.56395	-3.60031	-2.37851	-4.71811	-3.9088	-3.46661	-6.27789	-3.09338	-4.08487	-4.05267	-6.24049	-3.8298	-6.36247	-3.93641	-5.30249	-3.8193	-4.96867	-5.97812	-6.24098	-4.66394	-4.72763
FMO5-204	1	147214782	147225339	-	FMO5	ENSG00000131781	flavin containing monooxygenase 5 [Source:HGNC Symbol;Acc:HGNC:3773]	-	gene	Name match	0	0.622546	-0.0596325	-2.45215	-1.51918	-1.07553	-1.91127	-2.09	-2.42176	-0.406036	0.573058	-1.39218	-2.05944	-0.141474	1.69349	-2.12962	-0.193487	0.141102	-1.24203	-1.06425	-2.48542	-1.13315	-0.127437	-1.41599	-2.03843	-2.67834	-0.470156	-2.73074	-1.24049	-1.24484	-2.12301	-2.93641	-3.13256	-0.855826	-2.64674	-1.36669	-0.814719	-0.963499	-0.69788
GGA2-208	16	23466685	23467413	-	GGA2	ENSG00000103365	golgi associated, gamma adaptin ear containing, ARF binding protein 2 [Source:HGNC Symbol;Acc:HGNC:16064]	-	gene	Name match	0	0.499164	-0.969435	0.151186	-1.03376	-1.11506	-0.618487	-0.630571	1.40136	0.77741	-0.036152	0.0615414	1.02803	1.07003	1.21992	0.438068	0.362032	0.239282	0.0448552	1.29694	1.00396	-0.521715	-0.236371	-0.847702	0.694287	-0.28602	-1.9974	1.76751	-0.596636	2.00309	2.06099	1.349	-2.71753	-1.74891	-1.72074	-0.271528	-1.99306	0.451538	0.00933847
AC074286.1-204	2	176989423	177148633	-	AC074286.1	ENSG00000236501	novel transcript	-	gene	Name match	0	-5.30819	-6.01383	-4.56763	-6.31504	-6.43699	-4.64823	-4.50504	-6.27421	-4.70372	-2.33383	-6.06774	-4.86679	-5.3894	-5.0747	-4.93697	-3.91595	-6.16065	-4.30092	-6.07424	-6.33786	-4.71811	-6.0608	-6.27397	-6.27789	-3.94137	-6.23687	-6.05267	-5.24049	-6.41476	-6.21047	-6.08841	-6.45449	-6.29323	-5.96866	-5.97812	-6.24098	-6.4009	-6.46459
DACT3-AS1-201	19	46661478	46671341	+	DACT3-AS1	ENSG00000245598	DACT3 antisense RNA 1 [Source:HGNC Symbol;Acc:HGNC:44120]	+	gene	Name match	0	-5.30819	-3.6919	-4.15259	-2.70361	-3.28498	-1.77377	-3.76807	-2.21531	-3.96675	-1.16391	-4.91574	-2.40736	-1.34501	-4.0747	-2.23653	-3.23788	-2.30821	-1.49356	-2.92223	-3.6009	-3.49572	-3.10144	-1.46661	-3.54093	-2.56286	-1.76294	-4.4677	-4.65553	-3.60741	-3.88854	-3.93641	-0.495135	-2.8193	-5.96866	-3.82612	-6.39299	-3.2489	-3.31259
POT1-AS1-214	7	124929929	125138634	+	POT1-AS1	ENSG00000224897	POT1 antisense RNA 1 [Source:HGNC Symbol;Acc:HGNC:49459]	+	gene	Name match	0	-2.22073	-2.8439	-2.98267	-2.84111	-3.70002	-1.32631	-2.28265	-6.1222	-3.11875	-4.9188	-3.59381	-3.86679	-4.06747	-3.48974	-1.76705	-2.91595	-3.42368	-3.56395	-2.22179	-2.86393	-3.71811	-2.20836	-2.689	-2.95597	-2.45595	-3.4999	-3.24531	-6.24049	-2.50787	-4.21047	-2.02952	-3.49513	-6.29323	-3.96867	-4.82612	-3.24098	-2.66394	-4.72763
SLC2A14-212	12	7831264	7832765	-	SLC2A14	ENSG00000173262	solute carrier family 2 member 14 [Source:HGNC Symbol;Acc:HGNC:18301]	-	gene	Name match	0	-6.30819	-3.6919	-4.15259	-3.84111	-6.43699	-5.2332	-3.50504	-4.53724	-3.11875	-1.27494	-4.91574	-2.54486	-4.3894	-3.26734	-4.35201	-5.23788	-2.83872	-4.88588	-4.92223	-4.6009	-6.45508	-6.0608	-5.27397	-2.95597	-3.45595	-5.08487	-6.20467	-2.24049	-5.41476	-3.21047	-6.08841	-5.30249	-4.14123	-5.96866	-4.82612	-5.24098	-6.2489	-4.72763
ACTG2-206	2	73892314	73919675	+	ACTG2	ENSG00000163017	actin gamma 2, smooth muscle [Source:HGNC Symbol;Acc:HGNC:145]	+	gene	Name match	0	-3.72323	-6.16583	-5.15259	-6.31504	-6.43699	-4.64823	-6.09	-2.21531	-4.70372	-6.0708	-4.33078	-4.86679	-4.3894	-6.2267	-4.35201	-6.23788	-5.00865	-4.88588	-4.33727	-4.6009	-6.30307	-6.0608	-6.27397	-4.12589	-3.94137	-5.08487	-3.73074	-6.3925	-4.09283	-3.40311	-5.93641	-6.45449	-4.55627	-6.12067	-5.97812	-6.39299	-6.4009	-6.46459
AC105339.3-201	15	82744223	82750289	+	AC105339.3	ENSG00000259442	novel transcript, antisense FSD2	+	gene	Name match	0	-0.00441061	0.571134	-0.424674	-0.18576	0.0548681	0.0147307	0.568209	-1.47835	-0.201217	1.24108	-0.828276	0.262491	-1.06747	0.247229	-0.322262	0.221551	-0.616328	-0.213457	0.537198	-0.0361138	-0.173791	0.598998	0.480921	-0.219001	0.260262	-1.08487	-0.843213	0.553924	-0.185944	-1.45558	-1.12905	-1.98056	-0.855826	-2.64674	-0.781723	0.579195	-0.605045	-1.85316
AL157400.3-202	10	89667442	89701226	-	AL157400.3	ENSG00000235100	novel transcript	-	gene	Name match	0	-3.30819	-2.42887	-2.98267	-2.99311	-3.70002	-1.1888	-3.50504	-3.53724	-3.96675	-1.67087	-3.33078	-2.54486	-2.68896	-2.61527	-3.93697	-2.77845	-4.00865	-2.56395	-3.92223	-3.6009	-5.30307	-2.10144	-2.57353	-4.12589	-1.50841	-3.27751	-4.4677	-2.43314	-6.41476	-4.21047	-4.35144	-4.30249	-4.55627	-6.12067	-1.65619	-3.07106	-3.44155	-4.72763
AC113414.1-208	5	163256851	163437326	-	AC113414.1	ENSG00000254186	novel transcript	-	gene	Name match	0	-2.84876	-1.62151	-2.69316	-2.4626	-4.70002	-0.709635	-2.00254	-2.80027	-3.48132	-0.874401	-2.33078	-2.86679	-2.92997	-2.0747	-3.12962	-3.91595	-3.42368	-2.88588	-3.60031	-3.01594	-4.71811	-3.58687	-4.27397	-2.54093	-1.50841	-3.27751	-6.05267	-2.78106	-3.41476	-3.40311	-3.12905	-3.71753	-5.14123	-4.3837	-3.01876	-2.33409	-5.2489	-6.31259
GVQW3-206	11	76382785	76411306	+	GVQW3	ENSG00000179240	GVQW motif containing 3 [Source:HGNC Symbol;Acc:HGNC:51239]	+	gene	Name match	0	-2.60775	-2.5544	-4.15259	-3.35568	-2.70002	-3.64823	-4.09	-6.1222	-2.96675	-2.0119	-3.59381	-3.86679	-2.68896	-6.0747	-3.35201	-2.23788	-4.00865	-3.07853	-4.33727	-3.6009	-2.30307	-2.44936	-2.689	-3.12589	-3.94137	-2.76294	-4.05267	-3.07057	-3.60741	-6.21047	-4.93641	-3.98056	-4.55627	-6.12067	-4.82612	-1.99306	-5.2489	-4.72763
AL132801.1-201	14	102770040	102774791	-	AL132801.1	ENSG00000259508	novel transcript	-	gene	Name match	0	-3.50084	-3.6919	-3.15259	-4.57808	-6.28498	-6.2332	-4.50504	-3.1222	-3.96675	-2.74887	-4.91574	-4.28183	-1.43521	-6.0747	-3.93697	-3.65292	-3.20129	-5.88588	-4.33727	-4.18586	-3.71811	-4.32383	-3.95204	-4.12589	-4.67834	-3.4999	-3.24531	-2.78106	-6.41476	-6.36247	-6.08841	-0.658633	-5.14123	-6.12067	-5.97812	-6.24098	-3.66394	-6.31259
AL121983.2-207	1	174154190	174158992	-	AL121983.2	ENSG00000227373	novel transcript	-	gene	Name match	0	-3.50084	-3.20647	-4.15259	-4.16304	-3.11506	-4.64823	-2.92008	-3.80027	-3.96675	-1.21836	-3.33078	-4.28183	-4.3894	-2.75277	-3.12962	-5.23788	-6.00865	-2.88588	-2.92223	-3.6009	-6.45508	-4.32383	-4.689	-4.12589	-2.80387	-5.08487	-5.05267	-1.65553	-4.41476	-5.21047	-2.93641	-5.30249	-6.14123	-3.96867	-3.82612	-2.91906	-3.92697	-6.31259
ENTPD3-AS1-205	3	40391652	40453296	-	ENTPD3-AS1	ENSG00000223797	ENTPD3 antisense RNA 1 [Source:HGNC Symbol;Acc:HGNC:26710]	-	gene	Name match	0	-2.72323	-1.7659	-3.56763	-2.4626	-2.28498	-1.32631	-2.76807	-6.1222	-6.44068	-1.9188	-2.91574	-2.54486	-3.58205	-2.75277	-3.12962	-4.23788	-4.42368	-2.88588	-1.75231	-2.72643	-2.60263	-4.32383	-2.689	-3.54093	-1.67834	-2.62543	-3.4677	-4.65553	-2.09283	-5.21047	-4.93641	-5.30249	-6.14123	-3.96867	-3.50419	-2.43363	-4.2489	-3.31259
AL157756.1-201	14	60240121	60245653	-	AL157756.1	ENSG00000254718	novel transcript, antisense to PPM1A	-	gene	Name match	0	-2.98626	-2.42887	-2.34524	-2.57808	-2.19752	-1.37522	-3.09	-2.66277	-2.82925	-2.33383	-1.45631	-1.69687	-2.68896	-3.75277	-3.35201	-3.43053	-3.20129	-2.71596	-3.92223	-2.27897	-1.77951	-3.10144	-2.46661	-2.03843	-1.09338	-3.76294	-4.4677	-1.54005	-2.41476	-2.51003	-3.61448	-6.30249	-2.33387	-3.3837	-2.50419	-3.24098	-1.60505	-6.31259
LINC00685-201	X	320990	321851	+	LINC00685	ENSG00000226179	long intergenic non-protein coding RNA 685 [Source:HGNC Symbol;Acc:HGNC:27560]	+	gene	Name match	0	-3.30819	-2.6919	-4.15259	-2.4626	-3.70002	-2.64823	-5.09	-3.53724	-3.96675	-1.52648	-2.91574	-3.28183	-3.06747	-3.26734	-3.35201	-4.23788	-5.00865	-5.88588	-3.60031	-3.86393	-3.71811	-3.9088	-1.63011	-1.95597	-3.45595	-2.38443	-5.05267	-3.07057	-6.56677	-4.21047	-5.93641	-3.49513	-1.05377	-6.12067	-4.24115	-2.07106	-6.2489	-4.72763
FOSB-206	19	45469913	45475179	+	FOSB	ENSG00000125740	FosB proto-oncogene, AP-1 transcription factor subunit [Source:HGNC Symbol;Acc:HGNC:3797]	+	gene	Name match	0	7.05183	6.63273	4.31093	4.60266	4.80976	5.1216	5.28341	5.73228	4.72464	8.75678	5.77164	7.17435	8.0266	7.80966	5.78797	7.55968	6.79104	6.27965	5.46901	5.76906	4.76638	3.63036	6.45756	7.10938	8.16414	7.5828	5.1665	8.68228	6.54488	5.68813	5.13974	2.75821	6.2934	5.49945	6.59147	5.58715	6.53696	5.34741
ACTG2-201	2	73892979	73919865	+	ACTG2	ENSG00000163017	actin gamma 2, smooth muscle [Source:HGNC Symbol;Acc:HGNC:145]	+	gene	Name match	0	-3.72323	-6.16583	-5.15259	-6.31504	-6.43699	-4.64823	-6.09	-2.21531	-4.70372	-6.0708	-4.33078	-4.86679	-6.5414	-6.2267	-4.93697	-6.23788	-5.00865	-4.88588	-4.33727	-6.18586	-6.30307	-6.0608	-6.27397	-4.12589	-3.94137	-5.08487	-3.73074	-6.3925	-3.8298	-3.40311	-5.93641	-6.45449	-4.55627	-6.12067	-5.97812	-6.39299	-6.4009	-6.46459
LINC00173-203	12	116533422	116535521	+	LINC00173	ENSG00000196668	long intergenic non-protein coding RNA 173 [Source:HGNC Symbol;Acc:HGNC:33791]	+	gene	Name match	0	-0.098738	1.00854	-1.1082	0.158889	0.597661	-1.10391	-0.183112	-1.87427	0.41176	0.438757	-1.59381	0.641003	-0.745546	-0.00860938	-0.382382	-0.594025	-1.20129	-0.978992	-0.79295	-0.828309	-1.21561	-0.660869	-0.0645133	1.17789	-0.35641	1.97583	-0.593235	0.28307	-0.556782	-1.62551	-2.93641	-2.49513	-1.01194	-0.29624	-0.302555	1.77582	-0.161439	-0.4797
LACTB2-AS1-201	8	70608577	70663279	+	LACTB2-AS1	ENSG00000246366	LACTB2 antisense RNA 1 [Source:HGNC Symbol;Acc:HGNC:27841]	+	gene	Name match	0	-1.06026	-1.10694	-0.943141	-1.40815	-1.427	-1.32631	-1.04561	-1.72988	-1.64482	0.384986	-1.82828	-1.47447	-1.14147	-0.216718	-1.35201	-3.23788	0.383672	-1.30092	-1.39867	-0.863933	-2.49572	-0.779513	-1.14468	-0.293002	-0.590875	-1.83694	-3.24531	-1.91856	-1.8298	-1.51003	-1.29255	-4.71753	-2.23434	-3.64674	-1.4338	-1.65602	-3.44155	-0.990662
DET1-206	15	88531868	88546337	-	DET1	ENSG00000140543	DET1 partner of COP1 E3 ubiquitin ligase [Source:HGNC Symbol;Acc:HGNC:25477]	-	gene	Name match	0	-6.46019	-6.16583	-4.15259	-3.84111	-4.70002	-2.77377	-3.28265	-6.27421	-6.44068	-5.9188	-3.91574	-3.28183	-6.3894	-6.0747	-4.93697	-5.23788	-6.00865	-4.30092	-3.92223	-4.6009	-4.71811	-5.9088	-4.689	-4.54093	-2.35641	-6.23687	-6.05267	-4.24049	-2.8298	-6.21047	-4.93641	-6.30249	-6.29323	-5.96866	-5.97812	-6.24098	-6.4009	-6.31259
ANKRD28-206	3	15781437	15797979	-	ANKRD28	ENSG00000206560	ankyrin repeat domain 28 [Source:HGNC Symbol;Acc:HGNC:29024]	-	gene	Name match	0	5.34779	6.25091	5.26103	3.57843	3.09872	6.74944	4.6607	4.63101	5.7898	5.08753	4.53547	5.69783	7.28854	7.49326	6.60582	4.91377	7.28626	5.13718	5.36201	3.98156	4.87372	2.80545	2.19364	5.76437	6.61973	5.30046	4.09454	5.48828	5.17629	4.68359	2.2435	3.74327	4.12439	4.96281	5.93502	6.30277	5.40529	4.10948
RIPOR1-217	16	67529347	67538544	+	RIPOR1	ENSG00000039523	RHO family interacting cell polarization regulator 1 [Source:HGNC Symbol;Acc:HGNC:25836]	+	gene	Name match	0	-1.45021	-0.399119	-1.1984	-0.256149	-1.64113	-0.326306	-1.76807	-0.630349	-0.0792262	-0.918795	-0.745813	-0.866792	-1.17995	0.15412	-2.23653	-1.28368	-1.92118	-1.0279	-0.600305	-1.23166	-1.25868	0.199728	-1.02604	-2.219	-0.240932	-0.177975	-1.73074	-0.781061	-1.55678	-1.12301	-2.35144	-1.34829	0.1067	-5.96866	-1.36669	-1.383	-2.00097	-1.45461
AL121983.2-204	1	174121638	174159287	-	AL121983.2	ENSG00000227373	novel transcript	-	gene	Name match	0	-3.72323	-3.6919	-3.56763	-3.57808	-2.82555	-3.06327	-2.92008	-4.1222	-4.28868	-1.16391	-2.91574	-5.86679	-5.3894	-2.90477	-2.93697	-3.91595	-4.00865	-3.56395	-3.92223	-3.37851	-6.45508	-4.32383	-6.42597	-4.12589	-1.94137	-4.08487	-4.05267	-2.78106	-4.41476	-3.62551	-2.93641	-4.71753	-6.29323	-3.96867	-3.82612	-3.43363	-4.2489	-6.46459
SPRYD7-203	13	49931018	49935753	-	SPRYD7	ENSG00000123178	SPRY domain containing 7 [Source:HGNC Symbol;Acc:HGNC:14297]	-	gene	Name match	0	-4.72323	-4.01383	-5.15259	-6.16304	-4.28498	-4.2332	-4.50504	-5.1222	-6.28868	-3.11144	-2.91574	-6.0188	-3.58205	-2.26734	-3.61504	-5.23788	-4.42368	-3.30092	-3.92223	-5.18586	-6.45508	-2.20836	-4.27397	-3.80396	-4.67834	-5.08487	-6.20467	-5.24049	-4.8298	-3.88854	-3.35144	-3.98056	-4.14123	-3.96867	-5.82612	-5.24098	-3.44155	-6.31259
OR51B5-203	11	5342942	5505652	-	OR51B5	ENSG00000167355	olfactory receptor family 51 subfamily B member 5 [Source:HGNC Symbol;Acc:HGNC:19599]	-	gene	Name match	0	-4.30819	-2.6919	-6.3046	-3.16304	-4.70002	-3.2332	-6.24201	-5.1222	-2.20122	-2.74887	-3.91574	-4.86679	-3.80444	-6.0747	-4.93697	-4.65292	-4.00865	-6.03789	-3.92223	-6.33786	-2.71811	-6.0608	-6.27397	-6.12589	-4.67834	-4.08487	-5.05267	-4.65553	-6.56677	-6.36247	-5.93641	-6.45449	-5.14123	-6.12067	-3.01876	-6.39299	-2.66394	-4.72763
TPPP2-210	14	21024109	21031008	+	TPPP2	ENSG00000179636	tubulin polymerization promoting protein family member 2 [Source:HGNC Symbol;Acc:HGNC:19293]	+	gene	Name match	0	-4.30819	-4.01383	-6.15259	-3.84111	-4.70002	-5.2332	-6.09	-6.27421	-6.44068	-4.33383	-6.06774	-6.0188	-4.80444	-2.90477	-6.08897	-6.38988	-4.42368	-4.88588	-5.92223	-6.33786	-4.30307	-2.9088	-6.42597	-6.27789	-6.2633	-6.23687	-6.20467	-5.24049	-4.41476	-4.21047	-6.08841	-6.45449	-6.29323	-6.12067	-5.97812	-6.39299	-6.4009	-6.31259
AC010999.2-201	15	56887107	56888219	+	AC010999.2	ENSG00000276524	novel transcript	+	gene	Name match	0	-2.4013	-0.843904	-1.56763	-2.07558	0.759412	-0.400307	0.302314	-1.87427	-1.24429	-0.163908	-1.59381	-2.28183	-3.80444	-1.0303	-0.182084	-1.91595	-2.42368	-2.42645	-0.922233	0.0429578	0.355137	-1.32383	-0.988565	-0.243249	-0.977898	-0.914941	-1.4677	-2.07057	-1.8298	-2.40311	-0.98221	-0.68778	-3.33387	-3.3837	-1.50419	-0.433629	-1.44155	-3.50523
SLC25A30-AS1-201	13	45418162	45420371	+	SLC25A30-AS1	ENSG00000251015	SLC25A30 antisense RNA 1 [Source:HGNC Symbol;Acc:HGNC:42795]	+	gene	Name match	0	-1.2638	-2.10694	-1.45215	-1.91511	-2.19752	-0.773765	-0.389563	-0.59864	-2.28868	0.0354012	-2.33078	-0.866792	-0.997085	0.115126	-1.18208	-2.23788	-0.485083	-2.71596	-1.33727	-1.542	-2.30307	-2.10144	-2.10404	-1.73357	-0.455945	-3.08487	-3.4677	-1.91856	-3.60741	-1.68691	-1.76648	-2.13256	-1.6818	-3.96867	-1.65619	-2.91906	-2.66394	-2.61215
BNIPL-202	1	151037569	151046845	+	BNIPL	ENSG00000163141	BCL2 interacting protein like [Source:HGNC Symbol;Acc:HGNC:16976]	+	gene	Name match	0	-0.986263	-1.10694	-0.00284731	0.246351	-1.82555	-1.32631	-1.23202	-0.507492	-0.357942	0.0812048	-1.39218	-0.0339019	-0.688962	-0.904774	-0.579419	-1.48299	-0.686717	-0.213457	-1.27838	-0.098398	-1.60263	0.157293	0.954852	0.719598	-0.870983	0.374566	-1.80474	-0.848175	-1.46057	-0.852916	-2.23597	-1.65863	-0.0537651	-2.06177	-1.57819	-0.626274	-1.85658	-0.358393
AL138889.1-202	6	33900355	33927631	+	AL138889.1	ENSG00000233183	novel transcript	+	gene	Name match	0	-6.46019	-5.01383	-4.56763	-4.57808	-6.28498	-5.2332	-6.24201	-3.80027	-6.28868	-5.9188	-3.33078	-6.0188	-6.3894	-6.2267	-4.35201	-6.38988	-5.00865	-4.88588	-4.33727	-5.18586	-6.45508	-3.58687	-4.27397	-6.27789	-6.2633	-6.23687	-6.20467	-6.3925	-6.56677	-6.21047	-6.08841	-6.45449	-6.29323	-6.12067	-5.97812	-6.39299	-6.4009	-6.31259
HEBP1-205	12	12975067	13000172	-	HEBP1	ENSG00000013583	heme binding protein 1 [Source:HGNC Symbol;Acc:HGNC:17176]	-	gene	Name match	0	-0.178908	1.27157	-1.06513	0.122363	1.04593	0.410659	0.624242	-0.215312	-0.159397	2.56502	0.966905	0.362027	1.93703	0.820119	0.908519	-1.1086	0.620712	0.842038	-0.495968	0.836507	-0.602635	0.483521	0.217886	0.249148	0.607064	0.469723	-0.170023	0.251361	1.31316	0.887564	1.37648	-0.173207	-1.33387	-0.086022	0.32363	-3.65602	-0.963499	-3.14266
XKR9-205	8	70669408	70790371	+	XKR9	ENSG00000221947	XK related 9 [Source:HGNC Symbol;Acc:HGNC:20937]	+	gene	Name match	0	-4.30819	-2.5544	-4.56763	-2.99311	-4.28498	-5.2332	-3.09	-5.1222	-2.70372	-3.33383	-3.91574	-3.86679	-3.21948	-3.0747	-6.08897	-6.38988	-4.00865	-6.03789	-3.60031	-5.18586	-2.30307	-4.32383	-4.689	-3.54093	-5.2633	-3.08487	-5.05267	-5.24049	-4.8298	-3.21047	-6.08841	-3.71753	-4.14123	-6.12067	-3.50419	-5.24098	-6.2489	-4.31259
C1S-219	12	7062583	7066618	+	C1S	ENSG00000182326	complement C1s [Source:HGNC Symbol;Acc:HGNC:1247]	+	gene	Name match	0	-3.72323	-5.01383	-2.45215	-3.16304	-2.70002	-3.64823	-5.09	-3.31485	-1.76512	-2.11144	-4.91574	-6.0188	-2.21948	-3.26734	-4.93697	-3.91595	-4.00865	-3.56395	-4.33727	-2.37851	-2.13315	-1.15391	-2.27397	-2.80396	-3.94137	-2.76294	-5.05267	-2.07057	-3.09283	-6.21047	-6.08841	-5.30249	-2.05377	-5.96866	-4.82612	-4.24098	-3.07898	-3.99066
FOSB-212	19	45469876	45474597	+	FOSB	ENSG00000125740	FosB proto-oncogene, AP-1 transcription factor subunit [Source:HGNC Symbol;Acc:HGNC:3797]	+	gene	Name match	0	6.80017	6.44867	4.27157	4.52521	4.60756	5.12215	5.2092	5.62767	4.53389	8.59395	5.75315	6.97103	7.6974	7.50179	5.57725	7.25209	6.62139	6.12115	5.40924	5.5786	4.53219	3.45095	6.19134	6.88201	7.91404	7.37802	5.12101	8.47058	6.35052	5.57089	5.06359	2.52406	6.02932	5.29225	6.4018	5.40422	6.31143	5.07543
AC018809.1-201	3	9935706	9936258	+	AC018809.1	ENSG00000269894	novel transcript, sense intronic to CRELD1	+	gene	Name match	0	-2.13827	-5.01383	-2.83067	-2.25615	-1.96305	-2.53276	-3.09	-3.31485	-2.48132	-1.67087	-4.91574	-3.86679	-2.68896	-3.48974	-2.93697	-3.06796	-3.42368	-3.56395	-3.33727	-2.0984	-3.98115	-2.32383	-1.689	-2.31854	-3.09338	-2.76294	-6.20467	-1.3336	-4.41476	-2.88854	-6.08841	-5.30249	-2.05377	-6.12067	-4.24115	-2.24098	-3.07898	-2.99066
AC016831.7-201	7	130791264	131107928	-	AC016831.7	ENSG00000285106	novel transcript	-	gene	Name match	0	3.28613	4.14604	3.46763	2.2421	0.0548681	3.17831	4.3289	3.11859	3.68573	2.41212	1.98513	4.56784	4.18803	4.1077	3.15579	2.18838	4.07749	2.39489	3.04066	1.54206	-0.133149	3.76716	3.10758	2.11728	2.86598	2.84587	0.013423	5.51815	2.01987	3.2137	1.21334	1.79554	3.44373	1.84512	3.11933	3.20816	2.39856	0.0797279
AC067968.2-201	19	44023604	44025262	-	AC067968.2	ENSG00000267144	novel transcript	-	gene	Name match	0	-4.30819	-6.16583	-4.15259	-5.16304	-6.28498	-3.91127	-3.50504	-5.1222	-6.28868	-4.33383	-4.91574	-4.86679	-6.5414	-6.0747	-5.93697	-6.38988	-6.00865	-6.03789	-4.33727	-4.6009	-5.30307	-6.0608	-3.95204	-5.12589	-3.09338	-6.08487	-6.20467	-4.65553	-6.41476	-6.21047	-4.93641	-6.45449	-6.29323	-6.12067	-5.97812	-5.24098	-6.4009	-6.46459
HCG27-204	6	31198138	31203222	+	HCG27	ENSG00000206344	HLA complex group 27 [Source:HGNC Symbol;Acc:HGNC:27366]	+	gene	Name match	0	-1.09874	-0.554397	-0.319704	0.719604	-0.670272	0.0147307	-0.20736	-0.992919	0.0151013	1.26111	-1.00885	-0.0854322	-1.68896	-0.615267	-0.982775	-0.067956	0.0137227	-1.13099	0.306585	0.136067	-1.39618	0.220487	0.168977	-0.0814975	-0.197211	-2.91494	-0.660349	-0.814227	-1.24484	-0.852916	-0.412844	-3.98056	-1.01194	-3.96867	-1.30256	0.20196	-0.856584	-1.5577
AC243547.2-201	1	145961388	145964422	+	AC243547.2	ENSG00000278431	novel transcript, antisense to ANKRD34A	+	gene	Name match	0	-6.46019	-3.42887	-3.56763	-2.84111	-2.96305	-2.64823	-3.76807	-5.1222	-5.28868	-1.74887	-3.33078	-3.54486	-3.3894	-4.0747	-3.61504	-5.23788	-3.20129	-3.30092	-2.75231	-4.18586	-4.71811	-3.9088	-2.57353	-2.66646	-3.2633	-3.27751	-5.05267	-6.24049	-3.60741	-5.21047	-4.93641	-6.45449	-2.6818	-4.3837	-5.97812	-3.43363	-4.2489	-5.31259
TAF15-207	17	35863936	35864612	+	TAF15	ENSG00000270647	TATA-box binding protein associated factor 15 [Source:HGNC Symbol;Acc:HGNC:11547]	+	gene	Name match	0	-4.72323	-4.42887	-5.15259	-4.57808	-3.96305	-6.3852	-5.09	-4.53724	-3.70372	-6.0708	-6.06774	-6.0188	-3.58205	-6.0747	-5.93697	-6.23788	-6.00865	-5.88588	-4.92223	-6.18586	-5.30307	-3.9088	-2.95204	-6.27789	-6.4153	-6.23687	-4.4677	-6.24049	-6.56677	-5.21047	-4.35144	-6.45449	-6.14123	-6.12067	-5.82612	-6.24098	-6.4009	-6.31259
AC087752.3-201	8	94950037	94951396	+	AC087752.3	ENSG00000253878	novel transcript	+	gene	Name match	0	-0.45021	0.714092	-1.1082	0.00688555	-0.284982	-0.375216	-0.335115	-2.31485	0.0511704	1.93295	-0.786456	-2.05944	-0.506759	1.00212	0.844388	-1.28368	-0.0779077	-0.104522	-0.0153426	-0.900459	-0.718112	-0.551244	-1.689	-0.243249	0.00348617	-0.561304	0.0766168	-1.91856	-0.659876	-1.51003	-2.35144	-0.547602	-1.6818	-2.26823	-0.211407	0.958688	-0.634192	-2.61215
HEBP1-202	12	12983461	12989280	-	HEBP1	ENSG00000013583	heme binding protein 1 [Source:HGNC Symbol;Acc:HGNC:17176]	-	gene	Name match	0	-2.98626	-0.587564	-2.83067	-1.84111	-0.612557	-1.84088	-1.63057	-2.31485	-2.20122	0.50747	-0.786456	-1.86679	-0.0856213	-1.90477	-1.35201	-3.23788	-1.83872	-1.79842	-3.11488	-0.863933	-2.98115	-1.73887	-2.02604	-1.95597	-1.67834	-1.69255	-2.14578	-1.71693	-0.686843	-1.21047	-1.07842	-2.05456	-2.6818	-2.79874	-1.73865	-4.65602	-2.78947	-6.46459
GGA2-205	16	23491685	23510492	-	GGA2	ENSG00000103365	golgi associated, gamma adaptin ear containing, ARF binding protein 2 [Source:HGNC Symbol;Acc:HGNC:16064]	-	gene	Name match	0	0.910977	-0.969435	0.78992	-0.608451	-0.530094	-0.375216	-0.00254018	1.47025	0.959248	-0.036152	-0.0330954	1.31312	1.50542	1.59773	0.763468	0.205063	-0.423683	0.201581	1.56962	1.36873	0.12319	0.178667	-0.144684	0.940198	0.244494	-1.38443	2.0188	0.0632887	2.55102	2.12938	1.70022	-2.05456	-0.497372	-2.16131	-0.0981967	-3.43363	1.11742	-0.00880879
DUSP15-205	20	31861067	31870280	-	DUSP15	ENSG00000149599	dual specificity phosphatase 15 [Source:HGNC Symbol;Acc:HGNC:16236]	-	gene	Name match	0	-1.2638	-6.16583	-6.15259	-6.31504	-6.43699	-5.2332	-3.28265	-3.80027	-6.44068	-5.9188	-4.91574	-4.86679	-6.3894	-0.987236	-6.08897	-4.65292	-6.00865	-3.30092	-4.33727	-3.86393	-6.45508	-5.9088	-6.27397	-6.27789	-6.2633	-6.23687	-6.20467	-6.3925	-6.56677	-6.21047	-5.93641	-4.71753	-6.14123	-6.12067	-5.97812	-6.39299	-6.2489	-6.46459
POT1-AS1-206	7	124929915	125145234	+	POT1-AS1	ENSG00000224897	POT1 antisense RNA 1 [Source:HGNC Symbol;Acc:HGNC:49459]	+	gene	Name match	0	-0.285824	-1.36997	-2.06513	-1.4626	-0.92743	-0.400307	-1.04561	-2.31485	-1.58824	-4.33383	-2.59381	-1.16635	-2.80444	-2.61527	-0.293115	-1.65292	-2.00865	-1.24203	-1.01534	-0.900459	-1.71811	-1.32383	-1.06451	-1.371	-1.40532	-1.44101	-1.4677	-2.78106	-0.686843	-2.04054	-1.29255	-2.49513	-3.33387	-2.26823	-0.826117	-1.54054	-1.20451	-3.99066
AC016831.7-202	7	130831073	131110161	-	AC016831.7	ENSG00000285106	novel transcript	-	gene	Name match	0	4.49271	5.47853	4.44173	4.08489	1.07257	4.98658	5.6126	4.17357	4.39344	3.65674	4.01943	5.54789	4.8352	5.18328	4.04174	3.16939	4.97577	3.55291	4.05648	2.4616	0.916094	4.60887	4.20075	2.98524	3.9763	3.89098	0.991728	6.82425	2.81406	4.22103	2.94624	2.57095	4.45961	3.15028	4.35752	4.2972	3.84913	0.7535
GTF2I-223	7	74650231	74651491	+	GTF2I	ENSG00000263001	general transcription factor IIi [Source:HGNC Symbol;Acc:HGNC:4659]	+	gene	Name match	0	-0.526832	-2.20647	-2.56763	-1.11865	-0.858717	-1.70963	-2.38956	-3.1222	-2.82925	-0.364206	-1.16085	-3.05944	-1.104	-2.0747	-1.61504	-2.15042	-2.42368	-0.104522	-2.22179	-2.6009	-2.13315	-1.26494	-2.689	-2.03843	-1.3091	-2.4999	-3.05267	-2.78106	-2.41476	-2.51003	-3.61448	-3.49513	-1.6818	-4.3837	-1.12568	-2.78155	-2.2489	-3.31259
AC005387.2-201	19	18532908	18536188	+	AC005387.2	ENSG00000269191	novel transcript, antisense to FKBP8	+	gene	Name match	0	-4.30819	-3.42887	-3.15259	-2.4626	-3.47763	-1.64823	-2.28265	-1.53724	-1.76512	-2.59687	-2.91574	-1.61886	-3.21948	-2.90477	-1.47754	-1.48299	-1.68672	-1.88588	-1.39867	-2.18586	-2.84364	-3.58687	-2.10404	-1.31854	-2.80387	-2.4999	-1.24531	-3.91856	-2.16684	-2.62551	-4.93641	-6.45449	-3.14123	-4.96867	-3.01876	-2.91906	-3.44155	-2.4057
AC015687.1-201	8	70669369	71228629	+	AC015687.1	ENSG00000285579	novel transcript	+	gene	Name match	0	-3.98626	-2.8439	-3.83067	-3.35568	-4.28498	-5.2332	-3.28265	-5.1222	-3.48132	-4.33383	-4.33078	-3.86679	-4.06747	-2.90477	-6.08897	-6.38988	-3.42368	-6.03789	-3.60031	-5.18586	-3.49572	-4.32383	-4.689	-4.54093	-6.2633	-3.27751	-5.05267	-4.65553	-5.41476	-3.21047	-6.08841	-4.71753	-5.14123	-6.12067	-3.50419	-5.24098	-6.2489	-3.99066
AP001625.2-201	21	42560374	42561934	-	AP001625.2	ENSG00000235772	novel transcript	-	gene	Name match	0	-0.816338	-0.969435	-2.69316	-1.63948	-0.99958	-2.91127	-1.76807	-1.72988	0.103638	-1.52648	-1.66781	-3.54486	0.00291543	2.70338	-2.47754	-2.23788	-0.33622	-2.30092	-1.75231	-3.37851	-1.77951	-0.482532	-1.41599	-1.60233	-1.3091	-1.04047	-2.88274	-1.71693	-1.95533	-1.62551	-1.93641	-2.13256	-0.714963	-3.16131	-1.65619	-1.91906	-1.72534	-1.31259
SPIRE2-205	16	89828547	89847156	+	SPIRE2	ENSG00000204991	spire type actin nucleation factor 2 [Source:HGNC Symbol;Acc:HGNC:30623]	+	gene	Name match	0	-2.98626	-6.16583	-3.83067	-3.35568	-6.28498	-6.3852	-2.63057	-3.53724	-6.44068	-6.0708	-5.91574	-4.28183	-4.06747	-3.75277	-4.93697	-6.38988	-6.16065	-5.88588	-4.92223	-6.33786	-3.71811	-1.38523	-6.42597	-4.54093	-3.94137	-5.08487	-5.05267	-5.24049	-6.41476	-6.21047	-3.61448	-6.30249	-6.14123	-4.3837	-5.97812	-6.24098	-6.2489	-6.46459
MADCAM1-204	19	489176	505342	+	MADCAM1	ENSG00000099866	mucosal vascular addressin cell adhesion molecule 1 [Source:HGNC Symbol;Acc:HGNC:6765]	+	gene	Name match	0	-3.50084	-3.20647	-2.69316	-2.70361	-3.47763	-4.2332	-2.76807	-2.42176	-2.48132	-0.163908	-2.59381	-3.86679	-2.92997	-3.0747	-1.76705	-2.15042	-2.30821	-3.30092	-3.33727	-2.01594	-5.30307	-1.38523	-2.81454	-2.03843	-2.45595	-6.08487	-4.05267	-3.07057	-3.41476	-5.21047	-4.35144	-3.98056	-2.23434	-5.96866	-3.24115	-2.65602	-2.34201	-3.72763
ABCC11-202	16	48166910	48247394	-	ABCC11	ENSG00000121270	ATP binding cassette subfamily C member 11 [Source:HGNC Symbol;Acc:HGNC:14639]	-	gene	Name match	0	-3.98626	-2.6919	-2.06513	-3.57808	-4.28498	-3.91127	-1.84208	-3.1222	-2.96675	-0.218355	-4.91574	-2.69687	-4.3894	-2.37426	-1.93697	-2.15042	-4.00865	-3.30092	-2.75231	-3.37851	-3.49572	-3.9088	-2.81454	-4.12589	-2.94137	-4.08487	-4.4677	-2.24049	-2.8298	-3.62551	-4.35144	-6.30249	-5.14123	-6.12067	-3.50419	-3.43363	-2.78947	-2.85316
LINC-PINT-206	7	130944796	131088474	-	LINC-PINT	ENSG00000231721	long intergenic non-protein coding RNA, p53 induced transcript [Source:HGNC Symbol;Acc:HGNC:26885]	-	gene	Name match	0	2.8288	2.97769	2.80741	1.01687	-0.240588	1.74408	3.50058	2.36965	3.03775	1.24108	1.09549	3.84745	3.74631	3.97243	2.49348	1.56947	3.08411	1.58172	2.18105	0.684504	-0.420431	2.46624	2.6744	1.81662	1.82946	2.39895	-0.767264	4.46341	1.41179	2.57417	0.0177905	1.543	2.67576	1.15028	2.79227	2.0719	2.1348	-0.183307
TTC21A-218	3	39132721	39138902	+	TTC21A	ENSG00000168026	tetratricopeptide repeat domain 21A [Source:HGNC Symbol;Acc:HGNC:30761]	+	gene	Name match	0	0.995589	-0.0138288	-0.371235	0.140741	0.17445	-0.985269	-0.362083	0.911221	0.569301	1.34799	-0.630336	1.30313	3.97801	2.66677	-0.0300808	0.828208	0.239282	0.180207	-0.221793	0.514579	-1.98115	-0.153909	1.73166	0.950924	0.00348617	2.59461	-0.380241	0.629873	0.0930316	0.0933126	-0.208485	0.847258	-0.38634	-0.445103	0.151163	0.218448	-0.140377	-0.381852
ZNF230-205	19	44002959	44004752	+	ZNF230	ENSG00000159882	zinc finger protein 230 [Source:NCBI gene;Acc:7773]	+	gene	Name match	0	-1.2638	-1.8439	-0.397707	0.194513	-0.858717	0.242537	1.02894	-0.0347394	-0.796826	1.84939	-0.0088479	0.241733	-1.58205	-0.0974187	0.150492	-0.537441	-0.308205	-1.07853	0.306585	-0.378506	-1.05515	-1.32383	-0.881649	0.213958	0.518059	-1.91494	-0.40881	-0.512572	-0.129361	-0.818151	-0.807123	-3.30249	-1.09683	-1.72074	-1.91923	-0.848667	-0.72534	-1.10314
SPATA17-202	1	217631324	217774424	+	SPATA17	ENSG00000162814	spermatogenesis associated 17 [Source:HGNC Symbol;Acc:HGNC:25184]	+	gene	Name match	0	-6.46019	-3.6919	-4.56763	-3.84111	-6.43699	-3.64823	-3.28265	-6.1222	-4.70372	-5.9188	-3.33078	-5.86679	-4.80444	-6.2267	-5.93697	-4.65292	-5.00865	-3.88588	-3.60031	-4.6009	-4.30307	-4.32383	-6.42597	-6.12589	-5.2633	-6.23687	-6.05267	-4.65553	-4.09283	-5.21047	-5.93641	-6.45449	-6.14123	-4.3837	-5.97812	-6.39299	-6.2489	-6.46459
TAFA2-202	12	62242433	62259728	-	TAFA2	ENSG00000198673	TAFA chemokine like family member 2 [Source:HGNC Symbol;Acc:HGNC:21589]	-	gene	Name match	0	0.800333	1.36988	0.114192	0.212	0.358874	1.29818	-0.0239139	0.027545	1.16253	1.20015	0.351048	-0.252082	1.95045	1.76451	0.384957	-0.811616	0.220174	-0.213457	-0.114878	-0.141467	-0.87681	0.466243	1.36266	-0.482035	0.380556	1.51505	-2.24531	1.17736	-0.556782	-1.35249	0.0635942	-0.68778	-0.526518	-2.06177	-0.57819	0.918887	-0.119619	-0.820736
GGA2-217	16	23488680	23510464	-	GGA2	ENSG00000103365	golgi associated, gamma adaptin ear containing, ARF binding protein 2 [Source:HGNC Symbol;Acc:HGNC:16064]	-	gene	Name match	0	1.05813	-0.843904	0.924221	-0.435119	-0.354245	-0.30246	0.176784	1.57824	1.08636	0.147294	0.213544	1.46412	1.64952	1.78328	0.857445	0.362032	-0.253758	0.380904	1.72162	1.53524	0.296839	0.320022	-0.0645133	1.09328	0.394911	-1.32998	2.15679	0.202451	2.68327	2.28539	1.83838	-1.98056	-0.141228	-1.96867	0.0318639	-3.24098	1.33606	0.113675
BICDL2-201	16	3027867	3035541	-	BICDL2	ENSG00000162069	BICD family like cargo adaptor 2 [Source:HGNC Symbol;Acc:HGNC:33584]	-	gene	Name match	0	-3.72323	-6.16583	-3.15259	-4.57808	-4.28498	-3.64823	-4.09	-2.80027	-6.44068	-1.83133	-4.33078	-4.28183	-2.58205	-3.0747	-3.61504	-4.65292	-3.20129	-3.30092	-5.92223	-3.6009	-6.45508	-6.0608	-3.95204	-6.27789	-3.94137	-6.08487	-3.73074	-5.24049	-6.56677	-4.21047	-5.93641	-6.30249	-5.14123	-6.12067	-4.24115	-3.07106	-3.66394	-4.31259
BNIPL-206	1	151045559	151046160	+	BNIPL	ENSG00000163141	BCL2 interacting protein like [Source:HGNC Symbol;Acc:HGNC:16976]	+	gene	Name match	0	-2.13827	-2.42887	-1.34524	-1.11865	-3.47763	-3.91127	-2.63057	-1.72988	-2.38179	-1.11144	-3.33078	-0.779329	-2.48251	-1.37426	-2.12962	-2.65292	-2.83872	-1.24203	-2.75231	-1.86393	-4.71811	-4.32383	-0.273967	-0.482035	-2.09338	-1.4999	-3.24531	-1.84817	-3.60741	-1.25627	-4.35144	-3.30249	-2.44079	-3.96867	-2.50419	-2.54054	-2.92697	-1.92027
AC009108.5-201	16	86555320	86557299	+	AC009108.5	ENSG00000280278	novel transcript	+	gene	Name match	0	-3.72323	-2.10694	-1.02331	-2.16304	-2.19752	-1.53276	-1.92008	-2.03474	-2.38179	-0.364206	-2.45631	-1.69687	-3.3894	-3.26734	-2.47754	-1.23788	-3.68672	-2.71596	-0.968037	-1.23166	-3.98115	-1.9088	-2.57353	-1.42545	-0.977898	-3.76294	-2.73074	-0.95509	-1.8912	-2.88854	-1.23597	-4.30249	-2.55627	-4.3837	-4.24115	-2.33409	-2.16144	-2.61215
JPH4-203	14	23569415	23573001	-	JPH4	ENSG00000092051	junctophilin 4 [Source:HGNC Symbol;Acc:HGNC:20156]	-	gene	Name match	0	-6.46019	-6.01383	-4.15259	-5.16304	-3.70002	-6.2332	-5.09	-5.1222	-3.48132	-2.21836	-5.91574	-3.54486	-4.06747	-3.0747	-5.93697	-4.23788	-6.16065	-5.88588	-3.60031	-4.18586	-3.71811	-3.32383	-3.27397	-3.12589	-6.2633	-6.23687	-3.73074	-3.43314	-6.56677	-6.21047	-6.08841	-4.71753	-6.14123	-5.96866	-5.97812	-3.65602	-6.2489	-6.31259
DHDH-204	19	48933702	48944959	+	DHDH	ENSG00000104808	dihydrodiol dehydrogenase [Source:HGNC Symbol;Acc:HGNC:17887]	+	gene	Name match	0	-5.30819	-4.42887	-4.56763	-2.99311	-6.43699	-4.64823	-4.50504	-4.53724	-4.28868	-4.33383	-3.33078	-3.86679	-4.80444	-3.75277	-5.93697	-3.91595	-4.42368	-3.30092	-4.33727	-4.6009	-6.45508	-3.32383	-6.42597	-6.12589	-3.67834	-3.4999	-5.05267	-4.24049	-6.41476	-3.62551	-4.93641	-6.30249	-6.14123	-5.96866	-4.82612	-6.24098	-4.66394	-6.46459
FAM53C-209	5	138332105	138337146	+	FAM53C	ENSG00000120709	family with sequence similarity 53 member C [Source:HGNC Symbol;Acc:HGNC:1336]	+	gene	Name match	0	-1.91587	-2.6919	-2.2457	-3.84111	-3.70002	-1.2332	-1.33512	-2.95228	-3.11875	-0.49253	-1.52342	-2.86679	-1.48251	-2.48974	-2.47754	-2.43053	-4.42368	-0.841488	-2.11488	-1.6623	-3.98115	-2.58687	-2.57353	-1.95597	-0.2633	-3.27751	-3.73074	-0.748639	-5.41476	-4.62551	-4.35144	-3.98056	-4.55627	-3.64674	-1.30256	-2.33409	-4.2489	-5.31259
AC016831.7-204	7	130865084	131110161	-	AC016831.7	ENSG00000285106	novel transcript	-	gene	Name match	0	4.50077	5.48502	4.45381	4.09081	1.09006	4.99442	5.61822	4.20647	4.41868	3.67926	4.03555	5.55685	4.80536	5.19209	4.0446	3.23176	4.98712	3.55706	4.06503	2.49362	0.925744	4.62453	4.22986	2.99305	3.987	3.9109	0.980757	6.82728	2.83316	4.24794	2.96446	2.57403	4.46333	3.15804	4.36247	4.30495	3.85962	0.857335
FOSL1-201	11	65892220	65900526	-	FOSL1	ENSG00000175592	FOS like 1, AP-1 transcription factor subunit [Source:HGNC Symbol;Acc:HGNC:13718]	-	gene	Name match	0	0.910977	0.940367	-0.693163	0.296392	-1.24059	0.39616	0.35294	0.46276	-0.45579	0.79545	-1.10838	1.07572	2.35207	2.82012	-1.35201	-0.307144	-0.253758	0.828363	-0.0395902	0.0809257	-2.71811	-1.66087	0.520449	0.896476	0.690896	1.92636	-1.88274	2.20659	-0.460567	-1.30358	-1.76648	-1.21503	1.00852	-2.06177	1.12808	0.20196	-0.926974	-1.18331
ST6GALNAC6-211	9	127903015	127905324	-	ST6GALNAC6	ENSG00000160408	ST6 N-acetylgalactosaminide alpha-2,6- sialyltransferase 6 [Source:HGNC Symbol;Acc:HGNC:23364]	-	gene	Name match	0	-1.30819	0.714092	0.78992	0.5374	0.680802	0.50827	0.568209	0.965261	1.5251	2.30521	-0.330776	0.703064	0.0535415	1.10521	2.12912	-1.23788	1.65669	1.28404	1.80569	1.73895	-0.19455	2.0912	0.759456	2.07378	0.886447	2.22802	1.32237	-0.0116734	-1.28548	-0.718615	-0.412844	1.1069	-0.141228	-1.16131	-0.271528	-0.0121653	-0.963499	0.594301
XKR9-201	8	70669365	70735942	+	XKR9	ENSG00000221947	XK related 9 [Source:HGNC Symbol;Acc:HGNC:20937]	+	gene	Name match	0	-1.50084	-0.926366	-1.76028	-2.25615	-3.28498	-2.32631	-2.09	-2.1222	-1.76512	-2.74887	-2.2153	-2.16635	-1.53142	-2.26734	-2.47754	-3.43053	-1.25376	-4.30092	-1.06425	-3.6009	-1.77951	-2.00191	-2.46661	-1.87796	-3.09338	-1.08487	-4.4677	-3.24049	-3.09283	-1.75104	-2.76648	-2.98056	-3.55627	-3.16131	-2.36669	-2.65602	-3.2489	-1.85316
SMARCA2-260	9	2016142	2029042	+	SMARCA2	ENSG00000080503	SWI/SNF related, matrix associated, actin dependent regulator of chromatin, subfamily a, member 2 [Source:HGNC Symbol;Acc:HGNC:11098]	+	gene	Name match	0	0.230967	-0.969435	-1.1082	-0.435119	-3.96305	-0.773765	-1.28265	-2.1222	-0.796826	1.00007	-1.2153	-0.281829	1.4498	0.732656	-1.47754	-0.0284276	-0.799192	-2.07853	-0.968037	-3.18586	-3.49572	-2.9088	-2.36708	-1.219	-1.17584	-1.13067	-1.9652	-0.95509	-1.46057	-1.21047	-2.35144	-2.30249	-1.01194	-3.3837	-1.50419	-0.656022	-2.16144	-2.31259
MAPKAPK3-206	3	50611520	50613900	+	MAPKAPK3	ENSG00000114738	mitogen-activated protein kinase-activated protein kinase 3 [Source:HGNC Symbol;Acc:HGNC:6888]	+	gene	Name match	0	-3.50084	-2.20647	-2.56763	-1.70361	-2.70002	0.124355	-2.28265	-3.31485	-0.560759	-1.45936	-1.33078	-1.86679	-0.199577	-1.0747	-0.322262	-3.23788	0.313283	-1.97899	0.948132	-1.86393	-2.98115	-1.66087	-2.10404	-2.95597	-1.94137	-0.177975	-3.05267	-3.91856	-1.8298	-2.12301	-0.578854	-2.84306	-3.8193	-2.64674	-4.24115	-0.240984	-2.2489	-4.72763
C8orf37-AS1-207	8	95610664	95811254	+	C8orf37-AS1	ENSG00000253773	C8orf37 antisense RNA 1 [Source:HGNC Symbol;Acc:HGNC:50444]	+	gene	Name match	0	-2.13827	-6.16583	-4.56763	-4.16304	-4.70002	-4.2332	-6.09	-6.27421	-3.96675	-4.9188	-3.59381	-4.28183	-2.06747	-3.48974	-6.08897	-6.38988	-6.00865	-3.56395	-4.33727	-6.33786	-3.71811	-6.0608	-6.27397	-6.27789	-6.4153	-6.23687	-6.20467	-4.65553	-4.8298	-6.36247	-6.08841	-6.45449	-3.14123	-5.96866	-5.97812	-4.65602	-4.66394	-6.31259
TAFA2-204	12	62206889	62258955	-	TAFA2	ENSG00000198673	TAFA chemokine like family member 2 [Source:HGNC Symbol;Acc:HGNC:21589]	-	gene	Name match	0	-1.5533	-1.36997	-1.83067	-1.51918	-1.37809	-0.678608	-1.84208	-1.80027	-0.357942	-1.16391	-1.52342	-2.05944	-0.280878	0.173229	-2.35201	-2.91595	-1.10175	-1.63795	-1.22179	-3.01594	-2.05515	-1.73887	-1.14468	-1.48204	-1.56286	-0.561304	-2.88274	-0.992565	-2.41476	-3.40311	-1.68848	-2.84306	-2.55627	-2.96867	-2.82612	-1.24098	-1.20451	-3.72763
AC009163.6-201	16	75433836	75436392	+	AC009163.6	ENSG00000274220	novel transcript	+	gene	Name match	0	-1.02279	0.767531	0.71777	0.924423	0.560508	2.35177	2.52471	0.477711	0.0151013	2.75009	0.493652	2.55947	-0.661481	1.30901	1.86393	1.39148	0.649566	0.47167	1.44409	1.69678	-0.521715	1.21014	1.41952	1.05402	2.4406	-1.04047	0.156787	0.654326	-0.110982	0.164571	0.678304	-0.843058	0.666127	-0.759212	1.08077	0.938925	0.633741	-0.789028
CMTM4-203	16	66616567	66636485	-	CMTM4	ENSG00000183723	CKLF like MARVEL transmembrane domain containing 4 [Source:HGNC Symbol;Acc:HGNC:19175]	-	gene	Name match	0	-1.5533	-3.6919	-1.1984	-2.84111	-3.70002	-3.64823	-5.09	-2.95228	-2.28868	-3.11144	-3.10838	-2.86679	-0.0143626	-0.987236	-2.47754	-1.84556	-1.48508	-3.07853	-3.33727	-2.37851	-5.30307	-3.58687	-1.57353	-2.03843	-3.45595	-1.62543	-4.4677	-4.24049	-2.41476	-1.81815	-3.35144	-3.71753	-3.8193	-4.96867	-3.82612	-2.33409	-3.07898	-1.72763
AC004895.1-204	7	6080704	6084660	+	AC004895.1	ENSG00000231704	novel transcript	+	gene	Name match	0	-1.91587	-1.49027	-0.72633	-1.84111	-2.82555	0.106653	-0.308643	-1.87427	-3.11875	1.04699	-0.523421	0.342661	-1.92997	1.09523	-1.54465	-1.84556	-2.00865	-1.97899	-0.877839	-1.43097	-3.71811	-1.26494	-2.10404	-1.73357	-0.134017	-4.08487	-3.24531	0.0449102	-3.41476	-1.25627	-2.47697	-3.71753	-3.55627	-2.64674	-0.738654	-1.54054	-2.66394	-4.31259
FOSB-208	19	45470265	45472553	+	FOSB	ENSG00000125740	FosB proto-oncogene, AP-1 transcription factor subunit [Source:HGNC Symbol;Acc:HGNC:3797]	+	gene	Name match	0	4.95332	4.83009	2.77518	2.76177	2.80248	3.55959	3.53935	4.1632	2.74199	6.87257	4.14496	5.22795	5.68072	5.65874	3.75477	5.20662	5.02271	4.45841	3.84264	3.90293	2.58567	2.00409	4.27678	4.95159	6.06004	5.59461	3.53042	6.72349	4.73816	3.89282	3.39451	0.826793	4.38723	3.53516	4.66574	3.68531	4.48072	3.11995
SHBG-210	17	7614064	7633354	+	SHBG	ENSG00000129214	sex hormone binding globulin [Source:HGNC Symbol;Acc:HGNC:10839]	+	gene	Name match	0	-6.30819	-4.01383	-3.83067	-3.84111	-4.70002	-3.06327	-3.76807	-4.53724	-4.28868	-3.11144	-4.91574	-3.28183	-2.80444	-2.90477	-3.93697	-3.65292	-6.00865	-3.30092	-4.33727	-3.37851	-5.30307	-3.10144	-4.27397	-3.54093	-3.2633	-5.08487	-4.4677	-2.78106	-4.41476	-5.21047	-6.08841	-4.71753	-5.14123	-4.96867	-3.82612	-5.24098	-4.66394	-4.72763
LINC00173-204	12	116533468	116534359	+	LINC00173	ENSG00000196668	long intergenic non-protein coding RNA 173 [Source:HGNC Symbol;Acc:HGNC:33791]	+	gene	Name match	0	-2.22073	-1.05963	-1.98267	-1.57808	-1.37809	-1.2332	-1.00254	-2.31485	-1.76512	-0.561243	-2.00885	-0.138871	-2.30194	-1.55114	-2.12962	-2.65292	-2.00865	-1.79842	-1.4628	-2.0984	-4.30307	-2.9088	-1.689	-0.125892	-1.50841	-0.384426	-3.24531	-1.78106	-3.24484	-2.88854	-4.35144	-4.30249	-1.9713	-1.32481	-1.73865	0.0258024	-1.34201	-2.85316
RARG-205	12	53211414	53232232	-	RARG	ENSG00000172819	retinoic acid receptor gamma [Source:HGNC Symbol;Acc:HGNC:9866]	-	gene	Name match	0	-1.13827	-1.5544	0.0762242	-0.280396	0.791834	0.936728	-1.33512	-0.695937	1.19514	-1.16391	1.4593	-1.54486	0.81027	0.265151	-1.41341	-1.48299	0.785771	0.0913978	1.14386	-0.303218	-2.71811	2.29088	-2.57353	-0.125892	0.791982	-1.44101	-2.24531	-1.11121	-1.28548	0.530999	-1.29255	-2.71753	-1.23434	-1.3837	0.218277	0.080944	-1.72534	-1.35839
AC013731.1-201	2	157877683	157878565	+	AC013731.1	ENSG00000270557	novel transcript	+	gene	Name match	0	-6.46019	-5.01383	-6.3046	-6.31504	-3.28498	-6.2332	-2.92008	-6.27421	-4.70372	-2.74887	-4.91574	-4.28183	-4.3894	-2.26734	-6.08897	-6.38988	-6.16065	-6.03789	-3.92223	-4.6009	-6.45508	-3.58687	-3.689	-6.27789	-6.4153	-4.4999	-6.05267	-6.24049	-6.56677	-4.62551	-4.35144	-6.45449	-6.29323	-6.12067	-5.97812	-5.24098	-3.92697	-6.31259
GOLGA8M-203	15	28719377	28738431	-	GOLGA8M	ENSG00000188626	golgin A8 family member M [Source:HGNC Symbol;Acc:HGNC:44404]	-	gene	Name match	0	-2.60775	-4.42887	-6.3046	-6.16304	-4.28498	-4.64823	-6.24201	-6.27421	-4.70372	-3.33383	-6.06774	-6.0188	-2.92997	-6.2267	-6.08897	-6.23788	-5.00865	-6.03789	-3.92223	-6.33786	-5.30307	-5.9088	-5.27397	-6.27789	-6.4153	-1.62543	-6.20467	-5.24049	-6.56677	-6.36247	-6.08841	-6.30249	-6.14123	-6.12067	-5.97812	-4.24098	-6.4009	-6.31259
AL390036.1-201	1	108040263	108074519	+	AL390036.1	ENSG00000226822	novel transcript	+	gene	Name match	0	-3.50084	-2.6919	-1.90467	-5.16304	-3.47763	-2.53276	-2.63057	-2.80027	-1.96675	-1.59687	-1.45631	-2.86679	-2.14147	-5.0747	-2.76705	-2.33099	-3.00865	-2.30092	-3.60031	-4.6009	-2.98115	-1.9088	-3.10404	-1.0815	-4.2633	-4.4999	-6.20467	-4.65553	-0.955331	-2.40311	-3.35144	-3.98056	-3.55627	-5.96866	-3.50419	-3.91906	-1.66394	-4.31259
HEATR9-208	17	35855381	35868891	-	HEATR9	ENSG00000270379	HEAT repeat containing 9 [Source:HGNC Symbol;Acc:HGNC:26548]	-	gene	Name match	0	-3.98626	-3.42887	-5.15259	-5.16304	-4.70002	-6.2332	-4.50504	-3.53724	-3.96675	-3.9188	-6.06774	-5.86679	-2.48251	-5.0747	-3.93697	-5.23788	-5.00865	-4.88588	-4.33727	-6.18586	-4.30307	-3.10144	-2.689	-3.80396	-6.2633	-6.08487	-3.4677	-5.24049	-4.41476	-6.21047	-5.93641	-4.71753	-3.33387	-6.12067	-5.97812	-3.91906	-6.4009	-3.72763
AC012181.1-201	16	56941028	56941726	+	AC012181.1	ENSG00000261114	novel transcript, sense intronic to HERPUD1	+	gene	Name match	0	1.26166	2.06832	2.68346	3.33082	2.60984	3.97869	2.39381	3.51079	3.51222	2.97299	2.93288	4.16938	2.91666	2.60478	2.44673	0.784487	2.7429	2.00894	2.67768	1.80849	0.46511	-0.586868	2.72321	3.30665	2.55368	1.90382	0.619759	4.26631	0.629631	2.26931	0.233519	0.67479	3.07309	1.38889	3.25603	1.81971	2.40931	1.24965
TTC21A-211	3	39131521	39138899	+	TTC21A	ENSG00000168026	tetratricopeptide repeat domain 21A [Source:HGNC Symbol;Acc:HGNC:30761]	+	gene	Name match	0	0.81075	-0.131186	-0.397707	-0.0132924	0.124409	-1.06327	-0.446147	0.796661	0.54421	1.24108	-0.745813	1.0874	3.70468	2.59419	-0.236532	0.632484	0.035749	0.0913978	-0.600305	0.428849	-1.77951	-0.26494	1.65677	0.907531	-0.0538469	2.48499	-0.380241	0.459948	0.0609705	0.0563184	-0.26398	0.628248	-0.413307	-0.509233	0.0807735	0.116568	-0.161439	-0.61215
NEAT1-205	11	65425551	65426385	+	NEAT1	ENSG00000245532	nuclear paraspeckle assembly transcript 1 [Source:HGNC Symbol;Acc:HGNC:30815]	+	gene	Name match	0	5.21782	5.28938	3.70694	3.55635	2.23465	3.86352	2.99746	3.13283	5.94104	4.7712	2.31308	3.3156	3.49934	4.7949	3.20002	4.13607	2.60606	1.82148	3.58159	3.38019	3.36226	3.89533	4.31287	4.50529	3.50488	2.9375	3.67014	4.31314	2.00309	2.88493	1.77784	2.52088	3.32638	1.17089	3.14255	5.09161	2.77624	2.9282
ADAM19-205	5	157570446	157575757	-	ADAM19	ENSG00000135074	ADAM metallopeptidase domain 19 [Source:HGNC Symbol;Acc:HGNC:197]	-	gene	Name match	0	-3.72323	-3.20647	-1.56763	-3.16304	-1.37809	-1.47831	-1.56644	-2.53724	0.425566	-3.33383	-3.10838	-2.28183	-2.80444	-1.26734	-2.47754	-1.02843	-0.00864511	-3.56395	-0.83477	-1.72643	-3.71811	-1.73887	-1.46661	-1.1717	-2.67834	-0.875412	-3.24531	-1.78106	-1.55678	-0.925066	-1.61448	-2.30249	-1.8193	-4.3837	-2.82612	-3.43363	-2.78947	-2.72763
NABP1-210	2	191678068	191682487	+	NABP1	ENSG00000173559	nucleic acid binding protein 1 [Source:HGNC Symbol;Acc:HGNC:26232]	+	gene	Name match	0	0.21537	0.905034	0.491262	0.779475	0.496378	1.41785	0.816888	1.52165	1.79878	3.1256	0.128656	1.53409	1.84422	2.57276	-0.293115	0.0840472	0.719275	-0.563954	0.585561	0.189179	-2.49572	-0.908796	1.42647	0.907531	0.0221019	-2.27751	-1.80474	2.06329	-0.53212	0.0749341	0.192877	-2.98056	-0.0751388	-1.96867	-0.826117	1.23475	0.571277	0.257266
RARG-201	12	53211331	53220259	-	RARG	ENSG00000172819	retinoic acid receptor gamma [Source:HGNC Symbol;Acc:HGNC:9866]	-	gene	Name match	0	-0.986263	-1.49027	0.256797	0.0464138	0.904843	0.956628	-0.920078	-0.314847	1.35518	-0.74887	1.58411	-1.16635	1.08633	0.46446	-1.35201	-1.23788	0.957139	0.158512	1.07777	-0.27897	-2.60263	2.36733	-2.1865	-0.103524	0.936372	-1.17798	-2.24531	-1.03104	-1.16684	0.8119	-0.936406	-2.60205	-1.18703	-1.57635	0.303166	0.282578	-1.49401	-0.990662
AC016831.7-206	7	130881670	131110161	-	AC016831.7	ENSG00000285106	novel transcript	-	gene	Name match	0	4.52391	5.53403	4.49666	4.10023	1.14965	5.03183	5.64767	4.27654	4.63613	3.69959	4.04281	5.60641	4.95045	5.27624	4.10058	3.31094	5.03027	3.58782	4.12079	2.63112	1.00071	4.66769	4.33244	3.03902	4.0105	4.01053	1.09708	6.84149	2.93175	4.30425	2.98841	2.68903	4.50982	3.16833	4.4099	4.35427	3.92228	1.04496
AL355472.3-201	1	234372186	234372811	+	AL355472.3	ENSG00000273367	novel transcript	+	gene	Name match	0	-2.22073	0.115454	-1.1082	-1.84111	-0.670272	0.410659	-0.362083	-1.87427	-1.07923	0.456244	-0.423885	0.133208	-1.34501	-0.120502	-1.03008	-0.3799	-1.25376	-0.563954	-0.922233	0.399102	-2.60263	-1.73887	-2.10404	-0.344532	0.260262	-3.76294	-2.14578	0.617489	-1.12936	-1.35249	-1.76648	-2.84306	-1.6818	-3.64674	-0.468565	-0.781552	-0.694313	-2.14266
AC105339.6-201	15	82749252	82750455	-	AC105339.6	ENSG00000286817	novel transcript	-	gene	Name match	0	0.167542	0.856536	0.0173306	0.158889	0.222813	0.321392	0.887277	-1.07781	-0.0598608	1.44753	-0.36115	0.362027	-0.774692	0.525214	-0.104081	0.490039	-0.253758	0.0683141	0.845951	0.22353	-0.0176721	0.924094	0.632924	0.00339146	0.450945	-0.762938	-0.593235	0.81479	0.108799	-1.00101	-0.688478	-1.5476	-0.526518	-2.3837	-0.302555	0.770243	-0.441547	-1.66873
AC078962.4-201	12	64599078	64609459	-	AC078962.4	ENSG00000256670	novel transcript	-	gene	Name match	0	-6.46019	-6.16583	-6.15259	-5.16304	-6.43699	-6.3852	-2.18311	-3.80027	-6.28868	-1.39523	-5.91574	-6.0188	-5.3894	-4.0747	-3.93697	-3.91595	-6.16065	-6.03789	-4.92223	-3.37851	-6.45508	-5.9088	-5.27397	-4.12589	-3.94137	-6.23687	-6.05267	-6.3925	-5.41476	-6.36247	-4.93641	-6.45449	-6.14123	-6.12067	-5.97812	-6.39299	-6.4009	-6.46459
BEAN1-AS1-203	16	66469975	66481230	-	BEAN1-AS1	ENSG00000261656	BEAN1 antisense RNA 1 [Source:HGNC Symbol;Acc:HGNC:51114]	-	gene	Name match	0	-6.30819	-3.6919	-6.15259	-4.16304	-5.28498	-6.2332	-4.09	-5.1222	-4.28868	-1.39523	-4.91574	-4.86679	-4.3894	-6.2267	-3.93697	-5.23788	-4.42368	-5.88588	-2.75231	-5.18586	-3.98115	-2.9088	-3.689	-5.12589	-6.4153	-5.08487	-6.05267	-6.3925	-4.09283	-2.75104	-6.08841	-6.45449	-2.8193	-6.12067	-5.97812	-6.24098	-5.2489	-4.31259
HAP1-206	17	41717742	41725897	-	HAP1	ENSG00000173805	huntingtin associated protein 1 [Source:HGNC Symbol;Acc:HGNC:4812]	-	gene	Name match	0	-6.46019	-6.16583	-6.3046	-3.84111	-3.96305	-5.2332	-5.09	-6.1222	-4.70372	-4.9188	-3.33078	-4.28183	-1.48251	-6.0747	-3.93697	-5.23788	-6.16065	-5.88588	-5.92223	-4.18586	-6.45508	-5.9088	-6.42597	-5.12589	-3.67834	-6.08487	-6.05267	-4.24049	-6.41476	-6.36247	-4.35144	-6.30249	-6.29323	-6.12067	-5.97812	-6.24098	-6.4009	-6.46459
LINC-PINT-204	7	130945610	131107979	-	LINC-PINT	ENSG00000231721	long intergenic non-protein coding RNA, p53 induced transcript [Source:HGNC Symbol;Acc:HGNC:26885]	-	gene	Name match	0	3.62845	4.45581	3.82039	2.58515	0.496378	3.53499	4.72378	3.48142	4.12706	2.87237	2.37428	4.91539	4.45687	4.55557	3.44241	2.56302	4.40392	2.73983	3.40868	1.9016	0.236084	4.08131	3.47758	2.41327	3.22253	3.25721	0.269262	5.83632	2.37314	3.64284	1.5312	2.16512	3.85029	2.21124	3.41229	3.53874	2.89321	0.582228
SHBG-218	17	7614064	7633354	+	SHBG	ENSG00000129214	sex hormone binding globulin [Source:HGNC Symbol;Acc:HGNC:10839]	+	gene	Name match	0	-4.72323	-4.01383	-3.83067	-3.84111	-4.70002	-3.06327	-3.76807	-4.53724	-4.28868	-3.11144	-4.91574	-3.28183	-2.80444	-2.90477	-3.93697	-3.65292	-6.00865	-3.30092	-4.33727	-3.37851	-5.30307	-3.10144	-4.27397	-3.54093	-3.2633	-5.08487	-4.05267	-2.78106	-4.41476	-5.21047	-6.08841	-4.71753	-5.14123	-4.96867	-3.82612	-5.24098	-4.66394	-4.72763
LINC-PINT-215	7	130944579	131107921	-	LINC-PINT	ENSG00000231721	long intergenic non-protein coding RNA, p53 induced transcript [Source:HGNC Symbol;Acc:HGNC:26885]	-	gene	Name match	0	3.40605	4.2588	3.70072	2.3566	0.358874	3.36486	4.5164	3.31659	4.02307	2.58503	2.14496	4.79588	4.33426	4.64982	3.31569	2.4798	4.19959	2.58172	3.22242	1.77414	0.12319	3.86104	3.28637	2.23166	2.99879	2.97853	0.117259	5.50896	2.25766	3.45487	1.28276	1.9549	3.47164	2.01433	3.2128	3.38107	2.60285	0.720833
BNIPL-204	1	151038399	151043068	+	BNIPL	ENSG00000163141	BCL2 interacting protein like [Source:HGNC Symbol;Acc:HGNC:16976]	+	gene	Name match	0	-3.30819	-5.01383	-2.15259	-2.99311	-3.96305	-3.2332	-2.63057	-2.53724	-2.82925	-2.59687	-3.91574	-2.54486	-2.68896	-4.0747	-2.61504	-3.43053	-2.10175	-2.71596	-3.60031	-2.27897	-2.60263	-0.586868	-0.847702	-1.371	-3.2633	-1.62543	-3.4677	-2.3336	-3.8298	-3.21047	-3.61448	-3.49513	-1.01194	-3.64674	-4.24115	-1.99306	-6.2489	-2.99066
AL590560.1-204	1	159857932	159873014	-	AL590560.1	ENSG00000256029	novel protein	-	gene	Name match	0	-5.30819	-3.42887	-4.15259	-3.84111	-6.43699	-3.64823	-4.09	-4.53724	-2.70372	-2.33383	-6.06774	-4.28183	-4.3894	-3.75277	-5.93697	-3.65292	-2.54921	-4.30092	-3.60031	-4.6009	-5.30307	-2.58687	-4.27397	-6.12589	-5.2633	-3.08487	-4.05267	-6.3925	-4.8298	-3.88854	-6.08841	-4.71753	-4.55627	-5.96866	-5.97812	-2.43363	-5.2489	-3.72763
AC095057.2-201	4	40265472	40266457	+	AC095057.2	ENSG00000250338	novel transcript	+	gene	Name match	0	-3.30819	-0.691901	-1.45215	1.11308	-0.99958	-0.532757	0.82886	0.40136	-1.48132	-2.0119	-1.66781	0.155576	-0.556512	-2.75277	0.0630287	-2.15042	0.18118	-1.36232	-2.11488	-0.600898	-2.30307	-0.482532	0.217886	-1.371	-0.113553	-2.17798	-2.24531	-2.65553	-1.41476	-1.51003	-0.766481	-2.3956	-2.9713	-3.64674	-2.65619	-1.07106	-0.634192	-1.31259
AL390036.1-203	1	108050359	108074523	+	AL390036.1	ENSG00000226822	novel transcript	+	gene	Name match	0	-3.30819	-1.62151	-1.98267	-3.16304	-3.11506	-2.06327	-3.76807	-2.95228	-0.644823	-2.0119	-1.82828	-1.69687	-2.48251	-2.48974	-2.76705	-1.77845	-2.42368	-1.97899	-2.92223	-3.01594	-2.21561	-0.821334	-1.689	-0.840489	-6.2633	-3.76294	-6.05267	-3.91856	-0.607408	-2.12301	-2.76648	-3.98056	-4.14123	-4.96867	-2.82612	-2.65602	-1.07898	-3.31259
AC023024.1-201	15	101295419	101305737	+	AC023024.1	ENSG00000259172	novel transcript, antisense to SNRPA1 and PCSK6	+	gene	Name match	0	-1.5533	-0.490267	-0.867192	-0.280396	-1.03705	0.69754	0.0597442	-0.53724	2.30003	2.33387	0.171724	-0.50924	-0.412122	-0.682381	-0.807688	-0.283685	4.3456	-0.242026	0.832654	-0.231665	-1.05515	-0.0508154	-0.31977	-1.48204	0.306555	-1.27751	-2.14578	-0.357849	-0.414763	-1.08119	-1.02952	-1.49513	-0.556265	-1.57635	-1.91923	-0.0511595	-1.11962	-2.22513
GGA2-213	16	23466591	23469582	-	GGA2	ENSG00000103365	golgi associated, gamma adaptin ear containing, ARF binding protein 2 [Source:HGNC Symbol;Acc:HGNC:16064]	-	gene	Name match	0	2.19563	0.378489	1.73615	0.45167	0.469906	0.410659	0.887277	2.64598	2.48611	1.27103	1.57611	2.57615	2.49934	2.93932	1.98189	1.8174	1.42598	1.46285	2.94505	2.49713	1.24382	1.51747	0.865585	2.29617	1.31413	-0.44101	3.25567	1.38156	3.39741	3.56596	2.71823	-1.3956	0.413361	-0.135775	1.27191	-0.656022	2.09095	1.54539
AC103591.4-201	1	78022565	78024861	-	AC103591.4	ENSG00000285928	novel transcript	-	gene	Name match	0	-3.98626	-0.884546	-1.69316	-1.63948	-3.70002	-1.84088	-1.38956	-1.31485	-2.38179	-0.49253	-3.59381	-3.28183	0.149757	-2.48974	-1.84951	-0.811616	-3.20129	-2.56395	-1.33727	-1.01594	-1.54819	-2.10144	0.4675	-2.54093	-2.35641	-1.76294	-0.0302984	-3.91856	-4.09283	-2.12301	-1.93641	-3.13256	-1.9713	-3.3837	-2.82612	-0.919056	-2.78947	-1.61215
AL021707.4-201	22	38666508	38668750	-	AL021707.4	ENSG00000230912	novel transcript	-	gene	Name match	0	-3.50084	-2.6919	-3.34524	-3.84111	-2.37809	-4.2332	-6.09	-4.53724	-4.28868	-4.33383	-5.91574	-4.86679	-4.80444	-4.0747	-3.93697	-3.65292	-5.00865	-4.88588	-3.60031	-4.6009	-2.21561	-2.73887	-2.36708	-3.31854	-5.2633	-2.91494	-4.05267	-3.24049	-4.41476	-4.62551	-6.08841	-5.30249	-2.6818	-3.96867	-3.50419	-2.43363	-5.2489	-3.72763
AC068888.1-208	12	53053104	53054418	-	AC068888.1	ENSG00000257337	novel transcript, antisense to TENC1 & EIF4B	-	gene	Name match	0	-3.30819	-4.01383	-4.15259	-3.16304	-2.82555	-3.91127	-4.09	-6.1222	-4.70372	-3.9188	-3.59381	-3.28183	-3.06747	-3.0747	-4.35201	-2.91595	-4.42368	-3.30092	-3.60031	-3.86393	-4.71811	-4.9088	-4.689	-3.80396	-3.2633	-6.08487	-6.05267	-5.24049	-6.56677	-4.62551	-3.35144	-6.45449	-3.55627	-6.12067	-4.24115	-5.24098	-4.66394	-3.72763
AC010203.2-201	12	100143058	100144671	+	AC010203.2	ENSG00000257696	novel transcript, antisense to UHRF1BP1L	+	gene	Name match	0	-5.30819	-3.6919	-3.34524	-5.16304	-3.96305	-5.2332	-4.09	-4.53724	-6.44068	-2.0119	-4.33078	-6.0188	-6.3894	-3.48974	-4.93697	-2.77845	-6.00865	-5.88588	-4.33727	-3.86393	-3.71811	-2.20836	-3.689	-3.31854	-3.2633	-3.4999	-3.4677	-2.54005	-4.41476	-6.21047	-5.93641	-5.30249	-4.14123	-6.12067	-5.82612	-5.24098	-3.66394	-4.31259
LINC-PINT-216	7	130944708	131107808	-	LINC-PINT	ENSG00000231721	long intergenic non-protein coding RNA, p53 induced transcript [Source:HGNC Symbol;Acc:HGNC:26885]	-	gene	Name match	0	2.71695	3.45174	3.16482	1.65074	0.0725702	2.61229	3.97878	2.77866	3.61219	2.82604	1.58411	4.30689	3.98564	4.26626	2.85419	2.0659	3.69871	1.95332	2.76076	1.39157	-0.153327	3.28103	2.80818	1.72586	2.4267	2.43083	-0.297779	4.6452	1.89812	2.94435	0.489859	1.61637	2.80422	1.39766	2.73613	2.81971	2.01319	0.545391
AL589740.1-205	6	97305637	97708850	+	AL589740.1	ENSG00000271860	novel transcript	+	gene	Name match	0	-3.50084	-4.01383	-6.15259	-4.16304	-4.70002	-5.2332	-6.24201	-5.1222	-4.70372	-6.0708	-6.06774	-6.0188	-5.3894	-6.0747	-4.93697	-4.65292	-6.00865	-4.88588	-5.92223	-4.6009	-3.98115	-3.58687	-4.27397	-4.54093	-5.2633	-6.23687	-6.05267	-6.24049	-3.8298	-6.21047	-6.08841	-5.30249	-6.29323	-6.12067	-5.82612	-6.24098	-6.4009	-6.46459
GOLGA6L7-202	15	28844961	28848675	-	GOLGA6L7	ENSG00000261649	golgin A6 family like 7 [Source:HGNC Symbol;Acc:HGNC:37442]	-	gene	Name match	0	-3.13827	-5.01383	-4.56763	-4.16304	-1.53009	-6.2332	-6.24201	-6.27421	-4.70372	-4.9188	-6.06774	-5.86679	-6.5414	-3.26734	-6.08897	-6.38988	-6.00865	-3.56395	-5.92223	-4.18586	-4.71811	-6.0608	-3.689	-6.27789	-6.2633	-3.4999	-6.05267	-5.24049	-6.56677	-6.21047	-4.93641	-6.30249	-5.14123	-5.96866	-5.82612	-3.24098	-6.4009	-6.46459
AC008543.5-201	19	11796084	11798598	-	AC008543.5	ENSG00000267646	novel transcript, antisense to ZNF491	-	gene	Name match	0	-3.30819	-2.5544	-2.56763	-2.70361	-2.96305	-1.02374	-2.76807	-2.53724	-2.96675	0.573058	-2.59381	-2.69687	-2.30194	-1.90477	-3.61504	-2.15042	-3.20129	-2.42645	-2.4628	-2.0984	-2.39618	-2.00191	-1.22957	-3.31854	-2.2633	0.124588	-2.88274	-3.24049	-3.8298	-3.88854	-3.93641	-2.21503	-2.23434	-6.12067	-3.50419	-2.33409	-3.07898	-2.61215
AC019226.1-201	2	148044380	148044894	+	AC019226.1	ENSG00000281469	TEC	+	gene	Name match	0	0.291721	0.556027	-2.56763	-0.232302	-0.402339	-0.589341	-0.88055	-1.16801	0.281176	-1.33383	-1.39218	-1.22294	-1.3894	-2.16781	-1.68904	-1.33099	-2.42368	-1.49356	-1.52992	-0.662299	0.46511	-0.323834	0.983421	-0.125892	-1.87098	-0.530277	-0.352226	-0.88294	-1.8912	-3.21047	-2.47697	-1.2581	-0.783676	-3.3837	-0.968136	0.343978	-0.963499	-0.204065
AC007569.1-201	12	108628687	108641318	+	AC007569.1	ENSG00000257221	novel transcript, antisense to SELPLG	+	gene	Name match	0	-2.06026	-1.8439	-2.45215	-2.4626	-1.64113	-0.985269	-1.56644	-2.80027	-0.58824	-0.964599	-2.91574	-0.866792	-0.997085	-2.37426	-2.03008	-3.43053	-2.30821	-3.56395	-1.16735	-2.48542	-4.30307	-1.58687	-2.36708	-1.31854	-3.2633	-2.38443	-2.73074	-1.54005	-4.8298	-2.40311	-2.93641	-1.71753	-1.8193	-2.50923	-3.50419	-1.84867	-2.92697	-3.50523
RARG-204	12	53211393	53220413	-	RARG	ENSG00000172819	retinoic acid receptor gamma [Source:HGNC Symbol;Acc:HGNC:9866]	-	gene	Name match	0	-1.02279	-1.5544	0.0953331	-0.232302	0.703703	0.832892	-1.13581	-0.449777	1.21117	-1.06081	1.47658	-1.34323	0.858526	0.334692	-1.41341	-1.59402	0.746242	0.0448552	0.99663	-0.404501	-2.71811	2.23075	-2.1865	-0.267911	0.865983	-1.27751	-2.24531	-1.07057	-1.24484	0.647513	-1.23597	-2.60205	-1.33387	-1.57635	0.151163	0.168407	-1.54846	-1.18331
CYP3A5-209	7	99672589	99679993	-	CYP3A5	ENSG00000106258	cytochrome P450 family 3 subfamily A member 5 [Source:HGNC Symbol;Acc:HGNC:2638]	-	gene	Name match	0	-3.30819	-2.5544	-3.83067	-1.99311	-3.28498	-4.64823	-6.09	-3.80027	-5.28868	-5.9188	-4.33078	-3.28183	-3.58205	-5.0747	-3.93697	-2.77845	-4.42368	-4.30092	-3.11488	-3.18586	-3.49572	-2.73887	-3.27397	-3.54093	-3.67834	-2.76294	-6.05267	-4.24049	-2.8298	-5.21047	-6.08841	-5.30249	-3.8193	-6.12067	-2.82612	-2.33409	-3.92697	-3.72763
DLG2-205	11	83786441	84317339	-	DLG2	ENSG00000150672	discs large MAGUK scaffold protein 2 [Source:HGNC Symbol;Acc:HGNC:2901]	-	gene	Name match	0	-6.30819	-6.16583	-6.15259	-6.16304	-2.03705	-6.2332	-6.09	-6.1222	-4.70372	-6.0708	-4.33078	-6.0188	-4.80444	-4.48974	-2.93697	-6.38988	-6.16065	-6.03789	-3.92223	-3.01594	-5.30307	-5.9088	-3.95204	-6.12589	-6.4153	-6.23687	-6.20467	-6.3925	-4.09283	-6.21047	-6.08841	-6.45449	-6.29323	-5.96866	-4.82612	-6.39299	-6.2489	-6.46459
FAM170B-AS1-203	10	49121839	49151547	+	FAM170B-AS1	ENSG00000234736	FAM170B antisense RNA 1 [Source:HGNC Symbol;Acc:HGNC:45006]	+	gene	Name match	0	-6.46019	-4.42887	-3.83067	-6.16304	-4.70002	-6.3852	-6.24201	-4.53724	-3.96675	-0.24637	-5.91574	-4.86679	-6.5414	-6.0747	-6.08897	-6.38988	-6.16065	-3.56395	-5.92223	-5.18586	-6.30307	-3.9088	-6.42597	-6.27789	-4.67834	-6.23687	-6.20467	-4.24049	-6.56677	-6.36247	-6.08841	-6.45449	-6.29323	-5.96866	-5.97812	-4.65602	-6.2489	-6.46459
RARG-203	12	53210569	53232209	-	RARG	ENSG00000172819	retinoic acid receptor gamma [Source:HGNC Symbol;Acc:HGNC:9866]	-	gene	Name match	0	-0.723229	-0.621511	0.801602	0.694941	1.40851	1.40343	-0.417578	0.00708083	1.80935	-0.304085	2.05581	-0.58139	1.44349	1.03383	-0.651569	-0.215513	1.62798	0.882302	1.72162	0.321934	-2.30307	2.7742	-1.46661	0.39767	1.41618	-0.914941	-1.88274	-0.240492	-0.633403	1.24896	-0.412844	-2.13256	-0.617666	-0.839382	0.92877	0.736296	-0.342011	-0.640164
C9orf50-201	9	129612225	129620776	-	C9orf50	ENSG00000179058	chromosome 9 open reading frame 50 [Source:HGNC Symbol;Acc:HGNC:23677]	-	gene	Name match	0	-4.72323	-6.16583	-4.56763	-4.57808	-6.43699	-5.2332	-4.50504	-4.53724	-6.44068	-3.9188	-4.91574	-3.86679	-4.3894	-2.37426	-4.93697	-4.65292	-6.00865	-4.30092	-6.07424	-6.18586	-6.45508	-5.9088	-4.689	-3.31854	-5.2633	-6.23687	-6.20467	-4.65553	-6.56677	-6.36247	-6.08841	-6.45449	-6.14123	-6.12067	-5.97812	-5.24098	-6.4009	-6.46459
AC005759.2-203	19	18204741	18205563	+	AC005759.2	ENSG00000268650	novel transcript, antisense to PDE4C	+	gene	Name match	0	-6.30819	-6.01383	-4.56763	-4.57808	-3.96305	-3.64823	-4.50504	-4.1222	-6.44068	-1.9188	-4.33078	-3.28183	-3.80444	-3.26734	-4.35201	-6.23788	-6.16065	-6.03789	-6.07424	-4.6009	-6.45508	-5.9088	-5.27397	-4.12589	-4.67834	-6.23687	-6.20467	-6.24049	-6.56677	-6.36247	-4.93641	-6.45449	-6.29323	-6.12067	-5.97812	-6.24098	-6.4009	-6.46459
DLG2-229	11	83461542	84273280	-	DLG2	ENSG00000150672	discs large MAGUK scaffold protein 2 [Source:HGNC Symbol;Acc:HGNC:2901]	-	gene	Name match	0	-6.46019	-5.01383	-6.15259	-4.57808	-1.82555	-6.2332	-6.09	-6.1222	-4.28868	-4.33383	-5.91574	-6.0188	-3.21948	-4.48974	-2.61504	-6.38988	-6.16065	-6.03789	-4.92223	-2.6009	-5.30307	-4.9088	-3.46661	-6.12589	-6.4153	-6.23687	-6.20467	-4.65553	-3.8298	-6.21047	-6.08841	-4.71753	-6.29323	-5.96866	-4.82612	-6.39299	-5.2489	-6.46459
AL590560.1-205	1	159857932	159873014	-	AL590560.1	ENSG00000256029	novel protein	-	gene	Name match	0	-5.30819	-4.01383	-4.15259	-3.84111	-6.43699	-3.64823	-4.09	-4.53724	-2.70372	-2.45936	-6.06774	-4.28183	-4.3894	-3.75277	-5.93697	-3.65292	-2.54921	-4.30092	-3.92223	-4.6009	-6.30307	-2.73887	-4.27397	-6.12589	-5.2633	-3.27751	-4.05267	-6.3925	-4.8298	-3.88854	-6.08841	-4.71753	-5.14123	-5.96866	-5.97812	-2.54054	-5.2489	-3.72763
ABHD1-202	2	27123840	27129856	+	ABHD1	ENSG00000143994	abhydrolase domain containing 1 [Source:HGNC Symbol;Acc:HGNC:17553]	+	gene	Name match	0	-3.30819	-3.42887	-5.15259	-2.4626	-2.96305	-3.64823	-3.50504	-2.42176	-3.28868	-3.33383	-3.33078	-3.86679	-2.30194	-1.61527	-3.93697	-1.71432	-3.00865	-3.56395	-3.11488	-3.37851	-5.30307	-4.32383	-2.27397	-2.54093	-3.45595	-4.4999	-2.14578	-3.43314	-3.41476	-3.62551	-3.12905	-4.71753	-3.8193	-6.12067	-3.82612	-2.78155	-6.4009	-3.72763
FOSB-205	19	45469886	45472067	+	FOSB	ENSG00000125740	FosB proto-oncogene, AP-1 transcription factor subunit [Source:HGNC Symbol;Acc:HGNC:3797]	+	gene	Name match	0	6.18691	6.44944	4.4436	4.70501	4.29998	6.14808	5.40585	6.04741	4.49514	8.58491	5.95193	6.87088	6.68457	7.04294	5.20322	6.09751	6.47088	5.79667	5.72927	5.31349	4.06325	3.07705	5.39359	6.32042	6.97197	6.59285	5.383	7.8871	6.17863	5.63345	5.06922	2.21321	5.16654	4.89475	6.25403	5.22254	6.22125	4.61222
AC025171.3-203	5	43019311	43024607	+	AC025171.3	ENSG00000251131	novel transcript	+	gene	Name match	0	-0.118367	2.18093	2.00728	2.43315	4.50374	3.15267	3.01852	2.77262	1.62421	3.69959	2.50211	3.0874	0.456088	2.36824	1.87038	2.36575	2.59869	1.80062	3.08899	2.42147	0.383426	2.06275	2.24173	2.57455	2.84522	-0.202223	1.88397	2.43193	1.67799	2.13826	2.18254	-0.0170873	1.47348	0.507068	1.35379	1.86754	2.05488	0.806352
AC010531.3-201	16	87396704	87400295	-	AC010531.3	ENSG00000261592	novel transcript, antisense to MAP1LC3B	-	gene	Name match	0	0.939736	0.308099	0.114192	0.140741	0.157962	-1.91127	0.0597442	0.632685	-0.406036	3.81083	-0.330776	1.05207	2.05768	2.66339	-0.104081	-0.683292	0.295136	0.0683141	0.186291	0.257083	-0.521715	-1.05082	1.47423	0.792972	0.179643	0.58756	0.0347966	1.84697	-1.28548	0.147084	-1.02952	-0.0545621	1.01864	-0.646737	0.743738	-0.111701	0.336061	0.0797279
AL109947.1-202	6	109483638	109506772	+	AL109947.1	ENSG00000223537	novel transcript	+	gene	Name match	0	-2.30819	-2.42887	-3.34524	-3.84111	-3.28498	-3.2332	-4.50504	-6.1222	-3.28868	-3.9188	-3.59381	-4.86679	-2.14147	-3.0747	-4.35201	-4.65292	-3.68672	-3.07853	-3.11488	-3.6009	-1.49572	-2.20836	-2.689	-4.54093	-3.09338	-4.08487	-4.4677	-2.78106	-3.41476	-3.62551	-3.93641	-2.71753	-2.9713	-4.96867	-4.82612	-3.24098	-2.78947	-5.31259
NABP1-202	2	191678136	191687572	+	NABP1	ENSG00000173559	nucleic acid binding protein 1 [Source:HGNC Symbol;Acc:HGNC:26232]	+	gene	Name match	0	2.04054	2.87795	2.33926	2.70424	2.47324	3.18887	2.63451	2.88903	3.45951	4.5539	1.67672	2.99429	3.6007	4.45863	1.61762	2.00052	2.17126	0.947008	2.31139	2.52838	0.236084	1.03372	3.33706	2.59521	1.73105	0.00259701	-0.380241	3.63141	1.59086	1.97441	2.48986	-0.630064	1.75359	-0.29624	0.888128	3.35893	2.59972	1.98662
AC008014.1-204	12	46384119	46384989	+	AC008014.1	ENSG00000257261	novel transcript	+	gene	Name match	0	-0.377454	0.0522604	-0.760277	-0.0755767	-0.115057	1.09772	0.11945	-0.567613	0.606138	0.620364	-0.215299	0.59264	-0.323313	0.732656	0.291847	-1.23788	-0.799192	-0.426451	-0.114878	-0.098398	-0.779512	0.0453999	-0.104042	0.517965	0.916609	-2.76294	-1.59323	1.3064	-1.60741	-1.68691	-0.848943	-2.49513	0.00851924	-2.79874	0.531435	0.250869	-0.294705	-1.5577
HCG27-205	6	31197837	31203968	+	HCG27	ENSG00000206344	HLA complex group 27 [Source:HGNC Symbol;Acc:HGNC:27366]	+	gene	Name match	0	-0.308191	0.571134	1.05686	1.63138	0.387443	1.65555	0.898682	0.00708083	1.10364	2.22586	0.0842616	1.07572	-0.661481	0.15412	0.310956	1.08405	1.36639	-0.130995	1.54537	1.00396	-0.420431	1.23076	0.945202	0.816623	1.03132	-0.997403	0.829977	-0.240492	0.18515	0.0183505	0.70745	-2.21503	-0.526518	-2.06177	-0.302555	1.00694	0.681836	-0.584669
FOSB-204	19	45467995	45475178	+	FOSB	ENSG00000125740	FosB proto-oncogene, AP-1 transcription factor subunit [Source:HGNC Symbol;Acc:HGNC:3797]	+	gene	Name match	0	7.04399	7.14793	5.28047	5.80419	5.18415	6.98552	6.20491	6.46698	4.81723	8.90178	6.80707	7.61046	8.08886	7.99173	6.20098	7.8261	7.14949	6.94819	6.4126	6.11392	4.95195	4.1958	6.49008	7.31614	8.57339	7.48333	5.76152	8.78227	6.6882	6.30005	6.31211	3.04402	6.4191	6.3462	6.81909	5.82578	6.83008	5.44605
FOSB-209	19	45467996	45472081	+	FOSB	ENSG00000125740	FosB proto-oncogene, AP-1 transcription factor subunit [Source:HGNC Symbol;Acc:HGNC:3797]	+	gene	Name match	0	7.12069	7.21138	5.34326	5.84609	5.26047	7.01458	6.26176	6.52975	4.88936	8.97711	6.86849	7.68239	8.14982	8.07012	6.26025	7.88931	7.22123	7.01894	6.47811	6.18646	5.01773	4.25737	6.55754	7.38598	8.63573	7.56641	5.83189	8.86995	6.77213	6.37754	6.35735	3.11958	6.51564	6.40311	6.90435	5.90144	6.92181	5.50639
XKR9-203	8	70669398	70734490	+	XKR9	ENSG00000221947	XK related 9 [Source:HGNC Symbol;Acc:HGNC:20937]	+	gene	Name match	0	-1.84876	-1.20647	-2.34524	-2.4626	-3.70002	-2.32631	-2.09	-2.1222	-2.04075	-2.74887	-2.2153	-2.16635	-1.80444	-2.26734	-2.47754	-3.91595	-1.15066	-4.88588	-1.16735	-3.6009	-2.05515	-2.73887	-3.27397	-2.03843	-3.09338	-1.27751	-4.4677	-3.65553	-3.09283	-1.88854	-2.76648	-4.71753	-3.55627	-3.16131	-2.50419	-2.65602	-3.66394	-1.99066
GGA2-212	16	23491676	23510494	-	GGA2	ENSG00000103365	golgi associated, gamma adaptin ear containing, ARF binding protein 2 [Source:HGNC Symbol;Acc:HGNC:16064]	-	gene	Name match	0	1.65759	-0.428866	1.46212	-0.0755767	0.0369461	0.106653	0.524707	1.83199	2.06005	0.347991	0.424112	1.89476	1.77047	2.42515	1.34843	0.644762	-0.20129	0.69908	1.96651	1.9588	0.88675	1.11357	0.99282	1.707	0.64359	-0.955583	2.54352	1.05413	3.18701	2.63502	2.0915	-1.65863	0.350625	-1.72074	0.402701	-1.78155	1.56488	0.816693
FOSB-202	19	45467995	45475178	+	FOSB	ENSG00000125740	FosB proto-oncogene, AP-1 transcription factor subunit [Source:HGNC Symbol;Acc:HGNC:3797]	+	gene	Name match	0	7.06807	7.15797	5.31603	5.82102	5.22033	6.99592	6.22995	6.48305	4.83996	8.9176	6.84747	7.64026	8.09913	8.02259	6.215	7.84801	7.15595	6.98004	6.44764	6.14029	4.97014	4.19318	6.50452	7.3384	8.59609	7.49634	5.79752	8.81415	6.71549	6.34004	6.33826	3.0682	6.4442	6.36868	6.8571	5.85276	6.88263	5.4527
FOSB-213	19	45467995	45473012	+	FOSB	ENSG00000125740	FosB proto-oncogene, AP-1 transcription factor subunit [Source:HGNC Symbol;Acc:HGNC:3797]	+	gene	Name match	0	6.98858	7.09224	5.25202	5.77837	5.14181	6.96632	6.1718	6.41841	4.76525	8.83906	6.78513	7.56627	8.03594	7.9415	6.1538	7.78293	7.08097	6.90731	6.38069	6.06533	4.90272	4.12875	6.43447	7.26629	8.53198	7.40899	5.72541	8.7229	6.62809	6.26045	6.29241	2.98983	6.34259	6.31037	6.76867	5.77478	6.78813	5.39045
FOSL1-202	11	65892049	65900419	-	FOSL1	ENSG00000175592	FOS like 1, AP-1 transcription factor subunit [Source:HGNC Symbol;Acc:HGNC:13718]	-	gene	Name match	0	0.364234	0.289952	-0.982669	0.229278	-1.03705	0.159121	0.285036	0.592043	-0.734091	0.875621	-1.2153	0.805633	2.04523	2.39698	-1.12962	-0.537441	-0.227285	0.605971	-0.0395902	0.0235924	-3.71811	-2.10144	0.310996	0.668524	0.58219	1.46972	-1.59323	1.94933	-0.742338	-1.45558	-1.61448	-1.5476	0.678951	-2.26823	0.616826	-0.153521	-1.20451	-1.02719
AC092159.4-201	2	687799	688348	+	AC092159.4	ENSG00000280360	TEC	+	gene	Name match	0	-3.50084	-4.42887	-5.15259	-6.16304	-6.43699	-6.3852	-4.50504	-3.31485	-6.28868	-3.33383	-6.06774	-6.0188	-4.06747	-6.2267	-4.35201	-4.23788	-4.00865	-6.03789	-2.92223	-6.18586	-6.30307	-6.0608	-4.27397	-4.54093	-4.67834	-4.4999	-5.05267	-5.24049	-6.41476	-6.36247	-3.35144	-6.30249	-6.14123	-6.12067	-5.97812	-6.39299	-4.66394	-6.46459
TP53INP1-201	8	94925972	94949378	-	TP53INP1	ENSG00000164938	tumor protein p53 inducible nuclear protein 1 [Source:HGNC Symbol;Acc:HGNC:18022]	-	gene	Name match	0	5.93081	6.47099	5.90641	5.77176	5.83914	5.5673	5.39934	4.20423	6.76372	7.32349	5.41125	4.81796	4.55385	8.39736	7.9732	5.55856	8.4295	4.76068	7.52019	4.05731	5.42272	4.86764	5.16431	6.22698	6.30299	6.23142	6.96588	4.96896	5.24968	6.0002	3.04087	5.43095	4.8166	5.53317	6.26928	6.58953	5.73552	6.03004
TP53INP1-202	8	94925972	94949366	-	TP53INP1	ENSG00000164938	tumor protein p53 inducible nuclear protein 1 [Source:HGNC Symbol;Acc:HGNC:18022]	-	gene	Name match	0	5.93766	6.47853	5.91417	5.77947	5.84398	5.57335	5.40735	4.21095	6.77202	7.33269	5.42021	4.82408	4.56042	8.40514	7.98124	5.56261	8.43747	4.76696	7.52885	4.06444	5.42952	4.87747	5.1726	6.23386	6.30845	6.23847	6.97351	4.97807	5.25722	6.00779	3.04944	5.43729	4.82456	5.53962	6.2752	6.59605	5.74368	6.03697
AC016831.7-205	7	130881058	131110161	-	AC016831.7	ENSG00000285106	novel transcript	-	gene	Name match	0	4.53887	5.58515	4.51718	4.13731	1.21486	5.06429	5.6678	4.40332	4.85407	3.75363	4.07437	5.61954	5.1449	5.35837	4.09507	3.46256	5.0337	3.64355	4.19151	2.83373	1.16453	4.70315	4.47087	3.07133	4.04048	4.11481	1.24195	6.85193	3.03025	4.37261	3.07202	2.80865	4.5773	3.19624	4.42062	4.4199	3.95811	1.44896
BX284668.6-201	1	16904339	16904776	-	BX284668.6	ENSG00000272426	novel transcript	-	gene	Name match	0	-1.72323	1.03057	-0.629032	-0.0969503	-0.76142	0.612293	0.864193	-0.800274	-0.50732	0.329132	-0.215299	0.282955	-0.688962	0.540011	0.957846	0.0289056	-1.10175	-1.24203	-0.752308	-0.694008	-3.49572	-1.05082	0.325946	-1.31854	0.336613	-2.76294	-0.40881	0.0449102	-1.50787	-1.68691	-0.726952	-1.91017	-0.931775	-1.26823	-2.01876	-0.656022	-1.44155	-1.99066
LINC-PINT-218	7	130944171	131107920	-	LINC-PINT	ENSG00000231721	long intergenic non-protein coding RNA, p53 induced transcript [Source:HGNC Symbol;Acc:HGNC:26885]	-	gene	Name match	0	3.5972	4.48303	4.02856	2.60845	0.737386	3.75549	4.83035	3.63602	4.49759	3.00007	2.38804	5.15419	4.63643	5.24045	3.57478	2.97644	4.48621	2.89219	3.61304	2.19352	0.529816	4.02046	3.69901	2.4703	3.21446	3.18192	0.562044	5.57409	2.63236	3.85831	1.63345	2.3159	3.63191	2.26015	3.4027	3.68531	2.94092	1.39477
FAM118A-216	22	45308968	45310173	+	FAM118A	ENSG00000100376	family with sequence similarity 118 member A [Source:HGNC Symbol;Acc:HGNC:1313]	+	gene	Name match	0	-2.30819	-0.285908	-1.83067	-0.877637	-0.76142	-1.53276	-0.505041	-2.80027	-3.11875	0.290658	-1.91574	-0.58139	-1.68896	-1.82677	-0.352009	-1.02843	-2.42368	-1.49356	-0.877839	-1.32788	-3.30307	-0.551244	-1.10404	-1.87796	-0.678338	-0.836938	-1.88274	-1.03104	-2.50787	-1.62551	-0.614478	-2.05456	0.144174	-1.64674	-4.24115	-3.24098	-2.78947	-3.31259
ANO10-217	3	43638675	43691572	-	ANO10	ENSG00000160746	anoctamin 10 [Source:HGNC Symbol;Acc:HGNC:25519]	-	gene	Name match	0	-3.13827	-3.6919	-3.83067	-2.99311	-3.96305	-2.91127	-4.09	-6.27421	-3.96675	-3.59687	-3.33078	-4.28183	-4.06747	-1.90477	-4.35201	-3.23788	-6.00865	-3.30092	-6.07424	-3.86393	-4.71811	-2.73887	-3.95204	-4.12589	-3.09338	-4.4999	-6.20467	-3.43314	-4.8298	-3.88854	-3.93641	-6.30249	-3.8193	-6.12067	-3.01876	-5.24098	-3.92697	-3.99066
AC010519.1-201	19	47607524	47733098	+	AC010519.1	ENSG00000268746	novel transcript	+	gene	Name match	0	-5.30819	-3.42887	-6.3046	-3.57808	-5.28498	-4.64823	-4.09	-3.80027	-3.70372	-4.33383	-5.91574	-4.28183	-4.80444	-5.0747	-4.93697	-4.23788	-5.00865	-4.30092	-5.92223	-6.18586	-6.45508	-6.0608	-6.27397	-6.12589	-3.45595	-5.08487	-6.05267	-4.24049	-6.41476	-6.21047	-5.93641	-6.45449	-6.14123	-6.12067	-5.82612	-4.65602	-5.2489	-6.31259
AP003419.2-201	11	67353629	67354348	+	AP003419.2	ENSG00000274251	novel transcript	+	gene	Name match	0	-4.72323	-2.01383	-3.15259	-2.84111	-1.82555	-2.53276	-2.18311	-2.42176	-2.70372	-0.831332	-2.2153	-1.40736	-1.58205	-1.61527	-3.61504	-3.23788	-2.20129	-2.42645	-1.75231	-2.37851	-3.49572	-2.32383	-2.689	-2.42545	-2.17584	-2.62543	-3.73074	-1.2863	-3.09283	-2.75104	-2.93641	-1.5476	-2.05377	-4.3837	-3.50419	-2.33409	-3.2489	-3.31259
AC012181.2-201	16	56940278	56941342	+	AC012181.2	ENSG00000261270	novel transcript, sense intronic to HERPUD1	+	gene	Name match	0	1.47317	2.15108	2.70539	3.43315	2.86984	3.9908	2.77728	3.68031	3.65823	3.47137	3.08708	4.4347	3.14393	2.71972	2.51011	1.14582	2.88617	2.37621	2.93575	1.9016	0.615789	0.0453999	2.95485	3.25781	2.65556	2.54813	0.805315	4.48487	0.6727	2.37449	0.292413	0.992131	3.58669	1.54703	3.4685	2.13839	2.65799	1.35275
FOSB-203	19	45467995	45475178	+	FOSB	ENSG00000125740	FosB proto-oncogene, AP-1 transcription factor subunit [Source:HGNC Symbol;Acc:HGNC:3797]	+	gene	Name match	0	6.84219	6.97787	5.16199	5.71922	5.01766	6.9262	6.09084	6.3119	4.62571	8.71022	6.70173	7.45851	7.91174	7.82097	6.05384	7.67837	6.94882	6.79645	6.29057	5.92201	4.79627	3.96772	6.29755	7.15386	8.41028	7.22603	5.61089	8.56902	6.46635	6.15749	6.22063	2.86493	6.17844	6.23101	6.63383	5.63975	6.67702	5.28639
LINC-PINT-214	7	130944507	131106398	-	LINC-PINT	ENSG00000231721	long intergenic non-protein coding RNA, p53 induced transcript [Source:HGNC Symbol;Acc:HGNC:26885]	-	gene	Name match	0	2.73347	3.1561	3.08581	1.36052	0.0725702	2.41426	3.86855	2.67221	3.63167	1.78164	1.33219	4.34144	3.97364	4.61093	2.62908	2.17575	3.40921	1.87567	2.60524	1.21502	-0.133149	2.74584	2.89596	1.81662	2.08985	2.41498	-0.560813	4.45821	1.81886	3.07724	0.253419	1.6805	2.72605	1.42365	2.84984	2.55668	2.455	0.532901
EFCAB13-205	17	47323290	47328371	+	EFCAB13	ENSG00000178852	EF-hand calcium binding domain 13 [Source:HGNC Symbol;Acc:HGNC:26864]	+	gene	Name match	0	-1.45021	-1.7659	-3.34524	-1.63948	-3.96305	-1.10391	-2.92008	-2.80027	-2.82925	-3.33383	-1.39218	-2.05944	-0.92997	-2.37426	-2.76705	-4.23788	-1.10175	-3.07853	-2.33727	-3.86393	-2.39618	-3.32383	-4.27397	-1.95597	-2.17584	-1.9974	-5.05267	-2.3336	-3.60741	-2.88854	-2.93641	-3.49513	-2.8193	-3.96867	-1.50419	-1.78155	-2.00097	-2.4057
KDM8-206	16	27204078	27204444	+	KDM8	ENSG00000155666	lysine demethylase 8 [Source:HGNC Symbol;Acc:HGNC:25840]	+	gene	Name match	0	-2.98626	-3.42887	-2.06513	-1.40815	-1.64113	-0.400307	-0.308643	-2.66277	-2.20122	-0.036152	-2.00885	-0.737509	-3.58205	-2.90477	-1.47754	-1.98995	-1.68672	-1.79842	-1.75231	-1.542	-3.30307	-3.10144	-1.41599	-0.840489	-0.481941	-2.76294	-2.88274	-0.596636	-3.8298	-3.62551	-2.61448	-3.13256	-3.8193	-3.3837	-1.73865	-1.99306	-2.54846	-4.72763
AC062037.3-204	2	85420837	85426724	+	AC062037.3	ENSG00000286011	novel transcript	+	gene	Name match	0	-6.46019	-6.01383	-3.83067	-5.16304	-4.28498	-4.64823	-3.50504	-6.1222	-6.44068	-3.11144	-4.33078	-4.28183	-6.3894	-6.2267	-3.61504	-3.06796	-5.00865	-2.71596	-3.92223	-4.18586	-3.98115	-2.73887	-3.46661	-4.54093	-4.67834	-6.23687	-6.05267	-5.24049	-6.41476	-5.21047	-6.08841	-6.45449	-4.14123	-5.96866	-5.82612	-6.39299	-4.2489	-6.46459
AC104170.1-201	1	51518309	51560961	+	AC104170.1	ENSG00000227070	novel transcript	+	gene	Name match	0	-1.13827	-0.490267	-2.34524	-1.91511	-2.70002	-2.77377	-1.69769	-3.1222	-1.70372	0.27103	-3.33078	-2.16635	-2.58205	-0.0303045	-2.35201	-1.65292	-2.10175	-1.97899	-2.4628	-1.93793	-2.71811	-0.416943	-1.51908	-2.31854	-1.35641	-1.91494	-2.73074	-1.1961	-2.60741	-3.21047	-2.76648	-2.60205	-2.05377	-3.96867	-2.36669	-1.03153	-2.54846	-2.85316
MYT1L-229	2	1838071	1923263	-	MYT1L	ENSG00000186487	myelin transcription factor 1 like [Source:HGNC Symbol;Acc:HGNC:7623]	-	gene	Name match	0	-3.98626	-6.16583	-5.15259	-6.31504	-6.43699	-6.2332	-6.24201	-6.27421	-6.44068	-6.0708	-6.06774	-6.0188	-0.745546	-2.90477	-6.08897	-4.65292	-6.16065	-3.30092	-6.07424	-6.18586	-6.45508	-3.9088	-6.42597	-6.27789	-5.2633	-6.23687	-6.20467	-4.65553	-6.56677	-6.36247	-6.08841	-6.45449	-6.29323	-6.12067	-5.97812	-6.39299	-6.4009	-6.31259
NABP1-207	2	191678147	191686157	+	NABP1	ENSG00000173559	nucleic acid binding protein 1 [Source:HGNC Symbol;Acc:HGNC:26232]	+	gene	Name match	0	1.646	2.67267	2.17383	2.40682	2.21884	3.08873	2.48743	2.82616	3.13759	4.49589	1.52721	2.92762	3.20865	4.0299	1.48929	1.71632	1.99135	0.757974	2.10013	2.03814	-0.420431	0.691116	2.95725	2.37793	1.67334	-0.384426	-0.593235	3.42839	1.42444	1.75532	2.26817	-0.944938	1.45123	-0.476812	0.758845	2.9113	2.32475	1.66469
ACTG2-203	2	73892967	73919865	+	ACTG2	ENSG00000163017	actin gamma 2, smooth muscle [Source:HGNC Symbol;Acc:HGNC:145]	+	gene	Name match	0	-3.98626	-6.16583	-5.15259	-6.31504	-6.43699	-5.2332	-6.09	-2.21531	-4.70372	-6.0708	-4.33078	-4.86679	-6.5414	-6.2267	-4.93697	-6.38988	-5.00865	-4.88588	-4.33727	-6.18586	-6.30307	-6.0608	-6.27397	-5.12589	-4.67834	-5.08487	-3.73074	-6.3925	-3.8298	-3.62551	-5.93641	-6.45449	-4.55627	-6.12067	-5.97812	-6.39299	-6.4009	-6.46459
GPR61-203	1	109545311	109547259	+	GPR61	ENSG00000156097	G protein-coupled receptor 61 [Source:HGNC Symbol;Acc:HGNC:13300]	+	gene	Name match	0	-0.635766	0.0522604	-1.2457	-0.140672	-0.730393	0.649446	-0.566441	-0.367315	-1.04075	1.02372	-0.745813	0.0874044	-0.897549	-0.293339	-0.615043	-0.509961	-1.76072	-0.676429	-0.600305	-0.141467	-3.71811	-1.26494	-0.847702	-0.0598024	0.336613	-1.9974	-2.4677	1.22711	-0.770907	-1.96254	-0.688478	-3.71753	-1.74891	-3.96867	-1.57819	-0.848667	-0.318164	-1.61215
POT1-AS1-217	7	124929894	125143045	+	POT1-AS1	ENSG00000224897	POT1 antisense RNA 1 [Source:HGNC Symbol;Acc:HGNC:49459]	+	gene	Name match	0	-1.91587	-1.92637	-3.15259	-2.70361	-2.82555	-1.10391	-2.09	-4.53724	-2.96675	-4.9188	-3.10838	-3.05944	-3.80444	-3.75277	-1.47754	-2.23788	-3.20129	-3.56395	-2.33727	-2.6009	-3.13315	-1.9088	-2.36708	-2.80396	-2.09338	-3.08487	-2.73074	-4.65553	-2.24484	-3.88854	-1.68848	-3.30249	-6.29323	-3.3837	-3.50419	-2.91906	-2.66394	-4.31259
LINC-PINT-217	7	130944190	131107035	-	LINC-PINT	ENSG00000231721	long intergenic non-protein coding RNA, p53 induced transcript [Source:HGNC Symbol;Acc:HGNC:26885]	-	gene	Name match	0	3.64018	4.1473	4.0298	2.55121	0.791834	3.56122	4.81388	3.71858	4.85725	3.23349	2.31308	5.0595	4.78677	5.58574	3.45963	3.11527	4.3065	2.77945	3.56962	2.25708	0.794958	3.59105	3.95365	2.43635	2.97271	3.39289	0.702221	5.07409	2.79713	3.94308	1.33038	2.50487	3.1349	1.82575	3.4003	3.78554	3.05944	1.82184
AC072022.2-201	3	187743686	187746028	+	AC072022.2	ENSG00000285938	BCL6 antisense 1	+	gene	Name match	0	-0.308191	1.3349	0.339259	0.779475	-0.284982	1.55471	1.71735	0.697977	2.33337	3.3827	0.213544	1.29308	1.59928	0.74548	1.96992	0.0100466	3.01372	0.0683141	2.57761	1.11792	-1.60263	-0.779513	1.48758	1.45154	2.40913	0.454293	2.11224	2.77074	-0.370369	0.404242	0.213341	0.355722	-0.0327035	-1.32481	-0.334264	1.93893	0.532458	-0.183307
TAFA2-209	12	62070422	62259754	-	TAFA2	ENSG00000198673	TAFA chemokine like family member 2 [Source:HGNC Symbol;Acc:HGNC:21589]	-	gene	Name match	0	-0.138266	0.156096	-0.1082	0.158889	-0.218893	1.05221	-0.0456089	-0.367315	0.819845	1.13649	0.441813	-0.00881095	1.05354	1.17323	0.0403086	-0.989953	-0.175755	-0.130995	-0.0893432	-0.976408	-1.65922	-0.516479	0.265192	-0.60233	0.504884	0.124588	-1.73074	1.04491	-0.770907	-1.51003	-0.26398	-1.21503	-1.28325	-1.96867	-0.738654	-0.0511595	-0.182812	-1.66873
SLC44A4-206	6	31874525	31878997	-	SLC44A4	ENSG00000204385	solute carrier family 44 member 4 [Source:HGNC Symbol;Acc:HGNC:13941]	-	gene	Name match	0	-1.60775	-5.01383	-6.3046	-6.31504	-6.28498	-6.2332	-5.09	-6.27421	-6.28868	-2.11144	-5.91574	-6.0188	-4.06747	-6.2267	-4.93697	-4.23788	-5.00865	-3.30092	-6.07424	-3.37851	-6.45508	-5.9088	-6.42597	-6.27789	-6.4153	-6.08487	-6.05267	-5.24049	-5.41476	-4.62551	-5.93641	-6.45449	-6.29323	-6.12067	-5.82612	-5.24098	-6.4009	-6.46459
LINC-PINT-211	7	130944175	131106561	-	LINC-PINT	ENSG00000231721	long intergenic non-protein coding RNA, p53 induced transcript [Source:HGNC Symbol;Acc:HGNC:26885]	-	gene	Name match	0	2.45336	3.25061	3.22245	1.53045	0.124409	2.88055	4.14601	2.92219	4.01738	2.18973	1.37888	4.56888	4.00506	4.95872	2.68508	2.5402	3.57819	2.05663	2.98466	1.53524	-0.0551468	2.91138	3.01144	1.58147	2.12902	2.28582	-0.170023	3.62215	2.08508	3.26729	0.438634	1.73093	2.34661	1.41504	2.48222	2.73343	2.31715	1.13862
NABP1-205	2	191678532	191686948	+	NABP1	ENSG00000173559	nucleic acid binding protein 1 [Source:HGNC Symbol;Acc:HGNC:26232]	+	gene	Name match	0	1.58055	2.00854	1.43237	1.85933	1.92934	1.88574	1.71735	2.02246	2.86867	3.55085	0.784701	2.17213	3.10645	3.89109	0.945672	1.17151	1.36639	-0.0785272	1.31617	1.94342	-0.173791	0.566937	2.80818	1.83411	0.556879	-0.384426	-1.19469	2.84166	0.968941	1.24896	1.76403	-1.34829	1.30172	-1.06177	0.0565259	2.95377	1.9751	1.44896
AC104170.1-202	1	51518383	51561629	+	AC104170.1	ENSG00000227070	novel transcript	+	gene	Name match	0	-2.30819	-1.62151	-3.56763	-3.35568	-3.28498	-3.91127	-3.09	-4.53724	-2.82925	-0.831332	-4.91574	-3.05944	-4.06747	-1.21672	-3.61504	-2.77845	-3.68672	-3.30092	-3.92223	-3.01594	-5.30307	-1.58687	-2.689	-4.12589	-2.67834	-3.4999	-4.4677	-2.65553	-3.24484	-5.21047	-3.93641	-3.98056	-3.14123	-5.96866	-3.50419	-2.43363	-3.66394	-4.31259
POT1-AS1-224	7	124929929	125143107	+	POT1-AS1	ENSG00000224897	POT1 antisense RNA 1 [Source:HGNC Symbol;Acc:HGNC:49459]	+	gene	Name match	0	-1.78463	-2.31339	-3.83067	-2.99311	-3.28498	-1.1888	-2.38956	-4.53724	-3.48132	-4.9188	-3.10838	-3.05944	-4.06747	-3.48974	-1.68904	-2.53744	-3.20129	-3.56395	-2.92223	-2.48542	-3.49572	-2.10144	-2.36708	-2.95597	-2.17584	-3.27751	-2.35223	-5.24049	-2.50787	-3.88854	-2.02952	-3.49513	-6.29323	-3.16131	-4.24115	-2.78155	-2.34201	-4.72763
RARG-202	12	53210567	53232256	-	RARG	ENSG00000172819	retinoic acid receptor gamma [Source:HGNC Symbol;Acc:HGNC:9866]	-	gene	Name match	0	-0.723229	-0.691901	0.680296	0.631376	1.33707	1.34423	-0.566441	-0.0136777	1.72813	-0.304085	2.0209	-0.544864	1.3985	1.00212	-0.807688	-0.404991	1.4912	0.828363	1.67768	0.22353	-2.21561	2.67617	-1.46661	0.39767	1.29129	-0.914941	-1.9652	-0.309755	-0.633403	1.20738	-0.412844	-2.05456	-0.74891	-0.839382	0.91535	0.689753	-0.342011	-0.69788
RCAN3-201	1	24514373	24535279	+	RCAN3	ENSG00000117602	RCAN family member 3 [Source:HGNC Symbol;Acc:HGNC:3042]	+	gene	Name match	0	1.36423	0.844152	0.204957	1.10375	0.429264	2.04757	0.553853	0.027545	1.0242	1.36661	1.97908	1.22067	0.587878	1.97515	1.48088	0.17151	1.93387	0.959608	1.04355	0.22353	-1.34888	-0.180876	-0.847702	-1.26791	0.518059	0.903819	-0.145776	0.314097	0.214594	1.82845	0.764034	0.140454	-0.649375	1.35326	1.68958	1.17687	0.681836	-3.14266
ABHD5-207	3	43690892	43699745	+	ABHD5	ENSG00000011198	abhydrolase domain containing 5 [Source:HGNC Symbol;Acc:HGNC:21396]	+	gene	Name match	0	-0.0602639	-0.258941	0.306837	-0.33015	-0.92743	0.0147307	-0.257113	0.0676223	-0.45579	-0.364206	-0.489474	-1.1119	0.610598	2.08517	-1.18208	-0.404991	-0.686717	0.243401	-0.83477	-0.662299	-1.01767	-0.0508154	-0.165442	-0.699627	0.56959	-1.5613	-1.88274	0.168899	0.0115018	-0.256272	-0.444553	-1.5476	-0.714963	-1.96867	-0.540715	-0.597128	-0.494014	-1.61215
SHBG-211	17	7614064	7633354	+	SHBG	ENSG00000129214	sex hormone binding globulin [Source:HGNC Symbol;Acc:HGNC:10839]	+	gene	Name match	0	-6.30819	-4.01383	-3.83067	-3.84111	-4.70002	-3.06327	-3.76807	-4.53724	-4.28868	-3.33383	-4.91574	-3.28183	-3.06747	-3.48974	-3.93697	-3.91595	-6.00865	-3.30092	-4.33727	-3.6009	-5.30307	-3.32383	-4.27397	-3.54093	-3.2633	-5.08487	-4.4677	-2.78106	-4.41476	-5.21047	-6.08841	-4.71753	-5.14123	-4.96867	-3.82612	-5.24098	-4.66394	-4.72763
LINC-PINT-209	7	130944165	131107928	-	LINC-PINT	ENSG00000231721	long intergenic non-protein coding RNA, p53 induced transcript [Source:HGNC Symbol;Acc:HGNC:26885]	-	gene	Name match	0	3.67195	4.53596	4.11067	2.66668	0.894927	3.80572	4.87072	3.68515	4.56073	3.52	2.47658	5.19052	4.73795	5.27679	3.64611	3.01242	4.54786	2.94384	3.66835	2.28174	0.591743	4.07277	3.77996	2.53589	3.30085	3.29451	0.57669	5.6433	2.69898	3.92267	1.70022	2.38751	3.72141	2.31211	3.49581	3.78692	3.01554	1.58828
SH3TC2-204	5	149043655	149063058	-	SH3TC2	ENSG00000169247	SH3 domain and tetratricopeptide repeats 2 [Source:HGNC Symbol;Acc:HGNC:29427]	-	gene	Name match	0	-6.46019	-5.01383	-6.15259	-6.31504	-6.43699	-6.3852	-6.09	-3.80027	-5.28868	-2.11144	-6.06774	-6.0188	-4.80444	-1.31981	-6.08897	-6.38988	-4.42368	-6.03789	-6.07424	-5.18586	-6.30307	-6.0608	-4.689	-4.54093	-6.2633	-6.23687	-6.20467	-4.65553	-5.41476	-6.21047	-6.08841	-6.30249	-6.29323	-5.96866	-5.82612	-6.39299	-5.2489	-6.46459
LINC-PINT-202	7	130941760	131108063	-	LINC-PINT	ENSG00000231721	long intergenic non-protein coding RNA, p53 induced transcript [Source:HGNC Symbol;Acc:HGNC:26885]	-	gene	Name match	0	3.64891	4.58608	3.84034	2.77947	0.442939	3.69162	4.60523	3.43047	3.87623	2.93607	2.51471	4.66946	4.30496	4.13109	3.3438	2.26991	4.26048	2.81456	3.21476	1.72703	0.0892431	4.07989	3.43684	2.33763	3.26026	3.25276	-0.0302984	6.02072	2.13213	3.49516	1.86449	1.98753	4.0199	2.19121	3.35876	3.59822	2.94092	0.455595
GGA2-209	16	23486085	23494402	-	GGA2	ENSG00000103365	golgi associated, gamma adaptin ear containing, ARF binding protein 2 [Source:HGNC Symbol;Acc:HGNC:16064]	-	gene	Name match	0	1.62845	-0.313389	1.37879	-0.0969503	0.254177	-0.0632719	0.755487	1.95995	1.50574	0.75363	0.954626	1.85431	2.04105	2.42515	1.2627	0.870643	0.120638	0.996761	2.28234	2.12702	0.963712	1.12463	0.201767	1.5676	0.855641	-0.914941	2.63733	0.770735	3.0115	2.76108	2.19802	-1.49513	1.42863	-0.881202	0.459285	-1.99306	1.89576	0.507589
FOSB-211	19	45468435	45473040	+	FOSB	ENSG00000125740	FosB proto-oncogene, AP-1 transcription factor subunit [Source:HGNC Symbol;Acc:HGNC:3797]	+	gene	Name match	0	5.83168	5.91617	4.00349	4.37515	3.95342	5.37875	4.97541	5.28081	3.57396	7.78662	5.59057	6.31591	6.6347	6.61704	4.81457	6.38073	5.99838	5.76786	5.22688	4.95113	3.61579	3.20234	5.1757	5.92668	7.25498	6.32267	4.59119	7.62659	5.57782	5.17701	5.05441	1.7419	5.33805	5.09473	5.66874	4.6363	5.60675	4.03392
SHBG-217	17	7614064	7633354	+	SHBG	ENSG00000129214	sex hormone binding globulin [Source:HGNC Symbol;Acc:HGNC:10839]	+	gene	Name match	0	-4.72323	-4.01383	-3.83067	-3.84111	-4.70002	-3.06327	-3.76807	-4.53724	-4.28868	-3.11144	-4.91574	-3.28183	-3.06747	-3.48974	-3.93697	-3.91595	-6.00865	-3.30092	-4.33727	-3.6009	-5.30307	-3.32383	-4.27397	-3.54093	-3.2633	-5.08487	-4.05267	-2.78106	-4.41476	-5.21047	-6.08841	-4.71753	-5.14123	-4.96867	-3.82612	-5.24098	-4.66394	-4.72763
ST3GAL5-AS1-201	2	85889280	85890980	+	ST3GAL5-AS1	ENSG00000232504	ST3GAL5 antisense RNA 1 (head to head) [Source:HGNC Symbol;Acc:HGNC:51129]	+	gene	Name match	0	-2.13827	-0.843904	-3.34524	-1.40815	-2.70002	-1.279	-1.18311	-2.95228	-2.82925	-0.426942	-2.59381	-1.69687	-0.86584	-1.0747	-1.93697	-2.43053	-2.54921	-3.30092	-1.67431	-2.6009	-3.30307	-2.00191	-1.22957	-2.95597	-0.870983	-2.08487	-2.88274	-2.43314	-3.60741	-2.40311	-2.93641	-3.71753	-3.14123	-5.96866	-2.24115	-1.78155	-2.16144	-3.72763
AL133485.2-201	14	50831962	50838100	+	AL133485.2	ENSG00000285747	novel transcript	+	gene	Name match	0	-2.98626	-2.10694	-2.69316	-2.99311	-1.58454	-3.2332	-3.28265	-2.95228	-1.89636	-0.789512	-2.45631	-4.28183	-2.14147	-1.1205	-2.76705	-2.43053	-3.20129	-2.71596	-4.92223	-3.86393	-4.30307	-3.10144	-2.689	-2.54093	-2.35641	-3.08487	-4.4677	-2.43314	-6.41476	-3.40311	-3.93641	-3.30249	-1.8193	-4.96867	-3.01876	-1.78155	-3.2489	-4.72763
LINC01315-201	22	42364402	42369208	-	LINC01315	ENSG00000229891	long intergenic non-protein coding RNA 1315 [Source:HGNC Symbol;Acc:HGNC:50513]	-	gene	Name match	0	-6.46019	-6.16583	-3.15259	-4.16304	-6.43699	-5.2332	-4.50504	-3.80027	-6.28868	-6.0708	-6.06774	-4.28183	-6.5414	-6.2267	-3.35201	-4.65292	-6.00865	-3.88588	-2.33727	-6.33786	-6.45508	-6.0608	-6.42597	-5.12589	-2.80387	-6.23687	-6.20467	-6.3925	-6.41476	-6.36247	-5.93641	-6.45449	-6.29323	-6.12067	-4.82612	-6.39299	-5.2489	-6.46459
AC019197.1-208	2	164912333	164959082	+	AC019197.1	ENSG00000236283	novel transcript, antisense to SLC38A11 and SCN3A	+	gene	Name match	0	-6.30819	-4.01383	-6.3046	-6.31504	-4.70002	-6.3852	-6.09	-6.27421	-4.70372	-4.9188	-6.06774	-6.0188	-6.5414	-6.2267	-6.08897	-6.23788	-6.16065	-6.03789	-5.92223	-4.6009	-2.98115	-2.32383	-4.689	-6.27789	-1.94137	-4.4999	-6.20467	-4.65553	-3.41476	-6.36247	-5.93641	-6.45449	-6.29323	-6.12067	-5.97812	-4.65602	-6.4009	-6.46459
KBTBD3-202	11	106076004	106077348	-	KBTBD3	ENSG00000182359	kelch repeat and BTB domain containing 3 [Source:HGNC Symbol;Acc:HGNC:22934]	-	gene	Name match	0	-1.72323	-0.399119	0.0953331	0.246351	-1.37809	0.0705838	0.157925	-1.1222	-0.829248	1.34799	-0.330776	0.0874044	-2.06747	-0.167808	-0.413409	-0.171792	-1.10175	-0.157962	-0.636831	-0.0361138	-2.71811	-1.58687	-0.391324	0.00339146	0.619343	-2.38443	-1.19469	-0.090745	-0.955331	-1.62551	-0.476974	-3.71753	-1.8193	-1.57635	-0.540715	-0.153521	-0.926974	-1.61215
LINC01393-206	7	115030564	115125935	+	LINC01393	ENSG00000225535	long intergenic non-protein coding RNA 1393 [Source:HGNC Symbol;Acc:HGNC:50669]	+	gene	Name match	0	-6.46019	-4.01383	-4.56763	-6.31504	-6.28498	-5.2332	-6.24201	-6.27421	-2.82925	-5.9188	-6.06774	-5.86679	-1.30194	-6.2267	-3.93697	-6.23788	-4.42368	-6.03789	-3.60031	-6.33786	-5.30307	-6.0608	-6.42597	-6.27789	-4.67834	-5.08487	-6.20467	-6.3925	-6.56677	-6.36247	-6.08841	-6.30249	-6.29323	-4.96867	-5.97812	-3.91906	-6.4009	-6.46459
LINC02181-201	16	87057784	87063991	+	LINC02181	ENSG00000232190	long intergenic non-protein coding RNA 2181 [Source:HGNC Symbol;Acc:HGNC:53043]	+	gene	Name match	0	-3.50084	-3.20647	-4.56763	-6.31504	-6.28498	-6.2332	-6.09	-6.27421	-6.44068	-4.33383	-6.06774	-6.0188	-2.68896	-6.2267	-6.08897	-3.06796	-6.16065	-6.03789	-4.33727	-6.33786	-3.98115	-3.10144	-6.42597	-4.54093	-6.2633	-4.4999	-6.20467	-6.3925	-4.41476	-6.36247	-6.08841	-4.71753	-6.14123	-6.12067	-5.97812	-6.24098	-6.4009	-6.31259
AC010976.1-219	2	127467825	127492976	+	AC010976.1	ENSG00000231731	novel transcript, antisense to IWS1	+	gene	Name match	0	-1.98626	-1.31339	-1.69316	-1.35568	-2.03705	-2.42584	-1.33512	-1.1222	-0.765118	-2.33383	-2.2153	-3.86679	-2.48251	-3.26734	-0.936971	-1.06796	-1.61633	-2.71596	-1.4628	-2.01594	-2.05515	-2.10144	-1.81454	-1.371	-1.50841	-2.27751	-1.59323	-2.91856	-2.41476	-2.30358	-3.61448	-3.49513	-2.33387	-3.3837	-3.01876	-1.71742	-3.07898	-1.06466
GPR61-205	1	109539928	109542876	+	GPR61	ENSG00000156097	G protein-coupled receptor 61 [Source:HGNC Symbol;Acc:HGNC:13300]	+	gene	Name match	0	-2.84876	-6.16583	-6.15259	-4.16304	-6.28498	-6.2332	-6.09	-6.27421	-4.28868	-6.0708	-4.33078	-5.86679	-3.3894	-5.0747	-5.93697	-3.91595	-5.00865	-5.88588	-5.92223	-5.18586	-6.30307	-3.58687	-2.95204	-4.12589	-6.2633	-6.23687	-6.05267	-3.91856	-4.41476	-6.36247	-4.93641	-6.45449	-6.14123	-6.12067	-4.82612	-6.39299	-6.4009	-6.31259
RHOA-IT1-201	3	49365145	49367006	-	RHOA-IT1	ENSG00000235908	RHOA intronic transcript 1 [Source:HGNC Symbol;Acc:HGNC:41308]	-	gene	Name match	0	0.199603	-1.49027	1.87531	1.63786	0.222813	-0.947795	1.22288	-0.264221	0.665517	0.901384	0.351048	1.15558	0.0700297	-0.216718	1.97592	0.961791	1.12064	0.772329	-0.79295	0.901602	0.0188537	0.0912036	1.24173	2.35792	0.56959	0.748024	-0.593235	0.566863	-0.185944	-0.686906	-0.381817	0.0898279	-0.308338	-0.759212	-0.153692	-0.358341	-0.0789766	-0.268195
CCDC102B-211	18	68715275	68874709	+	CCDC102B	ENSG00000150636	coiled-coil domain containing 102B [Source:HGNC Symbol;Acc:HGNC:26295]	+	gene	Name match	0	-0.986263	0.928686	-1.45215	-1.30506	0.585383	-0.124672	-1.23202	-1.16801	-1.24429	0.456244	1.40619	-0.866792	-0.86584	-1.55114	0.129118	-0.00906231	-0.921182	3.6455	-0.462802	-1.05658	-1.60263	-0.516479	-0.12422	-1.26791	-0.380657	0.643055	-1.14578	-1.65553	0.539433	-1.40311	-1.35144	-0.980561	-0.681796	-0.683263	0.261346	1.24283	-0.494014	-3.50523
NR1I3-215	1	161235257	161238133	-	NR1I3	ENSG00000143257	nuclear receptor subfamily 1 group I member 3 [Source:HGNC Symbol;Acc:HGNC:7969]	-	gene	Name match	0	-2.50084	-2.20647	-2.34524	-2.84111	-2.96305	-3.91127	-3.28265	-2.80027	-1.20122	-2.33383	-3.59381	-2.86679	-1.63451	-2.61527	-2.12962	-1.1086	-2.10175	-1.36232	-2.11488	-1.542	-1.71811	-2.9088	-1.22957	-2.54093	-4.67834	-2.17798	-1.88274	-2.78106	-1.95533	-1.81815	-4.35144	-3.71753	-3.33387	-3.64674	-3.24115	-1.84867	-2.54846	-2.22513
AC063926.2-201	12	130465008	130466315	-	AC063926.2	ENSG00000279146	novel transcript	-	gene	Name match	0	-6.46019	-4.01383	-6.15259	-3.16304	-6.43699	-6.3852	-6.24201	-6.27421	-2.20122	-6.0708	-4.91574	-6.0188	-6.5414	-6.2267	-6.08897	-6.38988	-3.42368	-6.03789	-6.07424	-6.33786	-6.30307	-5.9088	-6.27397	-6.27789	-4.67834	-1.9974	-6.20467	-6.3925	-6.56677	-6.36247	-6.08841	-6.45449	-6.14123	-6.12067	-5.82612	-6.39299	-6.4009	-6.31259
AF196972.1-201	X	48506523	48508838	-	AF196972.1	ENSG00000224292	novel transcript, antisense to PORCN, EBP	-	gene	Name match	0	-5.30819	-4.42887	-4.15259	-4.57808	-3.70002	-2.91127	-3.76807	-6.27421	-4.28868	-5.9188	-4.91574	-4.86679	-3.3894	-3.48974	-4.35201	-4.65292	-4.42368	-5.88588	-3.92223	-6.18586	-4.71811	-6.0608	-4.27397	-6.12589	-3.94137	-6.23687	-6.05267	-6.3925	-4.41476	-6.36247	-2.61448	-6.45449	-6.29323	-6.12067	-5.82612	-3.43363	-3.92697	-6.46459
HNF1A-AS1-204	12	120969838	120972292	-	HNF1A-AS1	ENSG00000241388	HNF1A antisense RNA 1 [Source:HGNC Symbol;Acc:HGNC:26785]	-	gene	Name match	0	-5.30819	-4.01383	-3.56763	-5.16304	-6.28498	-4.64823	-6.09	-6.27421	-5.28868	-3.9188	-4.33078	-4.86679	-5.3894	-6.2267	-5.93697	-5.23788	-4.42368	-3.07853	-3.33727	-4.18586	-5.30307	-6.0608	-3.27397	-6.27789	-4.67834	-3.4999	-6.05267	-5.24049	-5.41476	-6.36247	-5.93641	-5.30249	-3.55627	-4.96867	-5.82612	-6.39299	-6.4009	-6.46459
ABHD1-205	2	27123789	27130812	+	ABHD1	ENSG00000143994	abhydrolase domain containing 1 [Source:HGNC Symbol;Acc:HGNC:17553]	+	gene	Name match	0	-2.60775	-3.42887	-4.15259	-1.35568	-2.11506	-3.06327	-2.38956	-1.72988	-2.38179	-2.0119	-3.10838	-2.86679	-1.74555	-0.987236	-2.76705	-1.1086	-2.42368	-2.88588	-1.92223	-1.79354	-3.30307	-2.44936	-1.57353	-1.66646	-2.67834	-3.76294	-1.35223	-2.54005	-2.71432	-2.62551	-2.12905	-3.98056	-2.9713	-5.96866	-3.50419	-2.15352	-3.92697	-3.14266
TNS2-209	12	53049189	53056377	+	TNS2	ENSG00000111077	tensin 2 [Source:HGNC Symbol;Acc:HGNC:19737]	+	gene	Name match	0	-1.91587	-3.01383	-2.69316	-3.16304	-2.19752	-3.42584	-3.28265	-3.80027	-3.48132	-3.11144	-3.10838	-3.28183	-2.92997	-1.48974	-2.76705	-1.65292	-3.00865	-2.07853	-3.92223	-3.18586	-2.98115	-1.73887	-2.36708	-2.219	-2.67834	-2.62543	-6.05267	-3.43314	-4.8298	-3.04054	-4.35144	-6.30249	-2.23434	-4.96867	-2.65619	-2.91906	-2.78947	-3.31259
SILC1-227	2	5932788	5973464	+	SILC1	ENSG00000232044	sciatic injury induced lincRNA upregulator of SOX11 [Source:HGNC Symbol;Acc:HGNC:26403]	+	gene	Name match	0	-6.46019	-6.16583	-6.3046	-4.16304	-3.96305	-6.3852	-6.24201	-6.27421	-3.96675	-6.0708	-3.10838	-6.0188	-6.5414	-6.2267	-6.08897	-6.23788	-6.16065	-3.07853	-6.07424	-6.33786	-6.30307	-6.0608	-3.95204	-3.80396	-3.09338	-6.23687	-6.20467	-6.24049	-6.56677	-6.21047	-6.08841	-6.45449	-6.14123	-6.12067	-5.97812	-6.39299	-6.4009	-6.46459
SIAE-206	11	124636847	124676303	-	SIAE	ENSG00000110013	sialic acid acetylesterase [Source:HGNC Symbol;Acc:HGNC:18187]	-	gene	Name match	0	-1.91587	-0.490267	-0.598006	-0.0755767	-2.28498	-0.840879	-0.0239139	-0.289312	0.531499	0.739416	-0.915738	-1.34323	2.16134	-0.167808	-0.982775	-0.778449	0.873998	0.557061	-0.79295	0.733002	-1.09362	-1.44936	0.0298139	-1.54093	-1.2633	-1.5613	-1.00827	-0.196098	0.551021	0.959457	-0.321696	-3.30249	-0.617666	-0.759212	-2.12568	-2.65602	-0.89135	-1.22513
LINC-PINT-221	7	130944198	131108030	-	LINC-PINT	ENSG00000231721	long intergenic non-protein coding RNA, p53 induced transcript [Source:HGNC Symbol;Acc:HGNC:26885]	-	gene	Name match	0	4.05046	4.89981	4.42105	3.08251	1.20687	4.17301	5.22628	4.00321	4.79945	3.77643	2.89804	5.48304	5.02211	5.48324	3.92256	3.23988	4.80834	3.31869	3.96499	2.52495	0.866851	4.41763	4.08907	2.8571	3.68068	3.7014	0.792824	6.14348	2.95374	4.26527	2.16163	2.71153	4.23707	2.70729	3.86038	4.07982	3.46534	1.74811
PMFBP1-210	16	72164786	72176878	-	PMFBP1	ENSG00000118557	polyamine modulated factor 1 binding protein 1 [Source:HGNC Symbol;Acc:HGNC:17728]	-	gene	Name match	0	-1.09874	-2.20647	-2.34524	-0.703608	-0.963054	-0.709635	-1.63057	-1.47835	-3.96675	-1.74887	-1.10838	-1.86679	-1.06747	-1.43084	-2.03008	-3.43053	-2.20129	-1.07853	-1.60031	-2.01594	-0.945522	-0.323834	-2.46661	-1.80396	-2.09338	-2.27751	-2.35223	-1.78106	-0.659876	-1.81815	-2.93641	-3.71753	-0.333873	-1.72074	-1.57819	-2.15352	-1.07898	-2.85316
FAM242C-204	12	54085132	54125830	-	FAM242C	ENSG00000250432	family with sequence similarity 242 member C [Source:HGNC Symbol;Acc:HGNC:53873]	-	gene	Name match	0	-6.30819	-5.01383	-4.15259	-6.31504	-3.11506	-3.42584	-6.09	-4.1222	-6.28868	-2.74887	-4.91574	-6.0188	-4.3894	-5.0747	-4.35201	-3.06796	-5.00865	-6.03789	-5.92223	-3.01594	-4.71811	-6.0608	-4.27397	-6.27789	-5.2633	-6.08487	-6.05267	-6.3925	-6.41476	-5.21047	-6.08841	-6.45449	-6.14123	-6.12067	-5.82612	-3.24098	-6.2489	-5.31259
AC090515.2-201	15	58768072	58770974	-	AC090515.2	ENSG00000245975	novel transcript	-	gene	Name match	0	-1.22073	-2.5544	-2.69316	-2.07558	-1.82555	-1.64823	-0.768075	-1.59864	-2.96675	0.836092	-1.39218	-1.61886	-2.06747	-1.48974	-1.35201	-0.778449	-4.00865	-0.885882	-3.11488	-1.6009	-3.13315	-2.10144	-2.36708	-1.66646	-0.53538	-2.62543	-4.05267	-3.24049	-1.8298	-2.75104	-2.76648	-3.98056	-2.55627	-3.96867	-2.36669	-1.91906	-1.85658	-3.31259
AC104389.4-204	11	5572289	5624894	-	AC104389.4	ENSG00000239920	novel transcript	-	gene	Name match	0	-1.91587	-1.25894	-3.56763	-2.16304	-2.28498	-1.91127	-2.63057	-3.80027	-1.82925	-0.831332	-3.10838	-3.05944	-3.80444	-4.48974	-2.47754	-3.23788	-2.10175	-2.71596	-2.33727	-2.37851	-1.39618	-1.9088	-3.10404	-2.66646	-3.67834	-1.13067	-4.05267	-1.71693	-2.3273	-6.21047	-3.93641	-2.3956	-2.23434	-3.96867	-2.50419	-1.84867	-2.44155	-3.50523
LINC-PINT-208	7	130944167	131110176	-	LINC-PINT	ENSG00000231721	long intergenic non-protein coding RNA, p53 induced transcript [Source:HGNC Symbol;Acc:HGNC:26885]	-	gene	Name match	0	4.80945	5.76178	5.00791	4.32178	1.6923	5.32331	6.05051	4.72877	5.40044	4.19625	4.21997	6.08303	5.45177	6.16669	4.49661	3.8914	5.46861	3.9752	4.56661	3.10416	1.58567	4.94607	4.76974	3.39178	4.35049	4.31921	1.59839	6.91591	3.5204	4.84414	3.19288	3.2053	4.70191	3.42365	4.61371	4.80136	4.25889	2.20311
XKR9-204	8	70669365	70734491	+	XKR9	ENSG00000221947	XK related 9 [Source:HGNC Symbol;Acc:HGNC:20937]	+	gene	Name match	0	-1.84876	-1.25894	-2.34524	-2.4626	-3.70002	-2.32631	-2.09	-2.1222	-2.04075	-2.74887	-2.2153	-2.16635	-1.80444	-2.26734	-2.47754	-3.91595	-1.25376	-4.88588	-1.16735	-3.6009	-2.05515	-2.73887	-3.27397	-2.03843	-3.09338	-1.27751	-4.4677	-3.65553	-2.95533	-1.88854	-2.76648	-4.71753	-3.55627	-3.16131	-2.50419	-2.65602	-3.66394	-1.85316
TMEM275-201	1	46532166	46543969	-	TMEM275	ENSG00000282881	transmembrane protein 275 [Source:HGNC Symbol;Acc:HGNC:53938]	-	gene	Name match	0	-6.46019	-6.16583	-6.3046	-6.16304	-6.43699	-6.3852	-3.50504	-6.1222	-4.70372	-4.9188	-2.91574	-6.0188	-2.21948	-6.2267	-6.08897	-4.23788	-6.16065	-5.88588	-6.07424	-6.33786	-6.45508	-6.0608	-5.27397	-6.27789	-3.67834	-6.08487	-6.20467	-6.3925	-6.41476	-4.62551	-6.08841	-6.30249	-6.29323	-6.12067	-5.97812	-6.39299	-6.4009	-6.46459
AC084117.1-201	11	18405609	18406731	+	AC084117.1	ENSG00000256006	novel transcript	+	gene	Name match	0	-1.09874	0.0522604	-0.508738	0.523461	-1.1557	1.33666	-0.257113	1.98109	0.466208	1.06989	0.728118	2.32796	-0.122615	1.89684	-1.84951	-1.23788	-0.33622	0.158512	0.417617	0.0620667	-1.17379	-1.66087	-0.0260392	-0.125892	0.0586278	-0.277511	-1.66035	-1.15303	-2.60741	-0.327825	0.107988	-2.21503	-0.855826	-1.01447	-0.211407	0.313605	-0.366259	-0.312589
C19orf85-201	19	55463002	55464707	-	C19orf85	ENSG00000283567	chromosome 19 open reading frame 85 [Source:HGNC Symbol;Acc:HGNC:53653]	-	gene	Name match	0	-6.46019	-6.01383	-6.15259	-6.31504	-6.43699	-6.2332	-5.09	-6.27421	-6.28868	-2.21836	-4.33078	-5.86679	-3.06747	-3.75277	-6.08897	-4.65292	-6.00865	-4.88588	-6.07424	-4.6009	-6.30307	-6.0608	-3.95204	-3.12589	-5.2633	-6.23687	-6.05267	-4.65553	-6.41476	-6.36247	-5.93641	-6.45449	-6.29323	-5.96866	-5.82612	-6.24098	-6.4009	-6.46459
SERINC4-206	15	43796730	43799095	-	SERINC4	ENSG00000184716	serine incorporator 4 [Source:HGNC Symbol;Acc:HGNC:32237]	-	gene	Name match	0	0.821092	0.630027	1.01733	1.50939	1.21486	-0.532757	1.4257	0.270115	1.5693	1.89499	0.150351	0.65677	2.16902	2.09021	1.0854	1.17151	0.811534	-0.0279011	1.23764	1.89095	0.627663	1.45753	2.59948	2.30456	0.450945	1.30745	1.36519	1.96408	0.842625	0.248963	-0.351443	-0.60205	0.626956	-0.414076	1.22917	1.42435	0.21053	0.887083
GGA2-204	16	23493360	23510424	-	GGA2	ENSG00000103365	golgi associated, gamma adaptin ear containing, ARF binding protein 2 [Source:HGNC Symbol;Acc:HGNC:16064]	-	gene	Name match	0	0.321165	-2.01383	0.056859	-1.11865	-1.37809	-0.947795	-0.732451	0.954613	0.505736	-1.0119	-1.2153	0.455136	0.676687	0.795666	0.192312	-0.537441	-1.20129	-0.715957	0.885122	0.528385	-0.748486	-0.385234	-0.689004	0.213958	-0.508413	-1.9974	1.38196	-0.568067	1.90717	1.41889	1.07482	-2.60205	-1.8193	-2.64674	-0.781723	-3.65602	0.305687	-0.668733
TMC4-204	19	54164552	54168482	-	TMC4	ENSG00000167608	transmembrane channel like 4 [Source:HGNC Symbol;Acc:HGNC:22998]	-	gene	Name match	0	-4.30819	-6.01383	-6.15259	-3.84111	-4.70002	-6.3852	-6.24201	-4.53724	-5.28868	-4.9188	-4.91574	-6.0188	-3.58205	-5.0747	-3.93697	-5.23788	-6.16065	-3.30092	-6.07424	-6.18586	-3.98115	-3.32383	-3.46661	-4.54093	-5.2633	-3.08487	-3.24531	-4.24049	-6.41476	-5.21047	-6.08841	-6.45449	-3.8193	-6.12067	-5.97812	-4.24098	-6.4009	-6.31259
MIR17HG-202	13	91347942	91352096	+	MIR17HG	ENSG00000215417	miR-17-92a-1 cluster host gene [Source:HGNC Symbol;Acc:HGNC:23564]	+	gene	Name match	0	1.39225	1.88704	1.27367	2.35266	0.621909	3.36113	1.65819	2.33723	0.949725	2.67739	1.40619	1.47306	2.23995	3.04424	1.0854	1.6201	0.239282	3.14202	1.23764	1.78568	-0.372337	0.749415	1.52693	1.80485	1.80279	-1.4999	1.64777	0.654326	0.0609705	0.344121	1.25342	0.0898279	-0.855826	0.316737	1.67373	1.98783	-0.226534	1.03614
AC010976.1-220	2	127467825	127494706	+	AC010976.1	ENSG00000231731	novel transcript, antisense to IWS1	+	gene	Name match	0	-1.78463	-1.62151	-0.867192	-1.57808	-1.82555	-1.14573	-1.00254	-0.340843	-0.616254	-2.21836	-2.2153	-2.69687	-3.58205	-3.0747	-1.12962	-0.537441	-1.05445	-2.42645	-0.752308	-0.937933	-2.30307	-2.44936	-1.22957	-0.955967	-1.61944	-2.4999	-1.00827	-3.24049	-1.77091	-1.51003	-3.35144	-4.71753	-1.8933	-2.96867	-3.24115	-1.78155	-2.07898	-1.14266
AC129492.1-210	17	8144056	8146024	-	AC129492.1	ENSG00000179094	period circadian regulator 1 [Source:NCBI gene;Acc:5187]	-	gene	Name match	0	1.35002	0.963451	-0.0233114	0.551206	0.737386	1.5677	3.96121	1.58516	1.96871	1.16867	0.369664	3.26507	1.56479	2.82012	0.790949	3.1415	2.53439	1.50644	1.46147	1.23199	-0.0742556	1.96772	1.6449	3.21618	1.78109	2.64984	0.647774	3.09936	1.55678	1.48997	0.253419	0.926329	2.67255	2.43221	1.23997	0.857048	0.739783	0.38785
SOCS1-201	16	11254405	11256179	-	SOCS1	ENSG00000185338	suppressor of cytokine signaling 1 [Source:HGNC Symbol;Acc:HGNC:19383]	-	gene	Name match	0	0.134752	1.32602	1.77814	1.61175	1.63983	1.98112	2.01852	2.49251	1.88125	3.64726	1.40619	3.36203	2.27948	1.50273	2.63668	0.838935	3.42181	0.828363	3.37239	1.65334	-0.630649	2.11911	2.45735	1.99305	2.47479	1.38274	0.423067	2.76513	1.8379	1.45487	1.77784	0.555491	1.2934	0.160618	0.32363	1.39564	1.89576	0.442298
CC2D2B-209	10	95922004	95938658	+	CC2D2B	ENSG00000188649	coiled-coil and C2 domain containing 2B [Source:HGNC Symbol;Acc:HGNC:31666]	+	gene	Name match	0	-3.13827	-2.6919	-4.56763	-4.16304	-2.28498	-3.2332	-3.50504	-3.31485	-3.11875	-2.74887	-2.91574	-4.28183	-2.14147	-3.75277	-3.93697	-2.91595	-4.00865	-3.56395	-3.92223	-3.86393	-2.71811	-4.32383	-3.95204	-5.12589	-3.2633	-3.27751	-6.20467	-4.65553	-3.09283	-3.04054	-6.08841	-4.71753	-2.9713	-6.12067	-4.82612	-3.43363	-4.2489	-3.99066
GGA2-215	16	23491777	23510488	-	GGA2	ENSG00000103365	golgi associated, gamma adaptin ear containing, ARF binding protein 2 [Source:HGNC Symbol;Acc:HGNC:16064]	-	gene	Name match	0	0.598699	-1.62151	0.417261	-0.915112	-0.963054	-0.709635	-0.417578	1.19973	0.910993	-0.709342	-0.871344	0.747918	0.950448	1.18269	0.489293	-0.193487	-0.964251	-0.331293	1.12216	0.836507	-0.303074	0.0684836	-0.165442	0.615575	-0.240932	-1.69255	1.64082	0.00743539	2.23629	1.73205	1.302	-2.3956	-1.18703	-2.3837	-0.4338	-3.07106	0.583988	-0.33531
LINC-PINT-212	7	130944293	131108099	-	LINC-PINT	ENSG00000231721	long intergenic non-protein coding RNA, p53 induced transcript [Source:HGNC Symbol;Acc:HGNC:26885]	-	gene	Name match	0	4.42313	5.21138	4.74147	3.46996	1.44294	4.48876	5.56284	4.38955	5.22307	3.82436	3.24161	5.72005	5.37588	5.84193	4.20258	3.55816	5.10379	3.63179	4.19151	2.81132	1.34078	4.68085	4.45905	3.16413	3.98463	4.05724	1.1665	6.42351	3.27523	4.55191	2.49405	3.07689	4.48722	2.89552	4.15402	4.46896	3.81853	2.06679
ZSCAN30-204	18	35289345	35290232	-	ZSCAN30	ENSG00000186814	zinc finger and SCAN domain containing 30 [Source:HGNC Symbol;Acc:HGNC:33517]	-	gene	Name match	0	-1.02279	-0.131186	-0.867192	-0.256149	-0.793129	0.0705838	-0.768075	-1.59864	-1.4307	0.540637	-1.05776	-0.00881095	-2.30194	-0.615267	-0.322262	-0.0480564	-1.61633	-2.42645	-0.71278	-0.726429	-1.91076	-1.32383	-0.782114	-1.03843	0.244494	-1.69255	-1.66035	0.617489	-1.37037	-2.04054	-1.47697	-2.3956	-2.14123	-2.79874	-1.50419	0.080944	-1.07898	-2.99066
HCG27-201	6	31197760	31203968	+	HCG27	ENSG00000206344	HLA complex group 27 [Source:HGNC Symbol;Acc:HGNC:27366]	+	gene	Name match	0	-0.0414048	0.905034	1.37879	1.98162	0.597661	2.25866	1.27632	0.337229	1.31123	2.61648	0.852446	1.42783	-0.458665	0.417154	0.817916	1.2935	1.9629	0.573549	1.91697	1.24877	-0.11325	1.38582	1.10107	1.21396	1.74793	-0.277511	1.05586	0.403364	0.745108	0.359387	1.10799	-1.84306	-0.11886	-1.50923	0.343808	1.1599	1.16049	-0.290222
LINC01160-202	1	111599655	111608318	-	LINC01160	ENSG00000231346	long intergenic non-protein coding RNA 1160 [Source:HGNC Symbol;Acc:HGNC:49525]	-	gene	Name match	0	-4.72323	-5.01383	-6.3046	-4.57808	-6.28498	-5.2332	-6.24201	-6.1222	-4.28868	-4.9188	-6.06774	-6.0188	-3.58205	-2.90477	-4.93697	-6.23788	-6.00865	-3.30092	-4.92223	-6.18586	-5.30307	-3.58687	-6.42597	-5.12589	-6.2633	-6.23687	-6.05267	-6.3925	-6.41476	-6.21047	-4.35144	-6.45449	-6.14123	-6.12067	-5.82612	-6.39299	-6.4009	-6.31259
VWA3A-201	16	22121024	22156100	+	VWA3A	ENSG00000175267	von Willebrand factor A domain containing 3A [Source:HGNC Symbol;Acc:HGNC:27088]	+	gene	Name match	0	-5.30819	-6.01383	-2.98267	-3.16304	-4.28498	-3.42584	-6.09	-2.66277	-4.28868	-2.9188	-3.59381	-4.28183	-3.80444	-6.2267	-4.35201	-3.91595	-4.00865	-3.30092	-3.92223	-3.6009	-3.30307	-2.9088	-4.27397	-5.12589	-3.67834	-3.76294	-4.4677	-3.24049	-5.41476	-3.88854	-4.93641	-6.30249	-2.8193	-6.12067	-3.24115	-5.24098	-4.2489	-5.31259
AL161668.4-201	14	21024172	21029245	+	AL161668.4	ENSG00000258604	novel transcript	+	gene	Name match	0	-5.30819	-4.42887	-6.3046	-4.57808	-4.70002	-5.2332	-6.24201	-6.27421	-6.44068	-4.33383	-6.06774	-6.0188	-4.3894	-4.0747	-6.08897	-6.38988	-5.00865	-6.03789	-6.07424	-6.18586	-4.71811	-3.9088	-6.27397	-6.27789	-6.4153	-6.23687	-6.20467	-6.24049	-5.41476	-6.21047	-6.08841	-6.45449	-6.29323	-6.12067	-5.97812	-6.39299	-6.4009	-6.46459
MATN1-AS1-201	1	30718504	30726744	+	MATN1-AS1	ENSG00000186056	MATN1 antisense RNA 1 [Source:HGNC Symbol;Acc:HGNC:40364]	+	gene	Name match	0	0.21537	0.905034	-0.72633	2.07537	-0.262614	1.8275	1.76798	0.748162	1.47287	1.60477	0.654117	1.14444	2.55897	0.706661	0.0630287	1.60132	0.957139	1.1028	1.27744	1.24877	-0.779512	0.630362	1.2496	1.40549	1.86598	0.0236586	-0.0526662	1.38156	0.724788	-0.233188	0.421146	-1.5476	0.716753	-1.72074	0.616826	0.358929	-0.0991545	-0.268195
EFCAB13-209	17	47323961	47342027	+	EFCAB13	ENSG00000178852	EF-hand calcium binding domain 13 [Source:HGNC Symbol;Acc:HGNC:26864]	+	gene	Name match	0	0.419729	0.686611	0.0173306	0.5374	-0.963054	1.09772	-0.663738	-0.478346	-0.159397	-0.426942	0.424112	0.0639454	1.35206	-0.167808	-0.615043	-1.98995	0.86172	-0.676429	-0.462802	-1.37851	-0.303074	-0.385234	-2.27397	0.39767	0.260262	0.163062	-3.73074	-0.240492	-1.37037	-1.00101	-0.29255	-0.980561	0.382334	-1.32481	0.42181	0.168407	-0.140377	-1.14266
ANKRD34A-201	1	145959441	145964575	-	ANKRD34A	ENSG00000272031	ankyrin repeat domain 34A [Source:HGNC Symbol;Acc:HGNC:27639]	-	gene	Name match	0	-1.66434	0.073634	-0.830666	0.0464138	-0.307702	0.534987	0.610437	-0.191465	0.120711	1.43876	-0.271882	0.381136	0.352065	0.495157	0.348431	-0.880329	0.239282	-0.157962	0.792012	-0.119772	-0.602635	-0.153909	0.453954	0.642293	0.0942517	-0.836938	-1.40881	0.081436	-0.224938	-1.30358	-0.936406	-1.21503	0.198622	-1.16131	-0.871921	0.629381	-0.140377	-1.78903
GLI2-208	2	120792283	120991380	+	GLI2	ENSG00000074047	GLI family zinc finger 2 [Source:HGNC Symbol;Acc:HGNC:4318]	+	gene	Name match	0	-6.46019	-6.16583	-3.83067	-6.31504	-2.96305	-2.14573	-4.50504	-6.27421	-3.70372	-6.0708	-6.06774	-6.0188	-2.58205	-6.2267	-6.08897	-6.23788	-6.16065	-6.03789	-6.07424	-6.33786	-6.45508	-6.0608	-6.42597	-6.27789	-6.4153	-6.23687	-6.20467	-6.3925	-6.56677	-6.36247	-6.08841	-6.30249	-6.29323	-6.12067	-5.97812	-6.39299	-6.4009	-6.46459
GLI2-209	2	120792283	120991380	+	GLI2	ENSG00000074047	GLI family zinc finger 2 [Source:HGNC Symbol;Acc:HGNC:4318]	+	gene	Name match	0	-6.46019	-6.16583	-3.83067	-6.31504	-2.96305	-2.14573	-4.50504	-6.27421	-3.70372	-6.0708	-6.06774	-6.0188	-2.58205	-6.2267	-6.08897	-6.23788	-6.16065	-6.03789	-6.07424	-6.33786	-6.45508	-6.0608	-6.42597	-6.27789	-6.4153	-6.23687	-6.20467	-6.3925	-6.56677	-6.36247	-6.08841	-6.30249	-6.29323	-6.12067	-5.97812	-6.39299	-6.4009	-6.46459
LINC-PINT-205	7	130944162	131107030	-	LINC-PINT	ENSG00000231721	long intergenic non-protein coding RNA, p53 induced transcript [Source:HGNC Symbol;Acc:HGNC:26885]	-	gene	Name match	0	3.2824	3.65506	3.41536	2.18569	0.107336	2.88834	3.99348	2.91946	4.04894	2.7712	1.89162	4.28549	4.00184	4.89181	2.88001	2.431	3.49915	2.25367	2.92326	1.55561	0.0544776	2.82252	3.4759	1.86279	2.2524	2.87803	-0.0984699	4.90798	2.0115	3.23248	1.01779	1.85233	2.617	1.37118	2.97801	3.26284	2.51928	1.0968
SGK1-220	6	134259793	134317629	-	SGK1	ENSG00000118515	serum/glucocorticoid regulated kinase 1 [Source:HGNC Symbol;Acc:HGNC:10810]	-	gene	Name match	0	-6.46019	-4.42887	-4.56763	-4.16304	-4.70002	-6.2332	-4.50504	-6.27421	-6.28868	-3.59687	-5.91574	-4.28183	-6.5414	-6.2267	-3.12962	-6.38988	-6.16065	-4.88588	-5.92223	-6.18586	-5.30307	-6.0608	-4.689	-6.27789	-6.4153	-6.23687	-6.20467	-6.24049	-6.41476	-6.21047	-6.08841	-6.45449	-6.29323	-6.12067	-5.97812	-6.24098	-6.2489	-6.31259
AC062037.3-207	2	85425792	85426721	+	AC062037.3	ENSG00000286011	novel transcript	+	gene	Name match	0	-6.30819	-6.16583	-5.15259	-6.31504	-6.28498	-5.2332	-4.50504	-6.1222	-6.44068	-6.0708	-5.91574	-4.86679	-6.3894	-6.2267	-5.93697	-3.43053	-6.00865	-3.56395	-4.92223	-4.18586	-3.71811	-4.9088	-3.689	-6.27789	-4.67834	-6.23687	-6.05267	-6.3925	-4.8298	-5.21047	-6.08841	-6.45449	-4.55627	-6.12067	-5.97812	-6.39299	-6.4009	-6.46459
DDIT3-205	12	57516809	57520511	-	DDIT3	ENSG00000175197	DNA damage inducible transcript 3 [Source:HGNC Symbol;Acc:HGNC:2726]	-	gene	Name match	0	3.1012	2.79995	3.72699	3.7897	3.34983	4.52669	5.6979	4.49527	3.18908	5.16468	2.89483	4.79499	4.10345	4.51495	3.89592	4.79141	3.80994	3.55083	3.48928	3.98532	1.11478	3.11079	3.58867	4.63732	5.20481	3.72571	3.96553	4.34259	2.57392	2.80912	2.55143	3.12168	3.41336	2.69667	3.54892	4.09217	2.7511	2.76956
SH3TC2-203	5	149031586	149042747	-	SH3TC2	ENSG00000169247	SH3 domain and tetratricopeptide repeats 2 [Source:HGNC Symbol;Acc:HGNC:29427]	-	gene	Name match	0	-4.72323	-5.01383	-6.3046	-6.31504	-5.28498	-6.3852	-6.24201	-6.27421	-6.44068	-2.9188	-6.06774	-6.0188	-4.80444	-1.68238	-6.08897	-6.38988	-6.16065	-6.03789	-6.07424	-4.18586	-6.45508	-6.0608	-5.27397	-6.27789	-4.2633	-6.23687	-6.05267	-6.24049	-4.41476	-6.36247	-6.08841	-6.45449	-6.14123	-6.12067	-5.97812	-6.24098	-6.4009	-6.46459
AL662890.1-201	6	28837869	28839006	-	AL662890.1	ENSG00000225173	novel transcript	-	gene	Name match	0	-6.30819	-3.6919	-6.3046	-6.31504	-6.43699	-6.3852	-4.50504	-3.80027	-6.44068	-4.9188	-5.91574	-5.86679	-4.3894	-3.0747	-3.12962	-6.23788	-5.00865	-4.88588	-3.92223	-3.86393	-6.45508	-6.0608	-6.42597	-3.80396	-3.94137	-6.08487	-4.4677	-5.24049	-6.56677	-6.36247	-6.08841	-6.30249	-6.29323	-5.96866	-5.97812	-3.91906	-6.4009	-6.46459
ZNF141-201	4	337814	384868	+	ZNF141	ENSG00000131127	zinc finger protein 141 [Source:HGNC Symbol;Acc:HGNC:12926]	+	gene	Name match	0	2.00922	2.83792	0.641821	2.15889	2.28487	2.47071	1.60348	0.986322	1.92564	2.00007	1.06154	1.05207	1.07003	2.13475	2.19745	1.96669	0.886173	0.984483	1.13305	2.03331	1.98694	3.20495	1.44028	2.27071	1.35141	0.797777	2.23274	0.11706	2.38937	0.544419	1.91534	0.425431	1.18969	1.07573	1.58327	2.8385	1.7511	-3.72763
AC006237.1-201	17	35757199	35758325	-	AC006237.1	ENSG00000271392	novel transcript, sense intronic to MMP28	-	gene	Name match	0	-3.30819	-6.16583	-3.83067	-3.84111	-3.47763	-4.64823	-6.09	-5.1222	-3.70372	-6.0708	-4.91574	-6.0188	-6.3894	-6.0747	-5.93697	-3.23788	-4.42368	-4.88588	-4.33727	-5.18586	-3.71811	-3.58687	-4.689	-3.54093	-4.2633	-6.08487	-6.20467	-6.3925	-4.8298	-6.21047	-4.35144	-6.45449	-6.29323	-4.3837	-5.97812	-6.24098	-3.92697	-4.72763
AL445928.2-201	1	100220488	100253414	+	AL445928.2	ENSG00000285530	novel transcript, antisense to DBT	+	gene	Name match	0	-1.60775	-0.969435	-0.371235	-0.671187	-0.92743	-0.0433723	-0.282648	-1.36731	-1.38179	1.04699	-0.558186	-0.222936	-1.53142	-0.865245	-0.936971	-0.283685	-1.83872	-1.88588	-0.877839	-0.863933	-1.54819	-0.660869	-0.492607	-0.76834	0.244494	-2.38443	-1.14578	-0.512572	-0.955331	-2.30358	-0.892012	-3.98056	-2.6818	-2.26823	-1.18226	-0.263704	-1.16144	-1.92027
GGA2-201	16	23463542	23510494	-	GGA2	ENSG00000103365	golgi associated, gamma adaptin ear containing, ARF binding protein 2 [Source:HGNC Symbol;Acc:HGNC:16064]	-	gene	Name match	0	4.05922	2.19074	3.54958	2.26741	2.34073	2.22213	2.79264	4.52885	4.11433	3.04987	3.30826	4.27914	4.53467	4.82541	3.80281	3.45735	2.85863	3.37386	4.70894	4.38968	3.04122	3.35799	2.82407	4.08964	3.19203	1.36635	5.21236	3.14537	5.39017	5.40332	4.4408	0.580153	2.88114	1.64604	3.10462	0.629381	3.95322	3.33487
ADAMTS4-202	1	161184302	161199054	-	ADAMTS4	ENSG00000158859	ADAM metallopeptidase with thrombospondin type 1 motif 4 [Source:HGNC Symbol;Acc:HGNC:220]	-	gene	Name match	0	-3.13827	-1.92637	-0.830666	-1.57808	-1.82555	-1.53276	-2.63057	-2.80027	-2.58824	-1.11144	-3.33078	-1.69687	-1.99708	-4.48974	-1.93697	-1.71432	-2.30821	-1.79842	-2.22179	-1.79354	-3.49572	-1.51648	-1.689	-1.80396	-2.01537	-3.27751	-1.9652	-4.24049	-2.71432	-3.40311	-3.61448	-3.71753	-2.8193	-2.96867	-3.24115	-1.99306	-2.66394	-3.50523
ENO1-202	1	8875788	8878007	-	ENO1	ENSG00000074800	enolase 1 [Source:HGNC Symbol;Acc:HGNC:3350]	-	gene	Name match	0	1.22319	1.86269	0.641821	0.229278	-1.64113	2.09772	1.36121	1.2615	1.97811	2.62424	-0.160851	1.84745	0.391958	2.58708	1.23295	0.42033	1.40921	0.540383	1.30659	1.03331	-0.718112	-0.0759063	0.453954	0.23166	1.55688	1.25498	-0.00827213	1.44601	-0.00537206	0.265265	0.292413	-0.495135	-0.359868	0.70376	0.600148	1.7477	-0.576476	0.545391
AC007686.5-201	14	77084689	77085977	+	AC007686.5	ENSG00000287004	novel transcript	+	gene	Name match	0	-6.46019	-4.01383	-6.15259	-6.31504	-6.28498	-6.3852	-4.09	-4.1222	-6.28868	-4.33383	-3.91574	-3.54486	-6.3894	-6.2267	-3.93697	-5.23788	-4.42368	-6.03789	-3.11488	-5.18586	-4.71811	-4.9088	-3.46661	-6.27789	-3.94137	-6.23687	-3.4677	-3.91856	-6.56677	-6.36247	-4.35144	-5.30249	-4.55627	-6.12067	-5.97812	-6.39299	-6.2489	-6.46459
AL121990.1-201	1	229508369	229514272	+	AL121990.1	ENSG00000223635	novel transcript	+	gene	Name match	0	-2.60775	-1.36997	-3.83067	-1.99311	-2.82555	-1.1888	-2.50504	-3.31485	-3.70372	-0.789512	-2.59381	-2.05944	-2.21948	-1.68238	-1.47754	-2.53744	-3.20129	-2.56395	-1.33727	-2.72643	-4.71811	-2.58687	-3.27397	-2.31854	-3.09338	-2.91494	-3.24531	-2.78106	-2.95533	-4.21047	-3.12905	-3.98056	-3.14123	-3.96867	-1.73865	-1.91906	-3.2489	-2.72763
LINC01392-201	7	115061537	115231355	-	LINC01392	ENSG00000233607	long intergenic non-protein coding RNA 1392 [Source:HGNC Symbol;Acc:HGNC:50668]	-	gene	Name match	0	-6.46019	-6.16583	-6.3046	-6.31504	-6.43699	-3.91127	-6.24201	-6.27421	-6.44068	-2.33383	-6.06774	-6.0188	-3.80444	-6.2267	-3.61504	-6.38988	-5.00865	-6.03789	-4.33727	-6.33786	-6.45508	-6.0608	-6.42597	-6.12589	-2.80387	-6.23687	-6.20467	-6.3925	-6.56677	-6.36247	-6.08841	-6.45449	-6.29323	-6.12067	-5.97812	-6.39299	-6.4009	-6.46459
AC097717.1-236	2	199894439	199909158	-	AC097717.1	ENSG00000232732	novel transcript	-	gene	Name match	0	-6.46019	-3.6919	-5.15259	-6.16304	-6.43699	-4.64823	-6.24201	-6.27421	-6.28868	-4.33383	-5.91574	-3.86679	-5.3894	-5.0747	-4.35201	-4.23788	-5.00865	-6.03789	-3.92223	-6.18586	-5.30307	-3.10144	-4.689	-3.31854	-4.67834	-6.08487	-6.20467	-4.65553	-4.09283	-3.62551	-6.08841	-6.45449	-6.29323	-6.12067	-5.82612	-6.39299	-6.2489	-6.46459
C1orf56-203	1	151048663	151049713	+	C1orf56	ENSG00000143443	chromosome 1 open reading frame 56 [Source:HGNC Symbol;Acc:HGNC:26045]	+	gene	Name match	0	-1.50084	-2.31339	-1.1984	-0.805488	-1.96305	-3.2332	-1.76807	-1.66277	-0.45579	-0.333833	-2.2153	-1.00881	-2.58205	-1.1205	-1.61504	-2.43053	-1.68672	-1.63795	-1.75231	-1.72643	-2.84364	-1.38523	-0.492607	-0.996608	-2.09338	-0.593013	-2.35223	-2.91856	-2.02245	-2.12301	-2.93641	-2.98056	-2.44079	-3.96867	-2.12568	-1.1117	-2.54846	-1.85316
DDIT3-204	12	57516589	57520517	-	DDIT3	ENSG00000175197	DNA damage inducible transcript 3 [Source:HGNC Symbol;Acc:HGNC:2726]	-	gene	Name match	0	3.26166	2.92575	3.89725	3.95849	3.45817	4.70785	5.86492	4.72329	3.31309	5.27165	3.13411	4.94056	4.27593	4.67266	4.07286	5.00529	4.03164	3.7196	3.62659	4.21395	1.25151	3.32482	3.74979	4.79372	5.3656	3.87803	4.27264	4.4195	2.83079	2.98182	2.80506	3.24826	3.49721	2.86422	3.68761	4.24283	2.83591	2.97973
AC062029.1-201	2	88690177	88691464	-	AC062029.1	ENSG00000287686	novel transcript	-	gene	Name match	0	-1.84876	-1.20647	-1.83067	-0.140672	-1.28498	0.0147307	0.336262	-2.21531	-1.58824	0.604767	-0.961542	-0.111904	-1.17995	-1.55114	-0.264546	-0.171792	-2.30821	-1.07853	-0.43038	-0.378506	-2.05515	-1.05082	-1.63011	-0.125892	0.855641	-1.83694	-2.05267	0.251361	0.139826	-1.96254	-0.155046	-3.71753	-2.14123	-2.50923	-1.18226	-0.883432	-1.60505	-2.72763
C21orf62-AS1-209	21	32772135	32789642	+	C21orf62-AS1	ENSG00000205930	C21orf62 antisense RNA 1 [Source:HGNC Symbol;Acc:HGNC:1290]	+	gene	Name match	0	-0.242102	1.63722	-0.452155	0.103747	0.0369461	0.453304	-0.920078	-1.72988	-0.244285	-0.0119045	-0.786456	-0.374939	-0.582047	-1.90477	-0.293115	-0.952479	-0.616328	-0.0279011	-0.877839	-1.27897	0.281888	1.0454	0.865585	-0.699627	0.0586278	-0.44101	-2.4677	0.11706	-1.60741	-2.21047	-0.688478	-1.49513	-0.74891	-2.06177	-0.540715	1.17687	-0.318164	-1.50523
[truncated: 5,227 more rows]
[truncated: 10 more columns]
